# Supplementary material for: Transcriptome Analysis Revealed Hub Genes Related to Tipburn Resistance in Chinese Cabbage (Brassica rapa L. ssp. pekinensis)
Source: Plants (Basel). 2025 Feb 9;14(4):527. doi: 10.3390/plants14040527 (PMC11859387; doi:10.3390/plants14040527)
Supplement: Supplementary file 1 [file plants-14-00527-s001.zip]

Archive with 7 entries (7 files):
- Supplemental Figures S1-S3.pdf
- Supplemental Table S1.xlsx
- Supplemental Table S2.xlsx
- Supplemental Table S3.xlsx
- Supplemental Table S4.xlsx
- Supplemental Table S5.pdf
- Supplemental Table S6.pdf
