# Supplementary material for: Transcriptome Analysis Revealed Hub Genes Related to Tipburn Resistance in Chinese Cabbage (Brassica rapa L. ssp. pekinensis)
Source: Plants (Basel). 2025 Feb 9;14(4):527. doi: 10.3390/plants14040527 (PMC11859387; doi:10.3390/plants14040527)
Supplement: Supplementary file 1 [file plants-14-00527-s001.zip › Supplemental Table S1.xlsx]

## Sheet: Sheet1
Supplemental Table S1: Transcriptome sequencing data output
Samples	Clean reads	Clean bases	GC content	%≥Q30	Mapped Reads
R1C100-1	23648570	7081687366	0.4739	0.9408	0.9233
R1C100-2	21987836	6583025532	0.4755	0.9439	0.9223
R1C100-3	24607793	7369813400	0.4748	0.9442	0.9263
R1C0-1	25154969	7532810670	0.4771	0.9459	0.9253
R1C0-2	23955337	7171230598	0.4777	0.9447	0.9259
R1C0-3	23131990	6928323220	0.4768	0.9475	0.927
R10C100-1	28527436	8539901470	0.4782	0.9456	0.9185
R10C100-2	26568820	7957360448	0.478	0.9437	0.9276
R10C100-3	23111371	6922090072	0.4785	0.9419	0.9278
R10C0-1	20825495	6235850572	0.4777	0.9459	0.9209
R10C0-2	24197733	7237326130	0.4783	0.9425	0.9298
R10C0-3	22570919	6759262526	0.4783	0.9324	0.9235
R26C100-1	25328647	7584352062	0.4688	0.9413	0.9133
R26C100-2	23434873	7017967368	0.4707	0.9458	0.8998
R26C100-3	25697276	7686848470	0.4688	0.946	0.9159
R26C0-1	26213945	7845115260	0.4751	0.9492	0.8972
R26C0-2	25781389	7721695916	0.473	0.9461	0.9124
R26C0-3	24163761	7230675094	0.4732	0.9486	0.9126
S1C100-1	21593540	6465821978	0.4734	0.9441	0.9132
S1C100-2	21878778	6550377366	0.4738	0.942	0.9137
S1C100-3	24902098	7456374458	0.4744	0.9417	0.9181
S1C0-1	20107607	6021239308	0.4741	0.9438	0.9114
S1C0-2	21021697	6292903484	0.4763	0.9419	0.9003
S1C0-3	22891717	6856131474	0.4746	0.9393	0.9181
S10C100-1	25407234	7604893150	0.4734	0.9371	0.9078
S10C100-2	24500694	7337265470	0.4731	0.9375	0.9097
S10C100-3	29244476	8757263326	0.4737	0.9312	0.903
S10C0-1	24281507	7271130672	0.4763	0.9403	0.8526
S10C0-2	24683363	7390460872	0.4709	0.9343	0.9003
S10C0-3	27585886	8262032194	0.47	0.9365	0.9074
S26C100-1	22445997	6714915338	0.467	0.9417	0.9025
S26C100-2	28371244	8489091954	0.4678	0.9362	0.892
S26C100-3	26326456	7866488104	0.4678	0.9426	0.8891
S26C0-1	26880621	8047954880	0.4713	0.9325	0.8984
S26C0-2	26748253	8005378224	0.4709	0.9398	0.9025
S26C0-3	25818132	7725929342	0.4713	0.9381	0.8978
