# Supplementary material for: Transcriptome Analysis Revealed Hub Genes Related to Tipburn Resistance in Chinese Cabbage (Brassica rapa L. ssp. pekinensis)
Source: Plants (Basel). 2025 Feb 9;14(4):527. doi: 10.3390/plants14040527 (PMC11859387; doi:10.3390/plants14040527)
Supplement: Supplementary file 1 [file plants-14-00527-s001.zip › Supplemental Table S2.xlsx]

## Sheet: All genes identified
Supplemental Table S2: All genes identified in the samples
#ID	R1C100-1_FPKM	R1C100-2_FPKM	R1C100-3_FPKM	R1C0-1_FPKM	R1C0-2_FPKM	R1C0-3_FPKM	R10C100-1_FPKM	R10C100-2_FPKM	R10C100-3_FPKM	R10C0-1_FPKM	R10C0-2_FPKM	R10C0-3_FPKM	R26C100-1_FPKM	R26C100-2_FPKM	R26C100-3_FPKM	R26C0-1_FPKM	R26C0-2_FPKM	R26C0-3_FPKM	S1C100-1_FPKM	S1C100-2_FPKM	S1C100-3_FPKM	S1C0-1_FPKM	S1C0-2_FPKM	S1C0-3_FPKM	S10C100-1_FPKM	S10C100-2_FPKM	S10C100-3_FPKM	S10C0-1_FPKM	S10C0-2_FPKM	S10C0-3_FPKM	S26C100-1_FPKM	S26C100-2_FPKM	S26C100-3_FPKM	S26C0-1_FPKM	S26C0-2_FPKM	S26C0-3_FPKM	COG_class	COG_class_annotation	GO_annotation	KEGG_annotation	KEGG_pathway_annotation	KOG_class	KOG_class_annotation	Pfam_annotation	Swiss_Prot_annotation	eggNOG_class	eggNOG_class_annotation	NR_annotation	GO_second_level_annotation
BraA01g000020.3.5C	6.66031	5.97047	5.16872	5.18881	5.23956	5.03193	5.20591	4.80361	5.48035	6.54169	4.68979	5.05751	9.33032	9.7195	8.18146	5.64063	7.26962	5.35299	6.22316	6.38609	5.02908	6.19464	6.36288	6.82096	7.37781	7.03273	6.87384	7.72332	7.6754	7.91563	8.50648	8.08572	8.35743	8.64605	8.22625	7.43671	--	--	Biological Process: plant-type hypersensitive response (GO:0009626);; Cellular Component: integral component of membrane (GO:0016021);;	K14574|6.1e-60|brp:103847709|K14574 ribosome maturation protein SDO1 | (RefSeq) ribosome maturation protein SBDS	Ribosome biogenesis in eukaryotes (ko03008)	[T]	Signal transduction mechanisms	Organic solute transporter Ostalpha	Protein LAZ1 OS=Arabidopsis thaliana OX=3702 GN=LAZ1 PE=1 SV=1	T	Signal transduction mechanisms	BnaAnng17930D [Brassica napus]	biological process: immune system process (GO:0002376);; biological process: cellular process (GO:0009987);; biological process: interspecies interaction between organisms (GO:0044419);; biological process: response to stimulus (GO:0050896);; cellular component: cellular anatomical entity (GO:0110165)
BraA01g000030.3.5C	1.71968	1.27469	1.24704	1.17156	0.405392	1.10048	0.62302	0.845112	0.88524	0.43716	0.647354	0.726262	1.33118	1.36793	0.752081	1.02626	0.573923	0.591185	1.2728	1.43819	1.56155	1.94282	1.75863	2.02017	2.01245	1.60001	2.18416	1.99245	1.86681	2.03345	1.99315	1.22258	1.93041	2.2156	1.87385	1.93085	--	--	Cellular Component: integral component of membrane (GO:0016021);;	K14209|8.5e-126|boe:106303511|K14209 solute carrier family 36 (proton-coupled amino acid transporter) | (RefSeq) amino acid transporter ANTL2	--	[E]	Amino acid transport and metabolism	Transmembrane amino acid transporter protein	Amino acid transporter AVT3C OS=Arabidopsis thaliana OX=3702 GN=AVT3C PE=1 SV=1	E	Amino acid transport and metabolism	PREDICTED: amino acid transporter ANTL2 [Brassica oleracea var. oleracea]	cellular component: cellular anatomical entity (GO:0110165)
BraA01g000040.3.5C	7.53373	6.32193	7.67835	5.29203	4.27828	4.76009	6.72997	6.38676	6.68653	7.03786	5.15463	6.15744	5.88917	6.17203	6.03849	4.4279	5.44115	4.62375	37.8816	37.3407	40.0196	30.3002	34.5527	36.2914	57.8363	63.988	63.6009	41.0631	44.275	39.0776	25.8856	26.6893	26.7332	20.8051	17.8308	17.7357	[E]	Amino acid transport and metabolism	Molecular Function: aminoacylase activity (GO:0004046);; Cellular Component: cytoplasm (GO:0005737);; Biological Process: cellular amino acid metabolic process (GO:0006520);; Molecular Function: metallopeptidase activity (GO:0008237);;	K14677|1.4e-157|brp:103827501|K14677 aminoacylase [EC:3.5.1.14] | (RefSeq) aminoacylase-1B isoform X1	Arginine biosynthesis (ko00220);; 2-Oxocarboxylic acid metabolism (ko01210);; Biosynthesis of amino acids (ko01230)	[E]	Amino acid transport and metabolism	Peptidase family M20/M25/M40	--	E	Amino acid transport and metabolism	aminoacylase-1B isoform X1 [Brassica rapa]	molecular function: catalytic activity (GO:0003824);; cellular component: cellular anatomical entity (GO:0110165);; biological process: metabolic process (GO:0008152);; biological process: cellular process (GO:0009987)
BraA01g000050.3.5C	1.43425	1.46782	1.86465	1.87158	1.24433	1.44312	1.71293	1.43077	2.03657	0.801381	1.00161	0.776411	0.227096	0.859644	0.899263	0.813082	0.948491	0.51344	0.614373	0.477704	1.08822	0.913856	1.23212	0.933964	0.674608	0.941583	0.47192	1.18125	0.69905	0.312841	0.479099	0.208956	0.424532	0.551109	0.430973	0.31681	--	--	Cellular Component: extracellular region (GO:0005576);; Cellular Component: cell wall (GO:0005618);; Biological Process: syncytium formation (GO:0006949);; Biological Process: plant-type cell wall organization (GO:0009664);; Cellular Component: membrane (GO:0016020);; Biological Process: response to karrikin (GO:0080167);;	K20628|1.8e-70|ccaj:109807521|K20628 expansin | (RefSeq) expansin-A1-like	--	--	--	Expansin C-terminal domain	Expansin-A20 OS=Arabidopsis thaliana OX=3702 GN=EXPA20 PE=2 SV=1	S	Function unknown	expansin-A20 precursor [Brassica rapa]	cellular component: cellular anatomical entity (GO:0110165);; biological process: cellular process (GO:0009987);; biological process: developmental process (GO:0032502);; biological process: response to stimulus (GO:0050896)
BraA01g000060.3.5C	2.71324	2.68768	2.27424	1.46859	1.85358	1.57136	0.950706	1.00054	1.3357	0.935832	1.05592	1.12207	0.87428	1.11495	1.4048	0.716536	0.889451	0.894457	0.839021	0.84447	0.853316	0.912165	1.11926	1.27792	1.2067	0.995403	1.2835	1.20445	1.32248	1.62017	1.54269	1.16265	1.14936	1.24909	0.871549	1.27568	[N]	Cell motility	Cellular Component: integral component of membrane (GO:0016021);; Molecular Function: cellulose synthase (UDP-forming) activity (GO:0016760);; Biological Process: cellulose biosynthetic process (GO:0030244);; Biological Process: cell wall organization (GO:0071555);;	K20924|0.0e+00|bna:106351011|K20924 cellulose synthase-like protein [EC:2.4.1.-] | (RefSeq) cellulose synthase-like protein D4 isoform X1	--	--	--	Cellulose synthase	Cellulose synthase-like protein D4 OS=Arabidopsis thaliana OX=3702 GN=CSLD4 PE=2 SV=1	G	Carbohydrate transport and metabolism	cellulose synthase-like protein D4 [Brassica rapa]	cellular component: cellular anatomical entity (GO:0110165);; molecular function: catalytic activity (GO:0003824);; biological process: metabolic process (GO:0008152);; biological process: cellular process (GO:0009987)
BraA01g000070.3.5C	4.57188	6.70233	6.74985	1.47621	1.79093	1.74783	6.26021	6.65829	8.65065	8.8935	9.33319	12.3962	6.85271	5.72446	6.35031	9.39449	10.5193	10.0639	29.6611	28.9111	26.1398	36.1011	33.6654	36.2971	13.1533	13.7122	15.0272	9.93856	9.36838	7.89702	9.90123	11.024	10.6426	6.02086	6.56211	6.1659	--	--	Cellular Component: extracellular region (GO:0005576);;	K20628|1.8e-08|dzi:111308446|K20628 expansin | (RefSeq) expansin-B3-like	--	--	--	Lytic transglycolase	Expansin-like A1 OS=Arabidopsis thaliana OX=3702 GN=EXLA1 PE=2 SV=1	S	Function unknown	expansin-like A2 [Brassica rapa]	cellular component: cellular anatomical entity (GO:0110165)
BraA01g000080.3.5C	35.7686	37.57	40.4612	29.4814	28.8224	29.1599	37.3443	38.3012	39.676	44.3128	44.3269	44.08	63.0985	62.0085	61.5389	46.3821	45.7564	39.4641	43.7875	44.9272	55.7818	45.682	51.6192	50.6682	59.0779	57.5996	57.5903	46.6688	46.6545	60.6334	58.0959	56.6328	59.037	60.6341	57.6092	54.3605	[H]	Coenzyme transport and metabolism	Molecular Function: prenyltransferase activity (GO:0004659);; Biological Process: isoprenoid biosynthetic process (GO:0008299);;	K13789|1.9e-177|brp:103850518|K13789 geranylgeranyl diphosphate synthase, type II [EC:2.5.1.1 2.5.1.10 2.5.1.29] | (RefSeq) heterodimeric geranylgeranyl pyrophosphate synthase small subunit, chloroplastic	Terpenoid backbone biosynthesis (ko00900)	[H]	Coenzyme transport and metabolism	Polyprenyl synthetase	Heterodimeric geranylgeranyl pyrophosphate synthase small subunit, chloroplastic OS=Arabidopsis thaliana OX=3702 GN=GGR PE=1 SV=2	H	Coenzyme transport and metabolism	heterodimeric geranylgeranyl pyrophosphate synthase small subunit, chloroplastic [Brassica rapa]	molecular function: catalytic activity (GO:0003824);; biological process: metabolic process (GO:0008152);; biological process: cellular process (GO:0009987)
BraA01g000090.3.5C	5.5428	4.7701	5.26487	4.58029	3.65106	4.273	5.57741	4.93463	4.72371	3.31114	4.08609	4.10595	2.79677	3.44899	3.97225	3.84926	3.01804	3.85566	3.6834	3.40803	3.83835	3.54421	5.49874	4.36747	4.64169	4.6574	4.068	3.8767	4.5971	6.14145	3.2789	2.29574	2.69507	6.22904	5.46825	5.29878	[M]	Cell wall/membrane/envelope biogenesis	Molecular Function: protein kinase activity (GO:0004672);; Molecular Function: ATP binding (GO:0005524);;	K04424|3.5e-58|pda:103709593|K04424 sterile alpha motif and leucine zipper containing kinase AZK [EC:2.7.11.25] | (RefSeq) LOW QUALITY PROTEIN: probable serine/threonine-protein kinase SIS8	--	[T]	Signal transduction mechanisms	Protein tyrosine and serine/threonine kinase	Serine/threonine-protein kinase STY46 OS=Arabidopsis thaliana OX=3702 GN=STY46 PE=1 SV=1	T	Signal transduction mechanisms	serine/threonine-protein kinase STY46 isoform X1 [Brassica rapa]	biological process: metabolic process (GO:0008152);; biological process: cellular process (GO:0009987);; molecular function: catalytic activity (GO:0003824);; molecular function: binding (GO:0005488)
BraA01g000100.3.5C	4.87378	4.39787	5.82462	3.80757	6.48291	2.75014	10.0822	7.65134	6.6618	6.29467	6.72445	6.49858	4.99069	6.65262	7.39126	7.4279	7.22644	10.4271	3.73929	5.32593	4.35279	4.07274	6.5086	6.8136	7.85831	5.98821	7.45913	8.67449	9.84292	12.6898	14.4156	9.91728	12.3416	9.94168	11.6872	13.7362	--	--	Biological Process: chromatin remodeling (GO:0006338);; Cellular Component: Ino80 complex (GO:0031011);;	K11667|5.3e-65|bna:106398568|K11667 INO80 complex subunit C | (RefSeq) chromatin-remodeling complex subunit ies6-like	--	--	--	YL1 nuclear protein C-terminal domain	--	S	Function unknown	chromatin-remodeling complex subunit ies6-like [Brassica napus]	biological process: cellular process (GO:0009987);; cellular component: intracellular (GO:0005622);; cellular component: protein-containing complex (GO:0032991);; cellular component: cellular anatomical entity (GO:0110165)
BraA01g000110.3.5C	3.32948	4.25091	3.53479	2.999	3.36876	3.05485	3.6285	3.0232	3.27997	3.19765	3.69581	3.89478	5.29775	5.85505	4.7756	3.25902	4.12266	3.63666	1.12552	1.80424	2.21202	1.92979	2.08547	1.71887	3.03162	3.66379	2.90601	3.04964	2.24259	2.25422	1.99465	1.55698	1.96972	3.29605	2.7453	3.17619	--	--	Cellular Component: extracellular region (GO:0005576);; Biological Process: defense response (GO:0006952);;	--	--	--	--	--	--	S	Function unknown	BnaAnng18010D [Brassica napus]	cellular component: cellular anatomical entity (GO:0110165);; biological process: response to stimulus (GO:0050896)
BraA01g000140.3.5C	0.731063	0.454363	0.741301	1.33514	0.698327	1.39949	1.08016	1.17005	0.434392	0.278898	0.191347	0.348763	1.40121	2.46576	1.16467	1.35757	1.77744	0.992496	3.58076	3.58469	2.68825	1.67565	1.19289	1.79052	3.42853	2.25797	2.47634	1.16721	1.50387	2.87629	0.845087	0.591614	0.786383	1.32866	1.51412	1.66518	--	--	Cellular Component: cellular_component (GO:0005575);; Cellular Component: cell wall (GO:0005618);; Cellular Component: obsolete cell (GO:0005623);; Cellular Component: external encapsulating structure (GO:0030312);; Cellular Component: obsolete cell part (GO:0044464);; Cellular Component: cell periphery (GO:0071944);;	--	--	--	--	--	Proline-rich protein 4 OS=Arabidopsis thaliana OX=3702 GN=PRP4 PE=2 SV=1	S	Function unknown	proline-rich protein 4-like [Brassica napus]	cellular component: cellular anatomical entity (GO:0110165)
BraA01g000150.3.5C	5.16772	6.44526	3.65974	1.22877	0.942481	0.837985	2.84747	2.79785	2.41836	1.17133	1.23341	1.46499	0.361005	0.088585	0	0	0.433324	0.311388	3.07917	2.92437	1.59186	9.46024	6.99877	8.22593	2.83892	2.72124	1.47422	3.61259	2.84699	2.62984	0.180286	0.238907	0.123609	9.26964	9.65603	7.76411	--	--	Biological Process: response to auxin (GO:0009733);;	K14488|2.4e-46|bna:106445788|K14488 SAUR family protein | (RefSeq) auxin-induced protein X15-like	Plant hormone signal transduction (ko04075)	--	--	Auxin responsive protein	Auxin-induced protein 10A5 OS=Glycine max OX=3847 PE=2 SV=1	S	Function unknown	auxin-induced protein X15 [Brassica rapa]	biological process: response to stimulus (GO:0050896)
BraA01g000170.3.5C	2.97153	5.26518	3.53026	0.953383	1.12253	0.956522	2.3632	2.91546	2.35367	0.700441	0.817253	1.26451	0.095614	0.051989	0.141069	0.047112	0.32897	0.346553	2.65567	2.97833	2.28146	7.15967	6.03382	6.07238	2.31037	2.214	3.00506	3.51341	3.93228	2.66339	0.682263	0.921736	0.707719	7.33306	6.95237	5.40092	--	--	Biological Process: response to auxin (GO:0009733);;	K14488|9.5e-55|bna:106444916|K14488 SAUR family protein | (RefSeq) auxin-responsive protein SAUR50	Plant hormone signal transduction (ko04075)	--	--	Auxin responsive protein	Auxin-responsive protein SAUR50 OS=Arabidopsis thaliana OX=3702 GN=SAUR50 PE=1 SV=1	S	Function unknown	auxin-responsive protein SAUR50 [Brassica rapa]	biological process: response to stimulus (GO:0050896)
BraA01g000190.3.5C	9.03231	7.81145	9.69379	11.083	9.97518	9.39343	18.6542	17.7926	16.4583	12.4616	12.9013	11.6118	12.4658	13.461	12.0149	11.9282	13.5338	11.8253	6.25652	7.44642	7.30611	9.10498	8.71078	9.01599	10.1135	10.3693	9.41692	10.6044	10.2317	10.6891	12.8989	11.8308	12.2208	12.1777	12.9158	12.0905	[J]	Translation, ribosomal structure and biogenesis	Molecular Function: tRNA dihydrouridine synthase activity (GO:0017150);; Molecular Function: metal ion binding (GO:0046872);; Molecular Function: flavin adenine dinucleotide binding (GO:0050660);;	K05544|0.0e+00|brp:103860413|K05544 tRNA-dihydrouridine synthase 3 [EC:1.3.1.89] | (RefSeq) tRNA-dihydrouridine(47) synthase [NAD(P)(+)]-like	--	[R]	General function prediction only	Dihydrouridine synthase (Dus)	tRNA-dihydrouridine(47) synthase [NAD(P)(+)]-like OS=Arabidopsis thaliana OX=3702 GN=At4g38890 PE=1 SV=2	J	Translation, ribosomal structure and biogenesis	tRNA-dihydrouridine(47) synthase [NAD(P)(+)]-like [Brassica rapa]	biological process: metabolic process (GO:0008152);; molecular function: catalytic activity (GO:0003824);; molecular function: binding (GO:0005488)
BraA01g000200.3.5C	7.17632	7.53853	7.84205	5.21738	5.87086	5.41912	6.21408	5.65072	5.32274	5.59488	4.9746	5.49401	7.8632	6.94994	7.37772	5.78157	5.44328	4.96843	5.094	5.12427	6.15299	5.07297	4.93237	5.75101	5.3776	4.40239	6.151	5.12374	5.2477	5.36664	6.03808	5.93967	6.8033	7.19502	6.88691	7.0708	--	--	Molecular Function: DNA-binding transcription factor activity (GO:0003700);; Cellular Component: nucleus (GO:0005634);; Biological Process: regulation of transcription, DNA-templated (GO:0006355);; Biological Process: response to ethylene (GO:0009723);; Molecular Function: sequence-specific DNA binding (GO:0043565);;	K08835|1.2e-30|ppp:112289801|K08835 serine/threonine-protein kinase OSR1/STK39 [EC:2.7.11.1] | (RefSeq) serine/threonine-protein kinase 24-like	--	--	--	GAGA binding protein-like family	Protein BASIC PENTACYSTEINE5 OS=Arabidopsis thaliana OX=3702 GN=BPC5 PE=1 SV=1	K	Transcription	protein BASIC PENTACYSTEINE5 [Brassica rapa]	molecular function: transcription regulator activity (GO:0140110);; cellular component: intracellular (GO:0005622);; cellular component: cellular anatomical entity (GO:0110165);; biological process: biological regulation (GO:0065007);; biological process: response to stimulus (GO:0050896);; molecular function: binding (GO:0005488)
BraA01g000210.3.5C	1.41282	1.80445	1.56205	1.66599	1.34294	1.78412	1.51669	1.53856	1.76557	0.805175	1.02168	0.927597	0.863766	1.40855	1.53194	0.940453	0.660822	1.10544	0.748074	1.35647	1.29188	0.957414	0.824423	0.655513	0.789525	0.951855	1.23089	0.529638	0.530888	0.618081	0.670012	0.64142	0.514126	0.554833	0.407348	0.54771	--	--	Molecular Function: microtubule motor activity (GO:0003777);; Molecular Function: ATP binding (GO:0005524);; Cellular Component: microtubule (GO:0005874);; Biological Process: microtubule-based movement (GO:0007018);; Molecular Function: microtubule binding (GO:0008017);;	K11498|2.5e-234|brp:103864107|K11498 centromeric protein E | (RefSeq) kinesin-like protein KIN-7F isoform X1	--	[Z]	Cytoskeleton	Kinesin motor domain	Kinesin-like protein KIN-7F OS=Arabidopsis thaliana OX=3702 GN=KIN7F PE=2 SV=1	Z	Cytoskeleton	kinesin-like protein KIN-7F isoform X1 [Brassica rapa]	molecular function: catalytic activity (GO:0003824);; molecular function: binding (GO:0005488);; cellular component: intracellular (GO:0005622);; cellular component: cellular anatomical entity (GO:0110165);; biological process: cellular process (GO:0009987)
BraA01g000220.3.5C	553.861	569.188	561.192	575.61	560.186	617.959	607.921	610.217	612.311	610.725	569.099	594.866	183.141	196.909	172.897	343.672	356.352	349.629	429.616	462.093	458.485	503.069	483.598	493.436	318.918	346.314	313.615	304.821	327.772	324.974	169.169	170.729	169.985	222.83	234.181	234.9	[G]	Carbohydrate transport and metabolism	Molecular Function: fructose-bisphosphate aldolase activity (GO:0004332);; Biological Process: glycolytic process (GO:0006096);;	K01623|1.1e-218|bna:106382027|K01623 fructose-bisphosphate aldolase, class I [EC:4.1.2.13] | (RefSeq) fructose-bisphosphate aldolase 2, chloroplastic	Glycolysis / Gluconeogenesis (ko00010);; Pentose phosphate pathway (ko00030);; Fructose and mannose metabolism (ko00051);; Carbon fixation in photosynthetic organisms (ko00710);; Carbon metabolism (ko01200);; Biosynthesis of amino acids (ko01230)	[G]	Carbohydrate transport and metabolism	Fructose-bisphosphate aldolase class-I	Fructose-bisphosphate aldolase 2, chloroplastic OS=Arabidopsis thaliana OX=3702 GN=FBA2 PE=1 SV=2	G	Carbohydrate transport and metabolism	fructose-bisphosphate aldolase 2, chloroplastic [Brassica rapa]	molecular function: catalytic activity (GO:0003824);; biological process: metabolic process (GO:0008152);; biological process: cellular process (GO:0009987)
BraA01g000230.3.5C	5.63238	4.56143	5.37175	3.9427	6.20939	4.67631	3.07067	3.01351	3.11718	3.40879	4.26973	3.8153	6.68072	10.3934	6.87752	4.37003	3.07813	5.16193	2.62273	2.49071	3.81544	1.31436	2.34857	0.177642	0.869155	6.30525	3.63812	1.17719	1.61173	1.19653	4.34291	2.83987	2.91113	3.83083	6.09632	5.15469	--	--	Cellular Component: integral component of membrane (GO:0016021);;	--	--	--	--	--	Protein CHAPERONE-LIKE PROTEIN OF POR1, chloroplastic OS=Arabidopsis thaliana OX=3702 GN=CPP1 PE=1 SV=1	S	Function unknown	unnamed protein product [Brassica rapa]	cellular component: cellular anatomical entity (GO:0110165)
BraA01g000260.3.5C	0.727395	0.358421	0.545607	0.632926	0.810886	0.534709	0.700377	1.18161	0.969207	1.4256	1.06181	0.964504	3.08066	3.59545	3.17286	1.28343	1.57398	1.41927	3.28526	3.34774	3.79597	2.7465	3.51103	5.22713	2.92132	3.65051	5.47044	13.3958	11.7377	8.99169	4.63554	5.16806	5.04031	5.75284	4.42939	6.53926	[V]	Defense mechanisms	Molecular Function: antiporter activity (GO:0015297);; Cellular Component: integral component of membrane (GO:0016021);; Molecular Function: xenobiotic transmembrane transporter activity (GO:0042910);;	--	--	[R]	General function prediction only	MatE	Protein DETOXIFICATION 47, chloroplastic OS=Arabidopsis thaliana OX=3702 GN=DTX47 PE=2 SV=1	V	Defense mechanisms	BnaA01g05280D [Brassica napus]	biological process: cellular process (GO:0009987);; biological process: localization (GO:0051179);; molecular function: transporter activity (GO:0005215);; cellular component: cellular anatomical entity (GO:0110165)
BraA01g000270.3.5C	0.841637	0.824382	0.628846	0.282709	0.314423	0.097319	0.703471	0.172822	0.176964	0.619225	0.21685	0.131566	0.051253	0.104459	0.182214	0.382356	0	0.152665	2.93262	2.11058	2.7262	2.32309	2.81023	2.67629	0.755609	1.16278	0.533694	0.927469	0.872136	0.404215	0.401172	0.296273	0.824158	0.622553	0.168175	0.370079	--	--	Molecular Function: zinc ion binding (GO:0008270);;	--	--	--	--	B-box zinc finger	B-box zinc finger protein 20 OS=Arabidopsis thaliana OX=3702 GN=BBX20 PE=1 SV=1	K	Transcription	B-box zinc finger protein 20 [Brassica rapa]	molecular function: binding (GO:0005488)
BraA01g000280.3.5C	52.1705	50.804	53.2381	42.8967	40.7743	45.1852	46.9131	45.5135	43.0377	43.8563	39.0647	40.7189	49.3583	45.4811	44.2018	41.028	41.8114	38.666	62.019	62.6794	55.9544	60.389	59.9993	60.586	57.5891	63.1241	55.8658	49.598	45.7298	40.2705	47.7613	43.3438	43.5516	53.4658	50.3863	49.1115	[C]	Energy production and conversion	Cellular Component: vacuolar proton-transporting V-type ATPase, V0 domain (GO:0000220);; Molecular Function: proton transmembrane transporter activity (GO:0015078);; Cellular Component: integral component of membrane (GO:0016021);;	K02154|0.0e+00|bna:106449276|K02154 V-type H+-transporting ATPase subunit a | (RefSeq) V-type proton ATPase subunit a3-like	Oxidative phosphorylation (ko00190);; Phagosome (ko04145)	[C]	Energy production and conversion	V-type ATPase 116kDa subunit family	V-type proton ATPase subunit a3 OS=Arabidopsis thaliana OX=3702 GN=VHA-a3 PE=1 SV=1	C	Energy production and conversion	V-type proton ATPase subunit a3-like [Brassica rapa]	cellular component: protein-containing complex (GO:0032991);; cellular component: cellular anatomical entity (GO:0110165);; biological process: cellular process (GO:0009987);; biological process: localization (GO:0051179);; molecular function: transporter activity (GO:0005215)
BraA01g000290.3.5C	61.3453	58.9818	56.6857	64.4906	58.48	67.9385	59.4531	55.5028	55.7221	74.7963	73.6828	78.5427	98.1618	94.7406	96.2967	77.9241	80.0387	72.7575	37.1286	38.5877	37.3358	35.485	35.3521	41.1755	63.4587	64.0647	60.9275	62.5978	62.3685	64.022	63.1836	62.5083	60.9117	116.296	108.105	110.56	[O]	Posttranslational modification, protein turnover, chaperones	Molecular Function: cysteine-type peptidase activity (GO:0008234);;	K01373|7.6e-100|bna:106450303|K01373 cathepsin F [EC:3.4.22.41] | (RefSeq) cysteine protease RD19A	Plant-pathogen interaction (ko04626)	[O]	Posttranslational modification, protein turnover, chaperones	Papain family cysteine protease	Cysteine protease RD19A OS=Arabidopsis thaliana OX=3702 GN=RD19A PE=1 SV=1	O	Posttranslational modification, protein turnover, chaperones	hypothetical protein BRARA_A00027 [Brassica rapa]	biological process: metabolic process (GO:0008152);; molecular function: catalytic activity (GO:0003824)
BraA01g000330.3.5C	4.2669	3.17639	3.06474	3.56471	3.29538	3.95743	2.6619	2.83852	2.79389	3.55303	3.76976	3.57602	4.43824	5.84549	5.04278	4.28749	4.04049	4.28023	6.95867	6.06538	5.69369	5.10053	3.7128	6.38355	5.39282	6.08686	6.23537	6.62681	6.52804	8.65498	7.0071	6.1701	5.70796	7.06694	6.67371	6.77709	--	--	--	--	--	--	--	--	--	O	Posttranslational modification, protein turnover, chaperones	uncharacterized protein LOC103828982 [Brassica rapa]	--
BraA01g000340.3.5C	42.0395	43.8295	47.9459	42.3339	40.0986	45.5427	47.3129	48.8525	51.2981	50.235	51.6876	54.9869	67.7783	68.8669	67.3092	46.1783	54.4417	51.1429	40.7361	39.4907	41.0037	40.3131	38.1978	39.6264	43.0886	48.3404	45.4061	46.311	47.8446	41.0449	50.4062	55.7971	48.2838	47.1212	52.5891	51.993	[O]	Posttranslational modification, protein turnover, chaperones	--	K03686|9.0e-18|pop:7480098|K03686 molecular chaperone DnaJ | (RefSeq) chaperone protein dnaJ GFA2, mitochondrial isoform X2	--	[O]	Posttranslational modification, protein turnover, chaperones	DnaJ domain	Chaperone protein dnaJ 10 OS=Arabidopsis thaliana OX=3702 GN=ATJ10 PE=2 SV=2	O	Posttranslational modification, protein turnover, chaperones	chaperone protein dnaJ 10 [Brassica rapa]	--
BraA01g000350.3.5C	31.3128	32.9288	35.4892	32.2851	33.2716	21.6123	44.4185	37.3292	40.4828	19.8181	23.3604	18.5047	9.81138	12.5013	9.52385	12.2606	11.1846	9.80288	28.1445	27.5157	25.0623	26.3987	25.852	34.156	20.6189	19.0879	22.3017	19.2976	22.3634	13.1296	21.2954	22.1077	25.7107	19.5875	21.1577	23.4138	--	--	Cellular Component: ribosome (GO:0005840);;	K02975|7.0e-43|aly:9302907|K02975 small subunit ribosomal protein S25e | (RefSeq) 40S ribosomal protein S25-4	Ribosome (ko03010)	[J]	Translation, ribosomal structure and biogenesis	S25 ribosomal protein	40S ribosomal protein S25-4 OS=Arabidopsis thaliana OX=3702 GN=RPS25E PE=3 SV=1	J	Translation, ribosomal structure and biogenesis	BnaC01g00260D [Brassica napus]	cellular component: intracellular (GO:0005622);; cellular component: cellular anatomical entity (GO:0110165)
BraA01g000360.3.5C	0.195085	0.249352	0.213362	1.47618	0.890723	1.08599	0.616802	0.839149	1.39894	0.593269	0.337908	0.240864	0	0	0	0	0	0	1.98688	5.21632	3.11993	4.93442	3.93205	6.21427	0.192104	0	0.265044	0.127805	0.33684	0.79699	0.347896	0	0.333065	0	0.14839	0.384424	--	--	Molecular Function: DNA binding (GO:0003677);; Cellular Component: nucleus (GO:0005634);;	K15397|1.1e-20|cpep:111776416|K15397 3-ketoacyl-CoA synthase [EC:2.3.1.199] | (RefSeq) 3-ketoacyl-CoA synthase 17-like	Fatty acid elongation (ko00062);; Plant-pathogen interaction (ko04626)	[O]	Posttranslational modification, protein turnover, chaperones	Myb-like DNA-binding domain	Protein RADIALIS-like 1 OS=Arabidopsis thaliana OX=3702 GN=RL1 PE=2 SV=1	K	Transcription	protein RADIALIS-like 1 [Brassica rapa]	molecular function: binding (GO:0005488);; cellular component: intracellular (GO:0005622);; cellular component: cellular anatomical entity (GO:0110165)
BraA01g000370.3.5C	235.143	224.96	238.095	291.761	310.559	147.678	179.137	99.617	127.989	77.9855	92.3381	81.4351	115.208	122.396	197.055	81.3662	72.8409	91.5763	86.5776	88.2204	94.2045	93.2698	109.026	107.837	123.455	114.092	147.983	85.4783	88.6101	79.9627	151.003	155.024	171.427	172.986	145.142	161.184	--	--	Molecular Function: RNA binding (GO:0003723);; Molecular Function: mRNA binding (GO:0003729);; Cellular Component: nucleus (GO:0005634);; Biological Process: mRNA processing (GO:0006397);; Biological Process: regulation of RNA metabolic process (GO:0051252);; Cellular Component: ribonucleoprotein complex (GO:1990904);;	K13195|5.1e-08|han:110918023|K13195 cold-inducible RNA-binding protein | (RefSeq) glycine-rich RNA-binding protein-like	--	[R]	General function prediction only	--	Glycine-rich RNA-binding protein 10 OS=Brassica napus OX=3708 GN=GRP10 PE=2 SV=1	A	RNA processing and modification	glycine-rich RNA-binding protein 10 isoform X2 [Brassica rapa]	molecular function: binding (GO:0005488);; cellular component: intracellular (GO:0005622);; cellular component: cellular anatomical entity (GO:0110165);; biological process: metabolic process (GO:0008152);; biological process: cellular process (GO:0009987);; biological process: biological regulation (GO:0065007);; cellular component: protein-containing complex (GO:0032991)
BraA01g000380.3.5C	0.958841	1.8386	0.678929	1.04953	1.12218	1.34035	0.901426	3.20574	3.59842	1.19069	2.21718	1.78766	3.62058	1.79344	3.95381	1.96237	2.64178	1.65941	3.28492	1.82222	2.85137	3.17383	2.03881	2.5165	2.28244	2.37853	3.26664	2.33961	3.54673	1.93474	5.61925	4.09072	3.08527	2.9334	3.94455	2.86569	--	--	--	--	--	--	--	--	--	--	--	uncharacterized protein LOC103836677 isoform X1 [Brassica rapa]	--
BraA01g000390.3.5C	1.1003	0	0	0.86372	0.291703	0	0.144802	1.41244	0.9122	0.239815	1.05362	0	0	0.050443	0.183412	0.149817	0.180227	0.543059	2.2035	2.1833	2.13984	0.995863	1.18113	0	0.389619	0.86928	1.62607	1.18468	1.43705	2.28447	0.345009	0.418298	0.497108	0.846846	0	0	--	--	--	--	--	--	--	--	--	--	--	uncharacterized protein LOC103838228 [Brassica rapa]	--
BraA01g000410.3.5C	4.15125	3.94038	3.74275	10.2599	8.95292	11.8559	4.18347	4.35707	4.3216	4.53008	4.77699	4.91542	3.0992	2.81697	3.17683	6.90765	6.27811	6.62026	1.43681	1.33859	1.38835	2.5219	1.78915	1.93337	1.2349	0.942393	1.15418	2.37636	2.00445	1.86733	1.12724	0.697872	1.26504	3.31796	3.02746	3.1037	[N]	Cell motility	Cellular Component: Golgi apparatus (GO:0005794);; Cellular Component: trans-Golgi network (GO:0005802);; Cellular Component: plasma membrane (GO:0005886);; Biological Process: plant-type primary cell wall biogenesis (GO:0009833);; Cellular Component: integral component of membrane (GO:0016021);; Molecular Function: cellulose synthase activity (GO:0016759);; Molecular Function: cellulose synthase…	K10999|0.0e+00|brp:103840033|K10999 cellulose synthase A [EC:2.4.1.12] | (RefSeq) cellulose synthase A catalytic subunit 2 [UDP-forming] isoform X1	--	--	--	Cellulose synthase	Cellulose synthase A catalytic subunit 2 [UDP-forming] OS=Arabidopsis thaliana OX=3702 GN=CESA2 PE=1 SV=1	G	Carbohydrate transport and metabolism	cellulose synthase A catalytic subunit 2 [UDP-forming] isoform X1 [Brassica rapa]	cellular component: intracellular (GO:0005622);; cellular component: cellular anatomical entity (GO:0110165);; biological process: cellular process (GO:0009987);; molecular function: catalytic activity (GO:0003824);; biological process: metabolic process (GO:0008152);; molecular function: binding (GO:0005488)
BraA01g000430.3.5C	5.10043	4.06121	3.57355	4.38204	4.27085	5.91732	4.886	5.71441	4.59843	5.10364	4.99881	5.26847	4.16881	4.02037	4.01621	3.75233	4.6598	4.04302	8.01269	8.75107	9.89935	8.91948	9.6991	7.4719	7.34552	7.06327	8.45859	11.503	10.2223	12.6265	5.90926	5.96497	5.18724	7.89677	6.62932	7.13095	--	--	Cellular Component: integral component of membrane (GO:0016021);;	K15285|1.8e-142|cmos:111453847|K15285 solute carrier family 35, member E3 | (RefSeq) UDP-rhamnose/UDP-galactose transporter 4-like	--	[GE]	Carbohydrate transport and metabolism;; Amino acid transport and metabolism	Triose-phosphate Transporter family	UDP-rhamnose/UDP-galactose transporter 4 OS=Arabidopsis thaliana OX=3702 GN=URGT4 PE=1 SV=1	--	--	BnaC01g00350D [Brassica napus]	cellular component: cellular anatomical entity (GO:0110165)
BraA01g000440.3.5C	5.95027	6.84726	6.84874	6.09914	4.80925	5.49751	5.24061	6.38912	5.34144	5.51583	6.59217	5.90659	9.27413	11.2586	8.57502	11.2757	10.4306	8.62704	6.3445	6.9371	6.7534	8.69223	7.87462	7.95239	8.71872	10.3748	8.12149	6.46763	6.66871	7.3705	8.73453	8.0209	8.65805	10.6711	9.00467	8.6295	[T]	Signal transduction mechanisms	Molecular Function: protein serine/threonine kinase activity (GO:0004674);; Molecular Function: ATP binding (GO:0005524);; Cellular Component: plasma membrane (GO:0005886);; Biological Process: hormone-mediated signaling pathway (GO:0009755);; Cellular Component: integral component of membrane (GO:0016021);;	K13415|0.0e+00|brp:103845289|K13415 protein brassinosteroid insensitive 1 [EC:2.7.10.1 2.7.11.1] | (RefSeq) protein BRASSINOSTEROID INSENSITIVE 1	Plant hormone signal transduction (ko04075)	--	--	Leucine rich repeat	Protein BRASSINOSTEROID INSENSITIVE 1 OS=Arabidopsis thaliana OX=3702 GN=BRI1 PE=1 SV=1	T	Signal transduction mechanisms	protein BRASSINOSTEROID INSENSITIVE 1 [Brassica rapa]	biological process: metabolic process (GO:0008152);; biological process: cellular process (GO:0009987);; molecular function: catalytic activity (GO:0003824);; molecular function: binding (GO:0005488);; cellular component: cellular anatomical entity (GO:0110165);; biological process: signaling (GO:0023052);; biological process: response to stimulus (GO:0050896);; biological process: biological reg…
BraA01g000450.3.5C	0.472236	0.650553	0.50709	1.4419	0.762492	0.661051	1.04697	0.438871	1.08475	0.90619	0.444626	0.741393	0.861552	0.666541	1.15834	0.945109	0.4305	0.538452	0.677144	1.37044	0.729752	1.22067	1.35605	1.19687	0.615424	0.365085	0.35941	0.865187	0.341257	0.352124	0.757891	0.453077	0.706789	0.849182	0.735547	0.721032	--	--	Molecular Function: DNA-binding transcription factor activity (GO:0003700);; Cellular Component: nucleus (GO:0005634);; Molecular Function: sequence-specific DNA binding (GO:0043565);;	K13424|1.3e-24|zma:100281430|K13424 WRKY transcription factor 33 | (RefSeq) WRKY70 - superfamily of TFs having WRKY and zinc finger domains	MAPK signaling pathway - plant (ko04016);; Plant-pathogen interaction (ko04626)	--	--	WRKY DNA -binding domain	Probable WRKY transcription factor 13 OS=Arabidopsis thaliana OX=3702 GN=WRKY13 PE=1 SV=1	K	Transcription	probable WRKY transcription factor 13 [Brassica rapa]	molecular function: transcription regulator activity (GO:0140110);; cellular component: intracellular (GO:0005622);; cellular component: cellular anatomical entity (GO:0110165);; molecular function: binding (GO:0005488)
BraA01g000460.3.5C	3.00404	3.2864	3.35113	3.43516	3.00467	3.69363	3.36194	3.70938	3.66132	2.59702	2.78455	3.01612	4.20533	4.31555	4.16092	4.9282	4.25635	3.86133	3.4697	3.46083	3.43267	4.40436	4.51398	4.74751	3.63034	4.07111	3.56031	3.86244	3.88372	4.0009	4.20025	4.1615	4.89855	3.82039	3.32195	3.1174	--	--	Cellular Component: cytoplasm (GO:0005737);;	K19026|0.0e+00|brp:103847160|K19026 spatacsin | (RefSeq) uncharacterized protein LOC103847160	--	[S]	Function unknown	Spatacsin C-terminus	--	S	Function unknown	uncharacterized protein LOC103847160 [Brassica rapa]	cellular component: cellular anatomical entity (GO:0110165)
BraA01g000470.3.5C	16.8135	15.4078	14.8615	14.3221	14.1382	16.984	23.5853	20.3846	21.5107	25.2623	25.7306	25.1856	43.7742	43.9432	42.8062	31.2627	33.1001	34.8502	16.4316	17.8003	16.285	17.1313	16.5283	18.4823	21.1981	18.1971	19.8727	23.9742	21.7635	20.2666	32.9277	37.0401	33.9132	28.6384	27.6048	27.7696	[J]	Translation, ribosomal structure and biogenesis	Molecular Function: GTP binding (GO:0005525);;	K06944|4.1e-132|qsu:111983289|K06944 uncharacterized protein | (RefSeq) ribosome-interacting GTPase 1-like	--	[T]	Signal transduction mechanisms	C-terminal region of MMR_HSR1 domain	Developmentally-regulated G-protein 3 OS=Arabidopsis thaliana OX=3702 GN=DRG3 PE=1 SV=1	T	Signal transduction mechanisms	developmentally-regulated G-protein 3 [Brassica rapa]	molecular function: binding (GO:0005488)
BraA01g000480.3.5C	15.6771	14.408	14.7831	19.5055	22.6653	20.0163	23.0155	24.443	22.5	19.7204	18.8092	18.7536	6.37256	4.57638	5.23003	5.94337	6.89398	7.11428	31.3586	32.2914	33.2805	24.896	25.4798	24.3473	23.1461	24.0681	20.8899	17.3591	16.9077	15.972	6.33693	6.12079	5.78096	10.2461	11.731	10.1187	[E]	Amino acid transport and metabolism	--	K00891|1.0e-128|brp:103850170|K00891 shikimate kinase [EC:2.7.1.71] | (RefSeq) shikimate kinase 2, chloroplastic	Phenylalanine, tyrosine and tryptophan biosynthesis (ko00400);; Biosynthesis of amino acids (ko01230)	--	--	Shikimate kinase	Shikimate kinase 2, chloroplastic OS=Arabidopsis thaliana OX=3702 GN=SK2 PE=1 SV=1	F	Nucleotide transport and metabolism	shikimate kinase 2, chloroplastic [Brassica rapa]	--
BraA01g000490.3.5C	0.760589	0.356696	0.522387	0.359895	0.208773	0.838173	0.435052	0.418781	1.09291	0.666783	0.21566	0.4019	0.436731	0.24183	0.476398	0.202842	0.340639	0	0.954083	1.22021	0.61205	1.30769	1.02268	0.962888	0.99402	1.21802	1.29598	1.00246	1.40519	1.51075	1.1509	0.682626	0.272334	0.58024	0.721561	0.927554	--	--	--	--	--	--	--	--	--	--	--	--	--
BraA01g000500.3.5C	0.591062	0.17342	0.220504	0.272711	0.330695	0.396946	0.275556	0.527946	0.253697	0.330828	0.336772	0.452669	0.405426	0.213048	0.850214	0.838025	0.811204	0.465014	0.791243	0.596083	0.633085	0.685091	0.949737	0.521601	0.568039	0.866017	0.740325	0.897728	0.596337	1.00064	0.754874	0.904631	1.31217	1.04847	1.06361	1.25855	--	--	Molecular Function: protein binding (GO:0005515);;	--	--	[R]	General function prediction only	Kelch motif	F-box/kelch-repeat protein At4g39590 OS=Arabidopsis thaliana OX=3702 GN=At4g39590 PE=2 SV=1	J	Translation, ribosomal structure and biogenesis	F-box/kelch-repeat protein At4g39590 [Brassica rapa]	molecular function: binding (GO:0005488)
BraA01g000520.3.5C	7.60072	7.99103	7.46124	8.61359	8.0921	9.47107	8.87221	8.78735	9.5172	7.71732	7.74774	7.69857	14.7128	12.7083	12.5946	12.4688	10.2318	11.1779	10.4282	12.4881	12.4693	15.3738	14.1757	16.2697	12.5307	12.7513	11.2325	15.2947	14.9654	15.9568	12.4766	11.7011	12.8891	13.162	11.9592	12.1403	--	--	Molecular Function: structural molecule activity (GO:0005198);; Biological Process: intracellular protein transport (GO:0006886);; Biological Process: vesicle-mediated transport (GO:0016192);; Cellular Component: COPI vesicle coat (GO:0030126);;	K05236|0.0e+00|bna:106357497|K05236 coatomer subunit alpha | (RefSeq) coatomer subunit alpha-2-like	--	[U]	Intracellular trafficking, secretion, and vesicular transport	Coatomer (COPI) alpha subunit C-terminus	Coatomer subunit alpha-1 OS=Arabidopsis thaliana OX=3702 GN=At1g62020 PE=2 SV=2	U	Intracellular trafficking, secretion, and vesicular transport	coatomer subunit alpha-2-like [Brassica napus]	molecular function: structural molecule activity (GO:0005198);; biological process: cellular process (GO:0009987);; biological process: localization (GO:0051179);; cellular component: intracellular (GO:0005622);; cellular component: protein-containing complex (GO:0032991);; cellular component: cellular anatomical entity (GO:0110165)
BraA01g000530.3.5C	22.4518	22.8305	20.2977	13.6695	13.7396	13.2039	15.475	16.6424	17.4611	13.8002	14.2753	12.5025	8.76375	9.06355	9.77471	9.26476	9.29544	9.03344	19.13	19.4481	16.679	21.1322	20.9712	20.0755	18.4579	21.3675	17.6755	13.2596	14.4083	13.6933	11.7108	11.272	10.0197	12.6521	13.4378	13.7423	--	--	Biological Process: reproduction (GO:0000003);; Biological Process: Group II intron splicing (GO:0000373);; Biological Process: RNA splicing, via transesterification reactions (GO:0000375);; Biological Process: RNA splicing, via transesterification reactions with bulged adenosine as nucleophile (GO:0000377);; Biological Process: developmental process involved in reproduction (GO:0003006);; Molecu…	K01183|6.0e-11|zju:107406488|K01183 chitinase [EC:3.2.1.14] | (RefSeq) pentatricopeptide repeat-containing protein At1g62350-like isoform X1	Amino sugar and nucleotide sugar metabolism (ko00520)	[R]	General function prediction only	PPR repeat family	Pentatricopeptide repeat-containing protein At4g39620, chloroplastic OS=Arabidopsis thaliana OX=3702 GN=EMB2453 PE=2 SV=1	S	Function unknown	pentatricopeptide repeat-containing protein At4g39620, chloroplastic [Brassica rapa]	biological process: reproduction (GO:0000003);; biological process: metabolic process (GO:0008152);; biological process: cellular process (GO:0009987);; biological process: reproductive process (GO:0022414);; biological process: developmental process (GO:0032502);; molecular function: binding (GO:0005488);; molecular function: catalytic activity (GO:0003824);; cellular component: intracellular (G…
BraA01g000560.3.5C	21.7654	19.8762	20.897	16.7256	18.469	21.5607	20.6955	19.6072	19.2009	19.5396	17.9866	18.1009	30.6778	26.1844	30.022	18.5463	18.3841	18.6958	27.9828	32.6581	30.3935	29.4292	33.105	30.7065	38.1501	33.4948	34.2299	52.2356	54.3018	61.1817	40.5835	37.7629	34.9475	44.9644	43.3672	44.6798	[E]	Amino acid transport and metabolism	Molecular Function: peptidyltransferase activity (GO:0000048);; Cellular Component: plasma membrane (GO:0005886);; Biological Process: glutathione catabolic process (GO:0006751);; Molecular Function: glutathione hydrolase activity (GO:0036374);;	K18592|2.3e-265|brp:103851034|K18592 gamma-glutamyltranspeptidase / glutathione hydrolase / leukotriene-C4 hydrolase [EC:2.3.2.2 3.4.19.13 3.4.19.14] | (RefSeq) glutathione hydrolase 1 isoform X1	Taurine and hypotaurine metabolism (ko00430);; Cyanoamino acid metabolism (ko00460);; Glutathione metabolism (ko00480);; Arachidonic acid metabolism (ko00590)	[E]	Amino acid transport and metabolism	Gamma-glutamyltranspeptidase	Glutathione hydrolase 1 OS=Arabidopsis thaliana OX=3702 GN=GGT1 PE=2 SV=1	E	Amino acid transport and metabolism	glutathione hydrolase 1 isoform X1 [Brassica rapa]	molecular function: catalytic activity (GO:0003824);; cellular component: cellular anatomical entity (GO:0110165);; biological process: metabolic process (GO:0008152);; biological process: cellular process (GO:0009987)
BraA01g000570.3.5C	26.9872	24.9651	23.8481	20.3132	17.8542	18.2067	21.6128	20.4746	24.0981	26.799	25.2323	26.5919	32.9745	30.0679	27.5607	25.9824	24.7122	23.5177	21.7902	20.0105	20.6207	22.9098	22.2217	23.397	28.0946	29.8008	29.1768	22.6219	25.4202	29.9728	21.7141	22.7702	21.7687	32.2003	30.6467	30.2603	[E]	Amino acid transport and metabolism	Molecular Function: transaminase activity (GO:0008483);; Molecular Function: pyridoxal phosphate binding (GO:0030170);;	K00827|7.6e-280|bna:106362305|K00827 alanine-glyoxylate transaminase / (R)-3-amino-2-methylpropionate-pyruvate transaminase [EC:2.6.1.44 2.6.1.40] | (RefSeq) alanine--glyoxylate aminotransferase 2 homolog 1, mitochondrial	Alanine, aspartate and glutamate metabolism (ko00250);; Glycine, serine and threonine metabolism (ko00260);; Cysteine and methionine metabolism (ko00270);; Valine, leucine and isoleucine degradation (ko00280)	[E]	Amino acid transport and metabolism	Aminotransferase class-III	Alanine--glyoxylate aminotransferase 2 homolog 1, mitochondrial OS=Arabidopsis thaliana OX=3702 GN=AGT2 PE=1 SV=1	E	Amino acid transport and metabolism	alanine--glyoxylate aminotransferase 2 homolog 1, mitochondrial [Brassica rapa]	molecular function: catalytic activity (GO:0003824);; molecular function: binding (GO:0005488)
BraA01g000590.3.5C	15.117	16.7143	16.2131	14.1322	14.3474	16.2977	14.2359	14.0883	13.7164	12.9951	10.708	13.8258	12.9116	13.6496	11.4176	13.6445	13.9591	12.4031	12.7282	15.2864	13.3036	15.447	13.8084	14.9701	12.686	14.8828	13.5319	13.1871	13.5831	15.6877	12.8942	13.0912	12.0327	12.6484	13.845	13.2582	--	--	Molecular Function: nucleic acid binding (GO:0003676);;	K12875|5.1e-307|brp:103851344|K12875 apoptotic chromatin condensation inducer in the nucleus | (RefSeq) apoptotic chromatin condensation inducer in the nucleus	RNA transport (ko03013);; mRNA surveillance pathway (ko03015);; Spliceosome (ko03040)	[B]	Chromatin structure and dynamics	RNSP1-SAP18 binding (RSB) motif	--	B	Chromatin structure and dynamics	apoptotic chromatin condensation inducer in the nucleus [Brassica rapa]	molecular function: binding (GO:0005488)
BraA01g000620.3.5C	0.343651	0.27592	1.54556	0.409042	0.894947	0.697934	1.22066	1.18646	0.343151	0.704208	0.470841	0.743439	1.65836	2.5149	3.60594	1.45347	0.947943	1.48245	0.705851	0.573124	1.0915	0.564206	0	0.224576	0.497309	0.508477	0.613802	0.907063	0.943702	0.69851	2.9516	2.33986	1.82757	0.952627	1.45691	1.35859	--	--	Biological Process: cristae formation (GO:0042407);; Cellular Component: MICOS complex (GO:0061617);; Biological Process: mitochondrion morphogenesis (GO:0070584);;	K17785|1.4e-42|eus:EUTSA_v10024641mg|K17785 mitofilin | (RefSeq) hypothetical protein	--	--	--	Mitochondrial inner membrane protein	--	S	Function unknown	uncharacterized protein LOC111199852 [Brassica napus]	biological process: cellular process (GO:0009987);; cellular component: intracellular (GO:0005622);; cellular component: protein-containing complex (GO:0032991);; cellular component: cellular anatomical entity (GO:0110165);; biological process: developmental process (GO:0032502)
BraA01g000640.3.5C	99.8673	108.005	104.859	96.3006	106.291	92.8713	71.6895	68.2953	69.5612	73.2709	72.6188	78.2662	47.2956	53.8831	49.5988	59.4987	61.7978	70.344	94.9397	91.7222	96.2208	90.327	93.7113	87.3143	63.7161	57.7742	64.8338	60.733	68.0913	62.6695	37.7863	38.129	37.7249	52.4864	57.8919	57.8065	[O]	Posttranslational modification, protein turnover, chaperones	--	K01802|1.5e-95|bna:106363957|K01802 peptidylprolyl isomerase [EC:5.2.1.8] | (RefSeq) photosynthetic NDH subunit of lumenal location 4, chloroplastic-like	--	--	--	VQ motif	Photosynthetic NDH subunit of lumenal location 4, chloroplastic OS=Arabidopsis thaliana OX=3702 GN=PNSL4 PE=1 SV=1	S	Function unknown	uncharacterized protein LOC103851859 [Brassica rapa]	--
BraA01g000660.3.5C	15.2235	12.7181	14.281	8.48794	10.6322	9.34565	19.8341	20.0914	20.874	14.1293	16.9099	17.5276	23.2299	19.5412	23.5871	8.29176	8.67087	10.7516	16.3981	15.4976	16.9641	20.1609	18.378	17.0854	12.9345	11.8773	11.4357	7.79488	7.37355	5.61238	4.42096	4.59472	3.39043	9.32256	13.3162	12.5193	[G]	Carbohydrate transport and metabolism	Molecular Function: trehalose-phosphatase activity (GO:0004805);; Biological Process: trehalose biosynthetic process (GO:0005992);;	K01087|2.0e-200|bna:106365006|K01087 trehalose 6-phosphate phosphatase [EC:3.1.3.12] | (RefSeq) probable trehalose-phosphate phosphatase H	Starch and sucrose metabolism (ko00500)	[G]	Carbohydrate transport and metabolism	Trehalose-phosphatase	Probable trehalose-phosphate phosphatase H OS=Arabidopsis thaliana OX=3702 GN=TPPH PE=2 SV=1	G	Carbohydrate transport and metabolism	probable trehalose-phosphate phosphatase H [Brassica rapa]	biological process: metabolic process (GO:0008152);; biological process: cellular process (GO:0009987);; molecular function: catalytic activity (GO:0003824)
BraA01g000670.3.5C	0.308456	0.684384	0.407921	0.255663	0.358427	0.079228	0.734136	1.21883	1.06776	0.996486	1.37799	0.753074	0.809203	0.628051	0.762516	0.130156	0.322592	0.154698	0.118022	0.870483	0.782616	0.628243	0.295056	0.714776	1.2864	1.22146	1.57303	0.375692	0.324987	0.333396	0.164457	0.491834	0.536732	1.70904	1.46654	0.916467	--	--	Molecular Function: DNA-binding transcription factor activity (GO:0003700);; Cellular Component: nucleus (GO:0005634);; Molecular Function: sequence-specific DNA binding (GO:0043565);;	K09286|3.4e-155|brp:103852206|K09286 EREBP-like factor | (RefSeq) ethylene-responsive transcription factor ERF060	--	--	--	AP2 domain	Ethylene-responsive transcription factor ERF060 OS=Arabidopsis thaliana OX=3702 GN=ERF060 PE=1 SV=1	K	Transcription	ethylene-responsive transcription factor ERF060 [Brassica rapa]	molecular function: transcription regulator activity (GO:0140110);; cellular component: intracellular (GO:0005622);; cellular component: cellular anatomical entity (GO:0110165);; molecular function: binding (GO:0005488)
BraA01g000680.3.5C	1.51151	1.61193	1.69471	1.07431	0.967345	1.49636	1.34501	1.45389	1.84454	1.25352	1.95417	1.2211	1.40091	1.55112	1.86102	1.87649	1.27556	1.44633	0.468418	0.864995	0.558763	0.758465	0.485868	0.489724	0.888093	0.776561	0.740102	0.868812	0.893945	0.708562	0.675316	0.707762	0.47824	0.845279	0.936836	1.26985	--	--	--	--	--	--	--	Protein of unknown function (DUF632)	Protein ALTERED PHOSPHATE STARVATION RESPONSE 1 OS=Arabidopsis thaliana OX=3702 GN=APSR1 PE=2 SV=1	S	Function unknown	protein ROLLING AND ERECT LEAF 2 [Brassica rapa]	--
BraA01g000690.3.5C	2.48266	0.829521	0.417272	1.15317	1.33708	0.802772	2.65468	2.63143	2.79933	5.69685	4.09734	4.56754	4.95869	6.87778	4.61371	0.977231	1.30083	2.40388	0.777924	0.791788	0.559747	0.935681	0.31179	1.24661	1.34625	1.51852	2.14021	1.22896	1.21427	1.05174	2.43404	0.939524	1.41364	2.05738	1.87214	2.36842	--	--	--	--	--	--	--	zinc-finger of the FCS-type, C2-C2	FCS-Like Zinc finger 7 OS=Arabidopsis thaliana OX=3702 GN=FLZ7 PE=1 SV=1	S	Function unknown	FCS-Like Zinc finger 7 [Brassica rapa]	--
BraA01g000700.3.5C	3.11535	2.01515	2.4131	10.666	8.97485	10.525	31.5103	33.5984	31.6923	157.033	158.028	166.044	59.215	61.0799	60.9513	106.11	104.313	105.236	2.63802	1.52349	2.8995	1.9676	1.87386	1.74086	5.54347	3.71903	5.2324	12.3843	13.3901	12.8523	4.29484	5.67612	4.64973	6.4132	7.06778	6.77714	[I]	Lipid transport and metabolism	Molecular Function: inositol-3-phosphate synthase activity (GO:0004512);; Biological Process: inositol biosynthetic process (GO:0006021);; Biological Process: phospholipid biosynthetic process (GO:0008654);;	K01858|2.7e-186|brp:103852564|K01858 myo-inositol-1-phosphate synthase [EC:5.5.1.4] | (RefSeq) inositol-3-phosphate synthase	Inositol phosphate metabolism (ko00562)	[I]	Lipid transport and metabolism	Myo-inositol-1-phosphate synthase	Inositol-3-phosphate synthase OS=Brassica napus OX=3708 PE=2 SV=2	I	Lipid transport and metabolism	inositol-3-phosphate synthase [Brassica rapa]	molecular function: catalytic activity (GO:0003824);; biological process: metabolic process (GO:0008152);; biological process: cellular process (GO:0009987)
BraA01g000720.3.5C	1.90955	1.46542	1.5186	1.55259	1.19162	1.33746	1.63097	1.04951	1.38623	1.32709	0.898112	1.75454	1.5329	1.11242	0.864359	1.35933	1.21114	1.30803	2.12362	1.87578	2.11226	2.23826	2.38232	2.48159	1.29693	1.26068	1.12913	1.04085	1.10398	0.785791	0.642066	1.25402	0.960703	0.996977	1.112	1.23576	--	--	Cellular Component: chromosome, centromeric region (GO:0000775);; Cellular Component: kinetochore (GO:0000776);; Molecular Function: molecular_function (GO:0003674);; Molecular Function: catalytic activity (GO:0003824);; Molecular Function: endopeptidase activity (GO:0004175);; Molecular Function: guanyl-nucleotide exchange factor activity (GO:0005085);; Molecular Function: Ras guanyl-nucleotide …	K20309|5.6e-137|boe:106328081|K20309 trafficking protein particle complex subunit 12 | (RefSeq) trafficking protein particle complex subunit 12-like	--	[S]	Function unknown	Exonuclease	Protein NEN4 OS=Arabidopsis thaliana OX=3702 GN=NEN4 PE=2 SV=1	S	Function unknown	unnamed protein product [Brassica oleracea]	cellular component: intracellular (GO:0005622);; cellular component: cellular anatomical entity (GO:0110165);; molecular function: catalytic activity (GO:0003824);; biological process: metabolic process (GO:0008152);; biological process: biological regulation (GO:0065007);; molecular function: binding (GO:0005488);; molecular function: molecular function regulator (GO:0098772);; biological proces…
BraA01g000730.3.5C	33.6213	32.6302	33.7772	37.371	29.0694	41.4105	29.8574	26.8486	31.8148	19.6835	20.1014	20.2198	20.9359	22.5195	22.2453	22.4746	18.8501	18.8395	61.7232	63.791	62.2005	53.9381	50.6935	54.4436	26.6375	33.8719	30.4746	30.5555	26.9137	59.3525	16.4737	16.6311	15.6349	17.6171	18.2838	14.5697	--	--	Cellular Component: integral component of membrane (GO:0016021);;	--	--	--	--	--	--	--	--	uncharacterized protein LOC103853165 [Brassica rapa]	cellular component: cellular anatomical entity (GO:0110165)
BraA01g000740.3.5C	8.05725	7.56987	10.0494	12.1167	10.2916	8.96367	6.95413	6.65776	7.61145	5.4372	7.34074	6.66463	6.36663	6.14981	7.56522	7.29879	7.92011	7.45149	6.13015	7.68578	6.50743	7.24741	7.91894	8.88143	5.97468	5.21227	4.78616	7.1923	7.47505	8.95015	3.94931	4.22319	4.4074	5.90103	7.14473	6.07787	--	--	Cellular Component: nucleus (GO:0005634);; Cellular Component: cytoplasm (GO:0005737);;	K10859|1.5e-07|ath:AT2G22260|K10859 DNA oxidative demethylase [EC:1.14.11.33] | (RefSeq) ALKBH2; oxidoreductase, 2OG-Fe(II) oxygenase family protein	--	--	--	Protein of unknown function (DUF4057)	--	S	Function unknown	uncharacterized protein LOC103853308 [Brassica rapa]	cellular component: intracellular (GO:0005622);; cellular component: cellular anatomical entity (GO:0110165)
BraA01g000760.3.5C	19.8242	16.298	18.5233	18.5479	18.3459	16.6172	25.9534	25.6058	26.4698	19.2891	19.476	20.7103	19.2351	19.8755	20.5666	20.8578	20.8368	19.7554	12.6594	12.0862	10.578	12.7231	13.1274	13.907	15.2045	13.3501	15.2017	18.5969	19.6421	21.8873	23.0425	24.7613	24.0735	22.9873	21.2794	21.4001	[J]	Translation, ribosomal structure and biogenesis	Molecular Function: structural constituent of ribosome (GO:0003735);; Cellular Component: mitochondrial large ribosomal subunit (GO:0005762);; Biological Process: mitochondrial translation (GO:0032543);;	K02892|8.2e-92|brp:103853478|K02892 large subunit ribosomal protein L23 | (RefSeq) 50S ribosomal protein L23	Ribosome (ko03010)	[J]	Translation, ribosomal structure and biogenesis	Ribosomal protein L23	--	J	Translation, ribosomal structure and biogenesis	50S ribosomal protein L23 [Brassica rapa]	molecular function: structural molecule activity (GO:0005198);; cellular component: intracellular (GO:0005622);; cellular component: protein-containing complex (GO:0032991);; cellular component: cellular anatomical entity (GO:0110165);; biological process: metabolic process (GO:0008152);; biological process: cellular process (GO:0009987)
BraA01g000770.3.5C	14.9986	15.8509	15.9695	11.3591	12.1157	10.4797	5.1971	5.26624	6.14302	3.55989	3.67099	3.92803	0.410919	0.147271	0.196475	1.84169	0.819334	1.56777	19.3483	16.901	17.5545	21.3753	22.4478	19.3859	5.58897	6.21665	4.76496	4.88249	5.85881	6.45757	0.251984	0.185246	0.16143	1.50434	1.81697	1.68719	--	--	Cellular Component: integral component of membrane (GO:0016021);;	--	--	--	--	--	--	S	Function unknown	uncharacterized protein LOC103853564 isoform X2 [Brassica rapa]	cellular component: cellular anatomical entity (GO:0110165)
BraA01g000780.3.5C	15.2999	15.0732	16.0351	12.8173	12.174	14.3539	13.2362	13.7647	11.4248	12.6515	12.3815	12.0703	17.2753	20.709	19.0431	14.1785	14.7944	14.5124	15.7835	16.829	19.2251	17.9538	18.6026	16.3747	17.1415	17.4524	18.4188	17.6765	15.2599	20.6801	23.6866	20.2071	20.246	21.7563	23.4227	22.3545	--	--	Biological Process: ubiquitin-dependent protein catabolic process (GO:0006511);; Biological Process: protein deubiquitination (GO:0016579);; Molecular Function: thiol-dependent ubiquitinyl hydrolase activity (GO:0036459);;	K11842|5.1e-214|bna:106377440|K11842 ubiquitin carboxyl-terminal hydrolase 12/46 [EC:3.4.19.12] | (RefSeq) ubiquitin carboxyl-terminal hydrolase 3-like	--	[O]	Posttranslational modification, protein turnover, chaperones	Ubiquitin carboxyl-terminal hydrolase	Ubiquitin carboxyl-terminal hydrolase 3 OS=Arabidopsis thaliana OX=3702 GN=UBP3 PE=1 SV=1	O	Posttranslational modification, protein turnover, chaperones	unnamed protein product [Brassica rapa]	biological process: metabolic process (GO:0008152);; biological process: cellular process (GO:0009987);; molecular function: catalytic activity (GO:0003824)
BraA01g000790.3.5C	1.59721	1.60712	1.66604	3.51006	2.63178	2.62714	2.15515	3.34354	2.64976	6.53764	6.06389	6.95995	15.0097	14.7737	22.0533	13.6742	12.9055	14.4666	4.88175	3.31877	4.16318	3.4935	3.96048	4.38968	9.59242	7.74909	10.792	7.9649	9.21203	6.3693	16.7124	16.6911	12.0541	22.552	21.5283	25.4069	[P]	Inorganic ion transport and metabolism	Biological Process: sulfate assimilation (GO:0000103);; Molecular Function: adenylylsulfate kinase activity (GO:0004020);; Molecular Function: ATP binding (GO:0005524);; Biological Process: hydrogen sulfide biosynthetic process (GO:0070814);;	K00860|3.1e-167|brp:103853800|K00860 adenylylsulfate kinase [EC:2.7.1.25] | (RefSeq) adenylyl-sulfate kinase 2, chloroplastic	Purine metabolism (ko00230);; Sulfur metabolism (ko00920)	[P]	Inorganic ion transport and metabolism	Adenylylsulphate kinase	Adenylyl-sulfate kinase 2, chloroplastic OS=Arabidopsis thaliana OX=3702 GN=APK2 PE=1 SV=1	F	Nucleotide transport and metabolism	adenylyl-sulfate kinase 2, chloroplastic [Brassica rapa]	biological process: metabolic process (GO:0008152);; biological process: cellular process (GO:0009987);; molecular function: catalytic activity (GO:0003824);; molecular function: binding (GO:0005488)
BraA01g000810.3.5C	14.5982	10.6758	11.9867	15.8516	17.0141	17.1059	31.8068	28.6898	26.856	50.0125	47.1542	49.5507	81.8577	74.7196	74.5234	56.5206	53.7507	54.6238	17.2756	16.9603	18.3478	14.8573	17.0941	22.5636	64.9781	65.7332	71.2692	87.1604	74.7252	103.88	92.5671	95.0481	86.5827	86.4676	84.1728	89.2847	--	--	Molecular Function: monooxygenase activity (GO:0004497);; Molecular Function: iron ion binding (GO:0005506);; Cellular Component: integral component of membrane (GO:0016021);; Molecular Function: oxidoreductase activity, acting on paired donors, with incorporation or reduction of molecular oxygen (GO:0016705);; Molecular Function: heme binding (GO:0020037);;	K11812|2.4e-190|brp:103853878|K11812 tryptophan N-monooxygenase [EC:1.14.14.156] | (RefSeq) cytochrome P450 79B1	Tryptophan metabolism (ko00380);; Glucosinolate biosynthesis (ko00966);; 2-Oxocarboxylic acid metabolism (ko01210)	[Q]	Secondary metabolites biosynthesis, transport and catabolism	Cytochrome P450	Cytochrome P450 79B1 OS=Sinapis alba OX=3728 GN=CYP79B1 PE=2 SV=1	Q	Secondary metabolites biosynthesis, transport and catabolism	cytochrome P450 79B1 [Brassica rapa]	biological process: metabolic process (GO:0008152);; molecular function: catalytic activity (GO:0003824);; molecular function: binding (GO:0005488);; cellular component: cellular anatomical entity (GO:0110165)
BraA01g000820.3.5C	32.3825	31.8575	31.5884	31.0895	29.2535	26.2791	42.2097	39.5529	43.8369	32.3095	29.0348	32.207	22.0131	23.3966	23.3034	25.2788	26.3675	25.3399	30.245	30.2659	29.7278	33.2198	32.1108	34.0269	27.77	29.6812	30.8863	21.3005	21.2111	24.8037	27.2958	24.6549	24.9614	22.1091	22.9751	22.8928	[O]	Posttranslational modification, protein turnover, chaperones	Molecular Function: molecular_function (GO:0003674);; Molecular Function: nucleic acid binding (GO:0003676);; Molecular Function: RNA binding (GO:0003723);; Molecular Function: catalytic activity (GO:0003824);; Molecular Function: nuclease activity (GO:0004518);; Molecular Function: endonuclease activity (GO:0004519);; Molecular Function: binding (GO:0005488);; Cellular Component: cellular_compon…	K03686|1.8e-245|brp:103854064|K03686 molecular chaperone DnaJ | (RefSeq) chaperone protein dnaJ A6, chloroplastic isoform X1	--	[O]	Posttranslational modification, protein turnover, chaperones	PPR repeat	Pentatricopeptide repeat-containing protein At4g39952, mitochondrial OS=Arabidopsis thaliana OX=3702 GN=PCMP-E98 PE=2 SV=2	S	Function unknown	pentatricopeptide repeat-containing protein At4g39952, mitochondrial [Brassica rapa]	molecular function: binding (GO:0005488);; molecular function: catalytic activity (GO:0003824);; biological process: metabolic process (GO:0008152);; biological process: cellular process (GO:0009987);; cellular component: intracellular (GO:0005622);; cellular component: cellular anatomical entity (GO:0110165)
BraA01g000830.3.5C	61.4237	64.3559	61.3313	98.7384	95.3601	102.23	61.6379	56.8594	62.6967	42.7833	41.6844	42.3048	37.0262	34.2669	33.7649	56.1126	51.5849	53.721	44.6819	48.9283	48.6211	68.2135	69.0274	71.0377	36.0228	39.4255	36.8713	42.6501	47.654	33.7605	37.9333	34.6384	35.7311	52.4571	51.9231	50.3977	[E]	Amino acid transport and metabolism	Molecular Function: 3-deoxy-7-phosphoheptulonate synthase activity (GO:0003849);; Biological Process: aromatic amino acid family biosynthetic process (GO:0009073);; Biological Process: chorismate biosynthetic process (GO:0009423);; Cellular Component: chloroplast (GO:0009507);;	K01626|1.9e-87|bna:106437202|K01626 3-deoxy-7-phosphoheptulonate synthase [EC:2.5.1.54] | (RefSeq) phospho-2-dehydro-3-deoxyheptonate aldolase 1, chloroplastic-like	Phenylalanine, tyrosine and tryptophan biosynthesis (ko00400);; Biosynthesis of amino acids (ko01230)	--	--	Class-II DAHP synthetase family	Phospho-2-dehydro-3-deoxyheptonate aldolase 1, chloroplastic OS=Arabidopsis thaliana OX=3702 GN=DHS1 PE=2 SV=2	E	Amino acid transport and metabolism	phospho-2-dehydro-3-deoxyheptonate aldolase 1, chloroplastic [Brassica rapa]	molecular function: catalytic activity (GO:0003824);; biological process: metabolic process (GO:0008152);; biological process: cellular process (GO:0009987);; cellular component: intracellular (GO:0005622);; cellular component: cellular anatomical entity (GO:0110165)
BraA01g000840.3.5C	8.47399	6.34959	8.37072	8.62302	9.68143	8.3118	5.38901	5.53043	6.7343	5.72488	5.72619	5.53587	8.80635	9.20611	8.78201	8.38384	7.76882	7.68906	15.8615	13.2235	11.5533	14.4974	14.8817	12.1066	12.4385	10.8289	9.75314	10.1582	9.89394	10.0765	11.8262	13.1298	12.6347	10.1731	11.3863	10.0319	[R]	General function prediction only	Molecular Function: GTPase activity (GO:0003924);; Molecular Function: GTP binding (GO:0005525);; Cellular Component: endosome (GO:0005768);; Biological Process: intracellular protein transport (GO:0006886);; Cellular Component: endomembrane system (GO:0012505);; Biological Process: Rab protein signal transduction (GO:0032482);;	K07904|4.9e-120|brp:103854349|K07904 Ras-related protein Rab-11A | (RefSeq) ras-related protein RABA4b	Endocytosis (ko04144)	[U]	Intracellular trafficking, secretion, and vesicular transport	Ras family	Ras-related protein RABA4b OS=Arabidopsis thaliana OX=3702 GN=RABA4B PE=1 SV=1	U	Intracellular trafficking, secretion, and vesicular transport	ras-related protein RABA4b [Brassica rapa]	molecular function: catalytic activity (GO:0003824);; molecular function: binding (GO:0005488);; cellular component: intracellular (GO:0005622);; cellular component: cellular anatomical entity (GO:0110165);; biological process: cellular process (GO:0009987);; biological process: localization (GO:0051179);; biological process: signaling (GO:0023052);; biological process: response to stimulus (GO:0…
BraA01g000860.3.5C	1.45234	1.62332	1.07024	2.02862	1.81916	1.40934	2.77751	3.04779	3.59714	2.3472	2.66089	1.8055	3.89635	3.23924	3.55188	4.20707	3.90988	3.33	1.54423	1.89312	2.02004	1.95527	2.35015	2.37529	2.85986	2.70404	2.70773	2.83549	2.61784	2.95289	3.91817	3.79514	3.67859	3.64567	4.14579	3.77731	[J]	Translation, ribosomal structure and biogenesis	Biological Process: RNA methylation (GO:0001510);; Molecular Function: RNA binding (GO:0003723);; Molecular Function: methyltransferase activity (GO:0008168);; Molecular Function: tRNA (cytosine-5-)-methyltransferase activity (GO:0016428);;	K15334|1.3e-290|bna:111215813|K15334 multisite-specific tRNA:(cytosine-C5)-methyltransferase [EC:2.1.1.202] | (RefSeq) tRNA (cytosine(34)-C(5))-methyltransferase-like	--	[J]	Translation, ribosomal structure and biogenesis	16S rRNA methyltransferase RsmB/F	--	J	Translation, ribosomal structure and biogenesis	RNA cytosine-C(5)-methyltransferase NSUN2 isoform X1 [Brassica rapa]	biological process: metabolic process (GO:0008152);; biological process: cellular process (GO:0009987);; molecular function: binding (GO:0005488);; molecular function: catalytic activity (GO:0003824)
BraA01g000870.3.5C	0.321663	0.488167	0.351644	0.82891	0.579931	1.13934	1.57994	1.09812	1.85771	5.1803	5.00268	4.27425	16.0836	12.0062	14.8505	11.9269	10.586	10.6362	1.64257	2.40621	1.29778	1.47625	1.01241	1.88705	2.55398	3.47269	3.21214	4.33287	4.33183	4.80982	7.27342	6.72917	6.41781	1.91814	3.01477	2.48654	[M]	Cell wall/membrane/envelope biogenesis	Molecular Function: protein serine/threonine kinase activity (GO:0004674);; Molecular Function: ATP binding (GO:0005524);; Cellular Component: nucleus (GO:0005634);; Cellular Component: cytoplasm (GO:0005737);; Biological Process: protein phosphorylation (GO:0006468);; Biological Process: intracellular signal transduction (GO:0035556);;	K14498|1.7e-196|bna:111215815|K14498 serine/threonine-protein kinase SRK2 [EC:2.7.11.1] | (RefSeq) serine/threonine-protein kinase SRK2F	MAPK signaling pathway - plant (ko04016);; Plant hormone signal transduction (ko04075)	[T]	Signal transduction mechanisms	Protein kinase domain	Serine/threonine-protein kinase SRK2F OS=Arabidopsis thaliana OX=3702 GN=SRK2F PE=1 SV=1	T	Signal transduction mechanisms	serine/threonine-protein kinase SRK2F isoform X1 [Brassica rapa]	biological process: metabolic process (GO:0008152);; biological process: cellular process (GO:0009987);; molecular function: catalytic activity (GO:0003824);; molecular function: binding (GO:0005488);; cellular component: intracellular (GO:0005622);; cellular component: cellular anatomical entity (GO:0110165);; biological process: signaling (GO:0023052);; biological process: response to stimulus …
BraA01g000890.3.5C	265.962	271.789	267.705	236.046	258.954	198.07	207.211	197.586	209.014	192.957	212.62	206.659	270.15	297.265	288.22	219.603	232.475	241.419	351.096	322.331	329.94	312.837	312.926	304.732	279.512	268.434	289.972	284.879	308.727	265.191	307.662	320.26	324.518	386.2	375.871	411.056	--	--	Cellular Component: nucleosome (GO:0000786);; Molecular Function: DNA binding (GO:0003677);; Cellular Component: nucleus (GO:0005634);; Molecular Function: protein heterodimerization activity (GO:0046982);;	K11253|2.2e-67|adu:107460150|K11253 histone H3 | (RefSeq) histone H3.3	--	[B]	Chromatin structure and dynamics	Core histone H2A/H2B/H3/H4	Histone H3.3 OS=Arabidopsis thaliana OX=3702 GN=HTR4 PE=1 SV=2	B	Chromatin structure and dynamics	hypothetical protein CR513_38538, partial [Mucuna pruriens]	cellular component: protein-containing complex (GO:0032991);; molecular function: binding (GO:0005488);; cellular component: intracellular (GO:0005622);; cellular component: cellular anatomical entity (GO:0110165)
BraA01g000900.3.5C	13.1939	14.6473	12.1678	16.2041	17.9292	7.05477	10.4306	6.61391	7.39602	13.3901	16.6453	13.9488	14.9867	16.9874	20.8751	20.9649	16.2652	21.9319	20.7376	15.0483	18.0437	13.9862	13.0413	12.0347	22.7202	17.5747	24.7966	20.1975	25.6934	7.92465	20.7413	25.5743	25.9847	31.5824	28.9572	35.2966	--	--	Cellular Component: signal peptidase complex (GO:0005787);; Biological Process: signal peptide processing (GO:0006465);; Molecular Function: peptidase activity (GO:0008233);; Cellular Component: integral component of endoplasmic reticulum membrane (GO:0030176);; Biological Process: protein targeting to ER (GO:0045047);;	K12946|7.2e-43|bna:106435624|K12946 signal peptidase complex subunit 1 [EC:3.4.-.-] | (RefSeq) probable signal peptidase complex subunit 1	Protein export (ko03060)	[U]	Intracellular trafficking, secretion, and vesicular transport	Microsomal signal peptidase 12 kDa subunit (SPC12)	Probable signal peptidase complex subunit 1 OS=Arabidopsis thaliana OX=3702 GN=At2g22425 PE=3 SV=1	U	Intracellular trafficking, secretion, and vesicular transport	probable signal peptidase complex subunit 1 [Brassica rapa]	cellular component: protein-containing complex (GO:0032991);; cellular component: cellular anatomical entity (GO:0110165);; biological process: metabolic process (GO:0008152);; biological process: cellular process (GO:0009987);; molecular function: catalytic activity (GO:0003824);; biological process: localization (GO:0051179)
BraA01g000910.3.5C	8.25683	8.49861	7.32545	7.25787	6.80751	6.32364	6.86731	6.28239	7.28276	5.98721	6.08449	5.69555	9.76163	9.14861	10.5868	6.66725	7.98576	6.99951	9.8492	9.44627	10.2836	9.03912	9.26416	9.42109	8.36693	7.74768	7.52086	9.26452	10.6276	9.31264	8.62486	7.06114	8.07426	8.12905	11.2728	9.80595	--	--	Molecular Function: transcription corepressor activity (GO:0003714);; Cellular Component: nucleus (GO:0005634);; Biological Process: transcription, DNA-templated (GO:0006351);;	--	--	--	--	Protein SCAI	--	S	Function unknown	protein SCAI homolog [Brassica rapa]	biological process: biological regulation (GO:0065007);; molecular function: transcription regulator activity (GO:0140110);; cellular component: intracellular (GO:0005622);; cellular component: cellular anatomical entity (GO:0110165);; biological process: metabolic process (GO:0008152);; biological process: cellular process (GO:0009987)
BraA01g000920.3.5C	1.70116	1.53626	1.47265	1.52974	1.7649	0.95497	1.24899	0.883359	0.801555	1.26494	1.69404	1.52786	1.44004	1.74673	1.89524	1.82867	1.84639	2.02812	2.10577	1.84831	1.87816	1.49712	1.38601	1.53337	1.97717	1.73907	2.56471	2.03521	2.58639	0.670977	2.09761	2.2651	2.75669	3.19604	2.83888	3.52086	--	--	Cellular Component: signal peptidase complex (GO:0005787);; Biological Process: signal peptide processing (GO:0006465);; Molecular Function: peptidase activity (GO:0008233);; Cellular Component: integral component of membrane (GO:0016021);;	K12946|1.3e-42|bna:106435624|K12946 signal peptidase complex subunit 1 [EC:3.4.-.-] | (RefSeq) probable signal peptidase complex subunit 1	Protein export (ko03060)	[U]	Intracellular trafficking, secretion, and vesicular transport	Microsomal signal peptidase 12 kDa subunit (SPC12)	Probable signal peptidase complex subunit 1 OS=Arabidopsis thaliana OX=3702 GN=At2g22425 PE=3 SV=1	J	Translation, ribosomal structure and biogenesis	F-box/kelch-repeat protein At4g39560-like [Brassica napus]	cellular component: protein-containing complex (GO:0032991);; cellular component: cellular anatomical entity (GO:0110165);; biological process: metabolic process (GO:0008152);; biological process: cellular process (GO:0009987);; molecular function: catalytic activity (GO:0003824)
BraA01g000930.3.5C	3.48217	2.4147	2.62483	1.90614	2.41327	3.0747	2.47307	2.5152	1.97218	2.34757	1.98691	2.88264	3.09283	3.87529	3.59334	2.94181	3.02876	3.92575	3.79694	4.40495	3.45289	5.29308	4.33024	4.19545	3.66754	4.28841	4.89303	3.45371	2.80466	3.28033	4.03459	4.84	2.99344	5.25612	3.1806	5.0719	--	--	Molecular Function: transcription corepressor activity (GO:0003714);; Cellular Component: nucleus (GO:0005634);; Biological Process: transcription, DNA-templated (GO:0006351);;	--	--	--	--	Protein SCAI	--	S	Function unknown	protein SCAI homolog [Brassica rapa]	biological process: biological regulation (GO:0065007);; molecular function: transcription regulator activity (GO:0140110);; cellular component: intracellular (GO:0005622);; cellular component: cellular anatomical entity (GO:0110165);; biological process: metabolic process (GO:0008152);; biological process: cellular process (GO:0009987)
BraA01g000950.3.5C	87.3873	81.293	81.0823	30.1495	27.7264	32.0718	60.5717	52.4242	59.9455	52.5741	48.5052	49.6802	85.2789	88.0479	82.8486	37.7496	37.91	36.4504	68.9164	66.2216	65.3201	70.8376	66.3483	68.3746	134.776	130.777	133.085	108.24	114.43	176.664	72.112	72.0091	72.5025	107.171	111.311	113.389	--	--	Cellular Component: nucleus (GO:0005634);; Molecular Function: sequence-specific DNA binding (GO:0043565);; Biological Process: positive regulation of transcription, DNA-templated (GO:0045893);;	K09338|6.8e-146|bna:106435248|K09338 homeobox-leucine zipper protein | (RefSeq) homeobox-leucine zipper protein ATHB-16-like isoform X1	--	[K]	Transcription	Homeobox associated leucine zipper	Homeobox-leucine zipper protein ATHB-16 OS=Arabidopsis thaliana OX=3702 GN=ATHB-16 PE=2 SV=2	K	Transcription	homeobox-leucine zipper protein ATHB-16 isoform X2 [Brassica rapa]	cellular component: intracellular (GO:0005622);; cellular component: cellular anatomical entity (GO:0110165);; molecular function: binding (GO:0005488);; biological process: biological regulation (GO:0065007)
BraA01g000960.3.5C	1.89631	1.56217	2.04883	1.56236	1.6331	1.93591	1.40206	1.80548	1.54391	2.02141	1.7363	2.87382	3.85043	5.33816	3.62808	3.0832	3.19353	2.993	2.63475	3.00158	2.72726	3.6632	2.30987	3.89147	5.12755	5.20241	4.78643	5.61758	5.1509	8.49591	7.36844	7.06766	7.40927	7.50611	7.45298	7.10304	--	--	Molecular Function: SNARE binding (GO:0000149);; Molecular Function: 1-phosphatidylinositol binding (GO:0005545);; Molecular Function: phosphatidylinositol-4,5-bisphosphate binding (GO:0005546);; Cellular Component: plasma membrane (GO:0005886);; Cellular Component: clathrin-coated pit (GO:0005905);; Biological Process: endocytosis (GO:0006897);; Biological Process: vesicle budding from membrane …	K20043|8.2e-77|mtr:MTR_3g086670|K20043 clathrin coat assembly protein AP180 | (RefSeq) clathrin assembly protein	--	[TU]	Signal transduction mechanisms;; Intracellular trafficking, secretion, and vesicular transport	ANTH domain	Putative clathrin assembly protein At4g40080 OS=Arabidopsis thaliana OX=3702 GN=At4g40080 PE=2 SV=2	--	--	putative clathrin assembly protein At4g40080 [Brassica rapa]	molecular function: binding (GO:0005488);; cellular component: cellular anatomical entity (GO:0110165);; biological process: cellular process (GO:0009987);; biological process: localization (GO:0051179);; cellular component: intracellular (GO:0005622)
BraA01g000980.3.5C	3.06771	3.1503	3.02663	1.69482	1.39861	2.74787	2.23992	1.98426	2.71923	4.27133	3.25271	3.39956	3.99237	4.25187	4.56662	2.09778	2.83842	2.96531	2.00876	2.1783	2.25951	2.15855	2.11622	2.20815	3.47614	3.83918	3.71777	3.7657	2.56896	6.86235	5.41529	6.091	5.10758	8.14333	9.08503	9.50532	--	--	--	--	--	--	--	--	--	--	--	uncharacterized protein LOC103855772 [Brassica rapa]	--
BraA01g001000.3.5C	7.82454	10.9622	9.9585	10.1958	9.05093	11.0868	7.91289	8.63008	9.32212	9.27409	9.05711	9.55083	16.7722	13.8853	15.4822	14.8758	13.9805	13.7292	12.8033	16.7423	11.1305	13.9982	11.4057	11.6027	13.6032	13.2315	14.8818	14.426	13.279	14.0296	15.706	15.7858	14.8733	15.7366	14.1296	16.0497	--	--	Biological Process: protein glycosylation (GO:0006486);; Molecular Function: transferase activity, transferring glycosyl groups (GO:0016757);;	K18789|8.8e-67|psom:113322510|K18789 xylogalacturonan beta-1,3-xylosyltransferase [EC:2.4.2.41] | (RefSeq) probable glycosyltransferase At5g20260 isoform X1	--	[GMW]	Carbohydrate transport and metabolism;; Cell wall/membrane/envelope biogenesis;; Extracellular structures	Exostosin family	Probable glycosyltransferase At5g03795 OS=Arabidopsis thaliana OX=3702 GN=At5g03795 PE=3 SV=2	--	--	probable glycosyltransferase At5g03795 [Brassica rapa]	biological process: metabolic process (GO:0008152);; biological process: cellular process (GO:0009987);; molecular function: catalytic activity (GO:0003824)
BraA01g001020.3.5C	7.65006	9.2107	8.86501	5.78216	6.23196	4.50856	6.98837	6.4605	7.53772	6.29792	6.96141	6.00544	5.3392	6.08772	5.38396	5.68339	5.1307	5.32384	5.47039	5.30323	6.51025	5.94751	8.01459	6.42463	4.91759	6.27399	5.27888	5.48874	5.27145	2.48823	6.76923	6.47882	5.8489	4.36323	5.9832	5.19849	[J]	Translation, ribosomal structure and biogenesis	Molecular Function: RNA binding (GO:0003723);; Biological Process: RNA processing (GO:0006396);; Molecular Function: RNA methyltransferase activity (GO:0008173);;	K03437|4.3e-192|brp:103856150|K03437 RNA methyltransferase, TrmH family | (RefSeq) uncharacterized tRNA/rRNA methyltransferase YsgA	--	[J]	Translation, ribosomal structure and biogenesis	SpoU rRNA Methylase family	--	J	Translation, ribosomal structure and biogenesis	uncharacterized tRNA/rRNA methyltransferase YsgA [Brassica rapa]	molecular function: binding (GO:0005488);; biological process: metabolic process (GO:0008152);; biological process: cellular process (GO:0009987);; molecular function: catalytic activity (GO:0003824)
BraA01g001030.3.5C	0.6975	0.862534	0.362864	0.951918	0.548934	0.576923	0.226359	0.341382	0.57882	0.389165	0.16719	0.548269	2.38018	3.27261	2.22956	1.76437	1.6763	1.39691	0.821923	0.628275	1.08486	0.480291	0.758505	0.178405	0.299288	0.515358	0.579459	0.335835	1.12264	1.15154	1.3219	0.52977	0.814997	0.493692	0.548321	1.06065	--	--	Molecular Function: DNA binding (GO:0003677);; Cellular Component: nucleus (GO:0005634);; Biological Process: regulation of transcription, DNA-templated (GO:0006355);;	K20043|6.0e-23|aip:107640400|K20043 clathrin coat assembly protein AP180 | (RefSeq) putative clathrin assembly protein At5g35200	--	--	--	Dof domain, zinc finger	Dof zinc finger protein DOF4.7 OS=Arabidopsis thaliana OX=3702 GN=DOF4.7 PE=1 SV=1	K	Transcription	dof zinc finger protein DOF4.7 [Brassica rapa]	molecular function: binding (GO:0005488);; cellular component: intracellular (GO:0005622);; cellular component: cellular anatomical entity (GO:0110165);; biological process: biological regulation (GO:0065007)
BraA01g001040.3.5C	0.37925	0.203191	0.530169	2.58676	1.73095	2.68457	1.18745	1.47605	1.00763	2.99995	3.38712	3.21365	7.64081	7.53192	8.22339	17.8201	18.7425	18.5764	0	0.076014	0	0.208083	0.078935	0.22806	0.129653	0.183994	0.057451	0.074597	0.15018	0.075306	2.10738	2.3622	3.69908	0.338189	0.553765	0.303609	[G]	Carbohydrate transport and metabolism	Molecular Function: zinc ion binding (GO:0008270);; Biological Process: lignin biosynthetic process (GO:0009809);; Molecular Function: oxidoreductase activity, acting on the CH-OH group of donors, NAD or NADP as acceptor (GO:0016616);; Molecular Function: cinnamyl-alcohol dehydrogenase activity (GO:0045551);;	K00083|3.4e-200|boe:106344488|K00083 cinnamyl-alcohol dehydrogenase [EC:1.1.1.195] | (RefSeq) cinnamyl alcohol dehydrogenase 7-like	Phenylpropanoid biosynthesis (ko00940)	[Q]	Secondary metabolites biosynthesis, transport and catabolism	Alcohol dehydrogenase GroES-like domain	Cinnamyl alcohol dehydrogenase 7 OS=Arabidopsis thaliana OX=3702 GN=CAD7 PE=1 SV=2	Q	Secondary metabolites biosynthesis, transport and catabolism	cinnamyl alcohol dehydrogenase 7 [Brassica rapa]	molecular function: binding (GO:0005488);; biological process: metabolic process (GO:0008152);; biological process: cellular process (GO:0009987);; molecular function: catalytic activity (GO:0003824)
BraA01g001070.3.5C	1411.34	1326.2	1340.23	1248.62	1264.62	1323.63	1212.6	1261.39	1264.48	1497.69	1427.42	1453.32	1008.13	1037.27	989.54	1126.03	1204.14	1209.75	1279.29	1237.09	1294.89	1278.49	1235.91	1232.78	981.696	1014.06	1010.56	1223.25	1284.34	1068.39	622.286	653.356	600.041	769.303	833.793	821.037	[E]	Amino acid transport and metabolism	Molecular Function: glycine hydroxymethyltransferase activity (GO:0004372);; Biological Process: glycine biosynthetic process from serine (GO:0019264);; Molecular Function: pyridoxal phosphate binding (GO:0030170);; Biological Process: tetrahydrofolate interconversion (GO:0035999);;	K00600|1.1e-295|boe:106314004|K00600 glycine hydroxymethyltransferase [EC:2.1.2.1] | (RefSeq) serine hydroxymethyltransferase 1, mitochondrial	Glycine, serine and threonine metabolism (ko00260);; Cyanoamino acid metabolism (ko00460);; Glyoxylate and dicarboxylate metabolism (ko00630);; One carbon pool by folate (ko00670);; Carbon metabolism (ko01200);; Biosynthesis of amino acids (ko01230)	[E]	Amino acid transport and metabolism	Serine hydroxymethyltransferase	Serine hydroxymethyltransferase 1, mitochondrial OS=Arabidopsis thaliana OX=3702 GN=SHM1 PE=1 SV=1	E	Amino acid transport and metabolism	serine hydroxymethyltransferase 1, mitochondrial [Brassica rapa]	molecular function: catalytic activity (GO:0003824);; biological process: metabolic process (GO:0008152);; biological process: cellular process (GO:0009987);; molecular function: binding (GO:0005488)
BraA01g001080.3.5C	30.5978	31.5302	29.5462	28.4117	29.4053	27.8486	43.9311	45.8291	45.9332	36.301	32.5362	34.1005	34.0819	31.8559	31.5804	31.4079	34.5719	33.8602	40.9793	43.5855	42.8261	52.3919	53.3591	53.6294	38.5975	38.6601	38.4464	56.4019	53.5526	52.8575	114.873	115.097	111.705	74.7666	73.0473	71.6746	[O]	Posttranslational modification, protein turnover, chaperones	Molecular Function: ATP binding (GO:0005524);; Cellular Component: cytoplasm (GO:0005737);; Cellular Component: mitochondrion (GO:0005739);; Cellular Component: vacuolar membrane (GO:0005774);; Biological Process: response to unfolded protein (GO:0006986);; Molecular Function: ATPase activity (GO:0016887);; Molecular Function: heat shock protein binding (GO:0031072);; Biological Process: cellular…	K04043|0.0e+00|brp:103856835|K04043 molecular chaperone DnaK | (RefSeq) heat shock 70 kDa protein 9, mitochondrial	RNA degradation (ko03018)	[O]	Posttranslational modification, protein turnover, chaperones	Hsp70 protein	Heat shock 70 kDa protein 9, mitochondrial OS=Arabidopsis thaliana OX=3702 GN=HSP70-9 PE=1 SV=1	O	Posttranslational modification, protein turnover, chaperones	heat shock 70 kDa protein 9, mitochondrial [Brassica rapa]	molecular function: binding (GO:0005488);; cellular component: cellular anatomical entity (GO:0110165);; cellular component: intracellular (GO:0005622);; biological process: response to stimulus (GO:0050896);; molecular function: catalytic activity (GO:0003824);; biological process: cellular process (GO:0009987);; molecular function: protein folding chaperone (GO:0044183)
BraA01g001090.3.5C	20.8395	18.4204	19.0732	12.5872	14.6531	13.3298	13.0652	14.4309	12.8236	16.865	15.2131	16.0209	24.6513	21.8496	25.5182	17.7316	15.5051	16.8535	17.0296	16.9438	16.7577	16.0365	16.7483	18.6859	20.2716	22.9975	19.5936	25.875	26.6631	23.6759	23.8013	26.1894	23.8268	23.8155	26.1512	25.5203	--	--	Cellular Component: nucleus (GO:0005634);; Cellular Component: cytoplasm (GO:0005737);; Biological Process: ubiquitin-dependent protein catabolic process (GO:0006511);; Cellular Component: GID complex (GO:0034657);; Biological Process: proteasome-mediated ubiquitin-dependent protein catabolic process (GO:0043161);;	K23333|8.6e-218|brp:103856919|K23333 E3 ubiquitin-protein transferase RMND5 [EC:2.3.2.27] | (RefSeq) protein RMD5 homolog	--	[O]	Posttranslational modification, protein turnover, chaperones	CTLH/CRA C-terminal to LisH motif domain	Protein RMD5 homolog OS=Arabidopsis thaliana OX=3702 GN=RMD5 PE=1 SV=1	O	Posttranslational modification, protein turnover, chaperones	protein RMD5 homolog [Brassica rapa]	cellular component: intracellular (GO:0005622);; cellular component: cellular anatomical entity (GO:0110165);; biological process: metabolic process (GO:0008152);; biological process: cellular process (GO:0009987);; cellular component: protein-containing complex (GO:0032991)
BraA01g001100.3.5C	66.6095	65.0787	73.5049	94.7012	85.493	104.077	58.3494	55.6283	60.2433	92.5839	92.0974	94.4732	157.256	150.292	141.809	220.432	212.36	197.729	62.3393	66.5915	54.4624	46.1219	50.6669	45.403	82.4096	78.1495	76.1114	77.3113	71.9429	76.765	62.1166	58.6843	62.0526	94.7269	88.5304	84.6548	[C]	Energy production and conversion	Molecular Function: phosphoenolpyruvate carboxykinase (ATP) activity (GO:0004612);; Molecular Function: ATP binding (GO:0005524);; Biological Process: gluconeogenesis (GO:0006094);;	K01610|0.0e+00|bna:106436992|K01610 phosphoenolpyruvate carboxykinase (ATP) [EC:4.1.1.49] | (RefSeq) phosphoenolpyruvate carboxykinase (ATP)	Glycolysis / Gluconeogenesis (ko00010);; Citrate cycle (TCA cycle) (ko00020);; Pyruvate metabolism (ko00620);; Carbon fixation in photosynthetic organisms (ko00710);; Carbon metabolism (ko01200)	--	--	Phosphoenolpyruvate carboxykinase	Phosphoenolpyruvate carboxykinase (ATP) 1 OS=Arabidopsis thaliana OX=3702 GN=PCK1 PE=1 SV=1	C	Energy production and conversion	phosphoenolpyruvate carboxykinase (ATP) [Brassica rapa]	molecular function: catalytic activity (GO:0003824);; molecular function: binding (GO:0005488);; biological process: metabolic process (GO:0008152)
BraA01g001140.3.5C	9.52799	8.76198	10.1336	10.7514	9.20205	5.47555	10.3353	6.61906	8.30417	7.81235	6.6282	6.8868	11.886	11.1814	12.1165	10.9826	9.37555	11.7852	13.0247	13.053	11.8053	10.0576	12.4973	8.84782	11.3114	10.5929	11.6967	15.7008	11.0503	4.50219	12.9426	14.4235	13.2384	12.445	11.1629	14.149	--	--	Molecular Function: cytochrome-c oxidase activity (GO:0004129);; Cellular Component: mitochondrial respiratory chain complex IV (GO:0005751);; Biological Process: mitochondrial electron transport, cytochrome c to oxygen (GO:0006123);; Biological Process: aerobic respiration (GO:0009060);; Molecular Function: enzyme regulator activity (GO:0030234);;	K02266|3.1e-53|brp:103857383|K02266 cytochrome c oxidase subunit 6a | (RefSeq) cytochrome c oxidase subunit 6a, mitochondrial	Oxidative phosphorylation (ko00190)	[C]	Energy production and conversion	--	Cytochrome c oxidase subunit 6a, mitochondrial OS=Arabidopsis thaliana OX=3702 GN=COX6A PE=3 SV=1	C	Energy production and conversion	cytochrome c oxidase subunit 6a, mitochondrial [Brassica rapa]	biological process: metabolic process (GO:0008152);; biological process: cellular process (GO:0009987);; biological process: localization (GO:0051179);; molecular function: catalytic activity (GO:0003824);; molecular function: transporter activity (GO:0005215);; cellular component: intracellular (GO:0005622);; cellular component: protein-containing complex (GO:0032991);; cellular component: cellu…
BraA01g001160.3.5C	0	0	0	0	0	0	0	0	0	0	0	0	0	0	0	0	0	0	1.61255	1.4168	1.30799	1.01998	1.52672	1.17805	0	0.431913	0.578292	0.47649	0.488427	0.45822	1.20628	1.02426	2.27396	0.497071	0.504161	0.875257	--	--	Molecular Function: protein kinase activity (GO:0004672);; Molecular Function: ATP binding (GO:0005524);;	K13412|1.8e-30|bna:106366337|K13412 calcium-dependent protein kinase [EC:2.7.11.1] | (RefSeq) calcium-dependent protein kinase 28-like	Plant-pathogen interaction (ko04626)	[T]	Signal transduction mechanisms	--	Calcium-dependent protein kinase 28 OS=Arabidopsis thaliana OX=3702 GN=CPK28 PE=1 SV=1	T	Signal transduction mechanisms	unnamed protein product [Brassica rapa]	biological process: metabolic process (GO:0008152);; biological process: cellular process (GO:0009987);; molecular function: catalytic activity (GO:0003824);; molecular function: binding (GO:0005488)
BraA01g001170.3.5C	10.8723	12.096	11.1165	7.10149	6.93386	4.41743	12.7753	10.8649	11.079	10.2427	9.45113	11.6162	6.62193	7.6014	6.15854	3.00171	5.10201	5.68936	4.24204	5.03159	5.02347	6.85196	6.77462	6.69125	12.4289	12.8522	12.129	12.881	14.4078	15.7934	13.6086	11.3763	12.5774	13.0049	12.0015	11.3286	--	--	Cellular Component: nucleus (GO:0005634);; Biological Process: regulation of transcription, DNA-templated (GO:0006355);; Molecular Function: sequence-specific DNA binding (GO:0043565);;	K09338|1.3e-149|bna:106432527|K09338 homeobox-leucine zipper protein | (RefSeq) homeobox-leucine zipper protein HAT22	--	[K]	Transcription	Homeodomain	Homeobox-leucine zipper protein HAT22 OS=Arabidopsis thaliana OX=3702 GN=HAT22 PE=1 SV=1	K	Transcription	homeobox-leucine zipper protein HAT22 [Brassica rapa]	cellular component: intracellular (GO:0005622);; cellular component: cellular anatomical entity (GO:0110165);; biological process: biological regulation (GO:0065007);; molecular function: binding (GO:0005488)
BraA01g001190.3.5C	1.36444	1.73345	1.31105	2.17469	1.52053	1.56099	0.553865	0.196354	0.597443	0.170678	0.527158	0.202378	0.054705	0	0	0	0.133821	0	0.565878	0.187962	0.526267	0.558085	1.02391	0.466016	0.337214	0.456928	0.257901	0.210099	0.312183	0.269013	0.066981	0	0	0.490431	0.332293	0.495881	[E]	Amino acid transport and metabolism	Molecular Function: catalytic activity (GO:0003824);; Biological Process: biosynthetic process (GO:0009058);; Molecular Function: pyridoxal phosphate binding (GO:0030170);;	K01762|3.0e-273|bna:111214175|K01762 1-aminocyclopropane-1-carboxylate synthase [EC:4.4.1.14] | (RefSeq) 1-aminocyclopropane-1-carboxylate synthase 8-like	Cysteine and methionine metabolism (ko00270)	[T]	Signal transduction mechanisms	Aminotransferase class I and II	1-aminocyclopropane-1-carboxylate synthase 8 OS=Arabidopsis thaliana OX=3702 GN=ACS8 PE=1 SV=1	E	Amino acid transport and metabolism	1-aminocyclopropane-1-carboxylate synthase 8 [Brassica rapa]	molecular function: catalytic activity (GO:0003824);; biological process: metabolic process (GO:0008152);; molecular function: binding (GO:0005488)
BraA01g001200.3.5C	26.6579	25.4335	24.4118	28.0274	29.1749	30.5273	44.9344	44.51	43.8896	60.6121	59.3769	57.8342	35.5789	37.4392	32.2366	46.6372	52.5389	49.2819	30.408	30.652	30.9293	28.3881	27.6591	28.6073	34.2262	34.7082	35.0864	33.8458	30.2681	37.2638	25.7061	24.521	23.0225	27.4537	26.6184	26.2291	[HC]	Coenzyme transport and metabolism;; Energy production and conversion	Molecular Function: squalene monooxygenase activity (GO:0004506);; Cellular Component: endoplasmic reticulum (GO:0005783);; Cellular Component: integral component of membrane (GO:0016021);; Biological Process: sterol biosynthetic process (GO:0016126);; Molecular Function: flavin adenine dinucleotide binding (GO:0050660);;	K00511|4.8e-296|bna:106432517|K00511 squalene monooxygenase [EC:1.14.14.17] | (RefSeq) squalene epoxidase 3	Steroid biosynthesis (ko00100);; Sesquiterpenoid and triterpenoid biosynthesis (ko00909)	[I]	Lipid transport and metabolism	Squalene epoxidase	Squalene epoxidase 3 OS=Arabidopsis thaliana OX=3702 GN=SQE3 PE=1 SV=1	I	Lipid transport and metabolism	squalene epoxidase 3 [Brassica rapa]	biological process: metabolic process (GO:0008152);; molecular function: catalytic activity (GO:0003824);; cellular component: intracellular (GO:0005622);; cellular component: cellular anatomical entity (GO:0110165);; molecular function: binding (GO:0005488)
BraA01g001210.3.5C	1.15716	0.754819	0.628315	0.736629	1.02221	0.584642	1.39107	1.04119	1.40717	0.936667	0.760543	0.503719	0.385903	0.146564	0.433828	0.377303	0.32255	0.185851	0.237118	0.496042	0.529172	0.870677	0.462388	0.806638	0.233006	0.24904	0.274474	0.518426	0.444327	0.679773	0.066024	0	0	0.065148	0.160064	0.276281	--	--	Molecular Function: DNA binding (GO:0003677);; Molecular Function: DNA-binding transcription factor activity (GO:0003700);; Cellular Component: nucleus (GO:0005634);;	K09285|4.3e-140|bna:106432465|K09285 AP2-like factor, ANT lineage | (RefSeq) AP2-like ethylene-responsive transcription factor ANT	--	--	--	--	AP2-like ethylene-responsive transcription factor ANT OS=Arabidopsis thaliana OX=3702 GN=ANT PE=1 SV=2	K	Transcription	AP2-like ethylene-responsive transcription factor ANT [Brassica rapa]	molecular function: binding (GO:0005488);; molecular function: transcription regulator activity (GO:0140110);; cellular component: intracellular (GO:0005622);; cellular component: cellular anatomical entity (GO:0110165)
BraA01g001220.3.5C	1.1315	0.833619	1.65506	1.27875	1.36485	2.19396	1.11767	1.54773	0.916339	0.361807	0.802386	0.277555	0	0	0	0	0	0	0.235679	0	0.186537	0.126524	0.544388	0.546434	0.089414	0.084904	0	0.11473	0.198862	0.185321	0	0	0	0.08794	0	0.125889	--	--	Molecular Function: ATP binding (GO:0005524);; Cellular Component: nucleus (GO:0005634);; Biological Process: transcription, DNA-templated (GO:0006351);; Biological Process: regulation of transcription, DNA-templated (GO:0006355);; Biological Process: developmental process (GO:0032502);;	K22382|4.9e-10|oeu:111408549|K22382 WD repeat-containing protein 26 | (RefSeq) WD repeat-containing protein 26 homolog	--	--	--	WRC	Growth-regulating factor 2 OS=Arabidopsis thaliana OX=3702 GN=GRF2 PE=1 SV=1	K	Transcription	growth-regulating factor 2 [Brassica rapa]	molecular function: binding (GO:0005488);; cellular component: intracellular (GO:0005622);; cellular component: cellular anatomical entity (GO:0110165);; biological process: metabolic process (GO:0008152);; biological process: cellular process (GO:0009987);; biological process: biological regulation (GO:0065007);; biological process: developmental process (GO:0032502)
BraA01g001230.3.5C	1.43176	1.36476	1.02363	2.5356	2.09426	3.60148	1.58801	1.09626	1.09087	2.83905	3.23831	2.69761	2.99227	2.92764	3.41811	3.46463	1.89019	2.81361	1.38579	2.1033	1.74448	2.12669	3.60034	2.01073	1.54902	0.945952	2.02635	0.795002	1.36118	1.4621	4.8388	3.9998	3.89339	1.46401	1.20566	1.32445	--	--	Molecular Function: transcription regulatory region sequence-specific DNA binding (GO:0000976);; Molecular Function: DNA-binding transcription factor activity (GO:0003700);; Cellular Component: nucleus (GO:0005634);; Molecular Function: sequence-specific DNA binding (GO:0043565);; Biological Process: positive regulation of transcription, DNA-templated (GO:0045893);;	--	--	--	--	bZIP transcription factor	Basic leucine zipper 4 OS=Arabidopsis thaliana OX=3702 GN=BZIP4 PE=1 SV=1	--	--	light-inducible protein CPRF2 [Brassica rapa]	molecular function: binding (GO:0005488);; molecular function: transcription regulator activity (GO:0140110);; cellular component: intracellular (GO:0005622);; cellular component: cellular anatomical entity (GO:0110165);; biological process: biological regulation (GO:0065007)
BraA01g001240.3.5C	1.3971	1.81034	2.29378	3.41283	2.58486	3.75525	3.70975	3.90292	3.49781	6.11913	6.65867	4.82491	5.40564	4.79472	5.4736	6.22996	6.20153	4.88052	1.89166	1.67761	2.25391	0.909085	2.16714	1.02931	2.61186	3.79984	3.55502	2.17725	1.92053	3.66759	2.34836	2.11038	2.01124	3.60147	3.17227	2.93472	[U]	Intracellular trafficking, secretion, and vesicular transport	Cellular Component: integral component of membrane (GO:0016021);;	K18789|2.5e-61|cic:CICLE_v10010628mg|K18789 xylogalacturonan beta-1,3-xylosyltransferase [EC:2.4.2.41] | (RefSeq) hypothetical protein	--	[RT]	General function prediction only;; Signal transduction mechanisms	Haemolysin-III related	Heptahelical transmembrane protein 4 OS=Arabidopsis thaliana OX=3702 GN=HHP4 PE=2 SV=1	T	Signal transduction mechanisms	PREDICTED: heptahelical transmembrane protein 4 [Brassica oleracea var. oleracea]	cellular component: cellular anatomical entity (GO:0110165)
BraA01g001250.3.5C	7.06233	7.23362	7.02255	7.12395	7.00214	8.03571	7.98045	8.05367	8.5364	7.70891	5.51574	6.37759	8.60266	7.0284	6.75849	5.11383	6.06352	4.90589	9.18284	11.2029	9.40634	9.8232	11.0353	9.84204	9.8424	11.2095	11.0255	12.8293	10.155	11.5874	9.25784	9.7301	9.86209	11.5397	11.9294	12.1798	[E]	Amino acid transport and metabolism	Molecular Function: acetyl-CoA:L-glutamate N-acetyltransferase activity (GO:0004042);; Cellular Component: cytoplasm (GO:0005737);; Biological Process: arginine biosynthetic process (GO:0006526);;	K14682|0.0e+00|brp:103858470|K14682 amino-acid N-acetyltransferase [EC:2.3.1.1] | (RefSeq) probable amino-acid acetyltransferase NAGS2, chloroplastic	Arginine biosynthesis (ko00220);; 2-Oxocarboxylic acid metabolism (ko01210);; Biosynthesis of amino acids (ko01230)	[E]	Amino acid transport and metabolism	Acetyltransferase (GNAT) family	Probable amino-acid acetyltransferase NAGS2, chloroplastic OS=Arabidopsis thaliana OX=3702 GN=NAGS2 PE=1 SV=1	E	Amino acid transport and metabolism	probable amino-acid acetyltransferase NAGS2, chloroplastic [Brassica rapa]	molecular function: catalytic activity (GO:0003824);; cellular component: cellular anatomical entity (GO:0110165);; biological process: metabolic process (GO:0008152);; biological process: cellular process (GO:0009987)
BraA01g001270.3.5C	1.33959	0.88859	1.59805	0.080466	0.117775	0.121642	0.544163	0.300548	0.495118	0.203585	0.196549	0.184434	0.304574	0.383719	0.690874	0	0	0.148446	7.55009	8.11329	9.20803	10.5982	10.6008	12.9741	10.2268	9.69303	10.1607	6.56041	6.12348	6.11759	1.70184	1.98965	1.82982	4.41611	5.49346	5.48257	--	--	Molecular Function: transcription coregulator activity (GO:0003712);; Molecular Function: histone acetyltransferase activity (GO:0004402);; Biological Process: regulation of transcription, DNA-templated (GO:0006355);; Molecular Function: zinc ion binding (GO:0008270);; Cellular Component: host cell nucleus (GO:0042025);;	K10523|7.9e-14|smo:SELMODRAFT_438494|K10523 speckle-type POZ protein | (RefSeq) hypothetical protein	--	[K]	Transcription	TAZ zinc finger	BTB/POZ and TAZ domain-containing protein 5 OS=Arabidopsis thaliana OX=3702 GN=BT5 PE=1 SV=1	K	Transcription	BTB/POZ and TAZ domain-containing protein 5 [Brassica rapa]	molecular function: transcription regulator activity (GO:0140110);; molecular function: catalytic activity (GO:0003824);; biological process: biological regulation (GO:0065007);; molecular function: binding (GO:0005488);; cellular component: cellular anatomical entity (GO:0110165)
BraA01g001280.3.5C	0.733673	0.703259	0.919507	0.933273	0.162856	1.01873	2.43888	1.05484	1.0463	0.769737	0.974731	1.05245	0.382407	0.859924	0.800772	0.405246	0.055747	0.267318	0	0	0.020502	0	0.354771	0	0.352737	0.229631	0.175441	0.289447	0.184952	0.286351	0.049326	0.029353	0.099382	0.268965	0.731688	0.296082	--	--	Molecular Function: N-acetyltransferase activity (GO:0008080);; Molecular Function: transferase activity, transferring acyl groups other than amino-acyl groups (GO:0016747);;	--	--	--	--	Acetyltransferase (GNAT) family	Probable N-acetyltransferase HLS1 OS=Arabidopsis thaliana OX=3702 GN=HLS1 PE=1 SV=1	S	Function unknown	probable N-acetyltransferase HLS1 [Brassica napus]	molecular function: catalytic activity (GO:0003824)
BraA01g001290.3.5C	40.3081	40.0559	41.7248	28.3098	30.2819	31.1071	31.377	30.7495	30.7418	39.6467	39.6324	39.4421	42.2911	46.9571	41.4042	34.1427	41.5774	37.442	29.3864	25.9892	23.0285	27.561	27.14	24.3125	31.4024	29.2722	31.2603	34.7337	35.2416	41.4617	23.2643	26.3579	22.6114	25.0672	26.6886	26.5724	[C]	Energy production and conversion	Molecular Function: hydrolase activity, acting on carbon-nitrogen (but not peptide) bonds, in linear amides (GO:0016811);;	K01455|1.5e-272|brp:103858845|K01455 formamidase [EC:3.5.1.49] | (RefSeq) formamidase	Cyanoamino acid metabolism (ko00460);; Glyoxylate and dicarboxylate metabolism (ko00630);; Nitrogen metabolism (ko00910);; Carbon metabolism (ko01200)	--	--	Acetamidase/Formamidase family	--	C	Energy production and conversion	formamidase [Brassica rapa]	molecular function: catalytic activity (GO:0003824)
BraA01g001300.3.5C	47.1705	42.8379	42.68	31.5869	30.5466	32.5702	33.9288	35.8823	35.5508	43.0098	44.7244	41.7846	96.0103	91.787	94.8004	67.0635	75.7379	73.6742	35.9758	36.3899	36.8883	41.5349	38.9834	39.8678	43.0142	46.6992	42.5239	56.1388	51.8258	66.6897	55.6159	53.3984	52.9376	58.3763	60.2252	57.7165	[C]	Energy production and conversion	Molecular Function: hydrolase activity, acting on carbon-nitrogen (but not peptide) bonds, in linear amides (GO:0016811);;	K01455|1.8e-84|brp:103858933|K01455 formamidase [EC:3.5.1.49] | (RefSeq) formamidase	Cyanoamino acid metabolism (ko00460);; Glyoxylate and dicarboxylate metabolism (ko00630);; Nitrogen metabolism (ko00910);; Carbon metabolism (ko01200)	--	--	Acetamidase/Formamidase family	--	C	Energy production and conversion	hypothetical protein BRARA_A00130 [Brassica rapa]	molecular function: catalytic activity (GO:0003824)
BraA01g001310.3.5C	2.87145	2.3527	1.33678	0.827761	0.478368	0.343441	4.72937	3.82664	3.88615	3.90441	2.26049	3.57057	5.01553	4.38556	3.86147	3.20274	3.64145	2.45555	3.88615	5.44066	3.801	5.88957	6.13001	5.56354	10.7406	9.49288	11.0885	1.08628	2.41604	1.82634	1.35447	1.16982	1.50455	23.7187	22.1111	24.0297	--	--	--	--	--	--	--	Lateral organ boundaries (LOB) domain	LOB domain-containing protein 39 OS=Arabidopsis thaliana OX=3702 GN=LBD39 PE=2 SV=1	S	Function unknown	LOB domain-containing protein 39 [Brassica rapa]	--
BraA01g001320.3.5C	0	0	0	0	0	0	0	0	0	0	0	0	0	0	0	0	0	0	0.702075	0.682767	0.173194	0.755011	0.725372	0.352348	0.726846	0.571691	0.549075	0.849024	0.36294	1.08764	0.15455	0.246806	0.532705	1.01154	2.15853	2.03885	--	--	Molecular Function: peroxidase activity (GO:0004601);; Biological Process: response to oxidative stress (GO:0006979);; Molecular Function: heme binding (GO:0020037);; Biological Process: hydrogen peroxide catabolic process (GO:0042744);; Molecular Function: metal ion binding (GO:0046872);;	K00430|1.1e-36|boe:106301335|K00430 peroxidase [EC:1.11.1.7] | (RefSeq) peroxidase 50-like isoform X1	Phenylpropanoid biosynthesis (ko00940)	--	--	Peroxidase	Peroxidase 41 OS=Arabidopsis thaliana OX=3702 GN=PER41 PE=3 SV=1	Q	Secondary metabolites biosynthesis, transport and catabolism	PREDICTED: peroxidase 50-like isoform X2 [Brassica oleracea var. oleracea]	biological process: metabolic process (GO:0008152);; biological process: cellular process (GO:0009987);; biological process: response to stimulus (GO:0050896);; biological process: detoxification (GO:0098754);; molecular function: catalytic activity (GO:0003824);; molecular function: antioxidant activity (GO:0016209);; molecular function: binding (GO:0005488)
BraA01g001330.3.5C	7.48951	6.21876	5.29704	2.73681	1.50115	2.63305	12.6358	13.8455	11.4971	12.182	11.7314	10.3136	44.4599	34.2507	39.8553	22.668	27.8541	25.8755	13.0906	12.117	12.8551	12.3217	12.6637	12.9086	29.8125	31.996	33.051	45.5348	44.4751	50.2336	21.6971	21.0305	19.0523	71.4709	66.6181	68.0552	--	--	Molecular Function: peroxidase activity (GO:0004601);; Cellular Component: extracellular region (GO:0005576);; Biological Process: response to oxidative stress (GO:0006979);; Molecular Function: heme binding (GO:0020037);; Biological Process: hydrogen peroxide catabolic process (GO:0042744);; Molecular Function: metal ion binding (GO:0046872);;	K00430|1.8e-184|bna:106391590|K00430 peroxidase [EC:1.11.1.7] | (RefSeq) peroxidase 50 isoform X1	Phenylpropanoid biosynthesis (ko00940)	--	--	Peroxidase	Peroxidase 50 OS=Arabidopsis thaliana OX=3702 GN=PER50 PE=1 SV=1	Q	Secondary metabolites biosynthesis, transport and catabolism	peroxidase 50 [Brassica rapa]	biological process: metabolic process (GO:0008152);; biological process: cellular process (GO:0009987);; biological process: response to stimulus (GO:0050896);; biological process: detoxification (GO:0098754);; molecular function: catalytic activity (GO:0003824);; molecular function: antioxidant activity (GO:0016209);; cellular component: cellular anatomical entity (GO:0110165);; molecular functi…
BraA01g001340.3.5C	57.3065	62.6205	63.8949	47.4569	46.9242	49.3477	52.2746	49.1517	51.8674	40.0169	37.1919	36.3232	22.7223	20.0926	18.4557	30.3187	27.049	25.7693	47.5414	53.3814	53.6708	63.2191	69.4393	68.7672	41.2614	41.3945	39.3013	28.6018	28.4964	36.2213	19.6415	19.4154	22.3283	30.1457	27.0406	27.803	[K]	Transcription	Molecular Function: double-stranded RNA binding (GO:0003725);; Molecular Function: ribonuclease III activity (GO:0004525);; Cellular Component: nucleus (GO:0005634);; Biological Process: RNA processing (GO:0006396);; Biological Process: production of siRNA involved in RNA interference (GO:0030422);; Biological Process: primary miRNA processing (GO:0031053);; Biological Process: pre-miRNA processi…	--	--	--	--	Ribonuclease III domain	Ribonuclease III domain-containing protein RNC1, chloroplastic OS=Arabidopsis thaliana OX=3702 GN=RNC1 PE=2 SV=1	S	Function unknown	ribonuclease III domain-containing protein RNC1, chloroplastic [Brassica rapa]	molecular function: binding (GO:0005488);; biological process: metabolic process (GO:0008152);; biological process: cellular process (GO:0009987);; molecular function: catalytic activity (GO:0003824);; cellular component: intracellular (GO:0005622);; cellular component: cellular anatomical entity (GO:0110165);; biological process: biological regulation (GO:0065007)
BraA01g001350.3.5C	5.28608	3.86398	4.93734	3.72865	3.32329	3.60266	2.86472	2.30217	1.77482	1.94585	2.03041	2.36664	3.19069	3.49737	3.41299	3.77328	3.77386	4.14453	3.51383	3.95611	3.30233	3.36453	2.47805	3.92559	2.11687	1.90153	2.38651	2.31777	1.99432	2.71508	4.38597	3.83667	4.8952	3.16521	3.44682	3.69972	--	--	Biological Process: regulation of cyclin-dependent protein serine/threonine kinase activity (GO:0000079);; Cellular Component: cyclin-dependent protein kinase holoenzyme complex (GO:0000307);; Cellular Component: nucleus (GO:0005634);; Cellular Component: cytoplasm (GO:0005737);; Molecular Function: cyclin-dependent protein serine/threonine kinase regulator activity (GO:0016538);; Cellular Compon…	K21777|5.3e-232|brp:103859480|K21777 G2/mitotic-specific cyclin-B, other | (RefSeq) cyclin-B1-1 isoform X1	--	[D]	Cell cycle control, cell division, chromosome partitioning	Cyclin, N-terminal domain	Cyclin-B1-1 OS=Arabidopsis thaliana OX=3702 GN=CYCB1-1 PE=1 SV=2	D	Cell cycle control, cell division, chromosome partitioning	cyclin-B1-1 isoform X1 [Brassica rapa]	biological process: biological regulation (GO:0065007);; cellular component: protein-containing complex (GO:0032991);; cellular component: intracellular (GO:0005622);; cellular component: cellular anatomical entity (GO:0110165);; molecular function: molecular function regulator (GO:0098772);; biological process: cellular process (GO:0009987)
BraA01g001370.3.5C	11.2886	11.3954	11.6083	11.8735	8.62262	10.4791	9.21156	11.285	10.649	8.93329	8.72354	8.19906	13.2317	13.1215	12.8877	13.5227	11.8275	10.9743	11.1444	11.3244	11.3763	12.4891	12.3074	12.7858	14.0848	13.8633	13.2955	15.0748	16.0107	14.6188	11.6713	11.9724	12.3599	13.5883	12.9889	11.6944	--	--	Cellular Component: integral component of membrane (GO:0016021);;	--	--	[R]	General function prediction only	Tetratricopeptide repeat	Suppressor of RPS4-RLD 1 OS=Arabidopsis thaliana OX=3702 GN=SRFR1 PE=1 SV=1	S	Function unknown	suppressor of RPS4-RLD 1 [Brassica rapa]	cellular component: cellular anatomical entity (GO:0110165)
BraA01g001380.3.5C	3.84581	3.44791	4.49451	5.21591	3.88164	6.14641	2.30098	1.40061	0.768612	1.35401	2.57771	2.29669	0.952057	0.180515	1.45421	1.29722	0.987165	1.21033	4.98557	5.78503	4.39622	8.45477	10.4848	9.12013	0.566809	0.689111	0.4837	0.990408	1.45461	2.2978	0.161065	0.10339	0.47373	1.42948	1.68979	1.69754	--	--	Biological Process: reproduction (GO:0000003);; Biological Process: developmental process involved in reproduction (GO:0003006);; Cellular Component: cellular_component (GO:0005575);; Cellular Component: obsolete cell (GO:0005623);; Cellular Component: plasma membrane (GO:0005886);; Biological Process: cell cycle (GO:0007049);; Biological Process: multicellular organism development (GO:0007275);;…	--	--	--	--	--	Lysine-rich arabinogalactan protein 18 OS=Arabidopsis thaliana OX=3702 GN=AGP18 PE=2 SV=1	S	Function unknown	lysine-rich arabinogalactan protein 18 [Brassica rapa]	biological process: reproduction (GO:0000003);; biological process: reproductive process (GO:0022414);; biological process: developmental process (GO:0032502);; cellular component: cellular anatomical entity (GO:0110165);; biological process: cellular process (GO:0009987);; biological process: multicellular organismal process (GO:0032501);; biological process: multi-organism process (GO:0051704)
BraA01g001390.3.5C	1.71961	1.86123	1.25079	2.15147	3.70865	2.88472	2.09792	2.10665	2.27974	1.58909	2.19348	3.23464	1.79206	0.716422	1.51942	1.01486	1.57067	0.584215	1.79512	1.33394	2.12395	3.5686	3.72203	5.03703	1.07559	1.11297	0.441208	1.25649	1.5024	0.627448	0.831062	1.2416	0	1.04513	1.11837	1.33354	--	--	Cellular Component: integral component of membrane (GO:0016021);;	--	--	--	--	--	--	S	Function unknown	unnamed protein product [Brassica oleracea]	cellular component: cellular anatomical entity (GO:0110165)
BraA01g001410.3.5C	73.9507	68.6568	70.3714	82.0636	84.6208	87.4037	79.9387	81.5313	81.4791	93.5646	88.0714	97.0931	120.343	118.215	117.307	99.1911	100.784	105.345	80.9555	79.0838	76.1313	86.9153	84.4953	81.0739	77.4202	80.4425	79.7689	101.347	98.2332	129.351	91.3116	98.8645	86.614	97.6915	98.0188	99.9227	--	--	--	--	--	--	--	NYN domain	--	S	Function unknown	uncharacterized protein LOC103860247 isoform X1 [Brassica rapa]	--
BraA01g001420.3.5C	75.7688	69.1695	69.6565	80.5493	75.5924	79.3759	72.6119	73.5987	78.0257	93.3206	88.9322	93.9998	117.394	129.317	130.715	99.3581	110.499	109.237	77.7516	70.4872	77.4029	76.4882	72.7742	80.1589	76.6419	75.1594	74.746	91.7231	94.9823	96.7149	102.834	96.5055	92.4516	100.94	108.113	103.929	--	--	Cellular Component: integral component of membrane (GO:0016021);;	K15292|1.8e-08|aly:110224866|K15292 syntaxin-binding protein 1 | (RefSeq) protein transport Sec1a-like isoform X1	--	--	--	NYN domain	--	S	Function unknown	unnamed protein product [Brassica rapa]	cellular component: cellular anatomical entity (GO:0110165)
BraA01g001430.3.5C	2.66066	2.46013	3.16962	2.09516	2.86023	2.15601	1.21978	2.69301	2.23375	2.3919	2.36465	2.45165	3.04332	2.34018	2.12398	2.03271	2.58978	3.34797	2.99024	2.97318	2.74821	3.49483	3.20329	2.86126	5.42606	3.93967	3.40766	3.40171	4.46818	5.61994	2.85102	3.43573	2.53169	3.2967	3.69386	4.28738	--	--	--	--	--	--	--	--	--	--	--	uncharacterized protein LOC103859947 [Brassica rapa]	--
BraA01g001460.3.5C	0	0	0	0	0	0	0	0	0	0	0	0	0	0	0	0.091089	0	0	0	0	0	0	0	0	0	0	0	0	0	0	0	0	0	3.63291	1.77398	1.26984	--	--	Molecular Function: iron ion binding (GO:0005506);; Cellular Component: membrane (GO:0016020);; Molecular Function: oxidoreductase activity, acting on paired donors, with incorporation or reduction of molecular oxygen, NAD(P)H as one donor, and incorporation of one atom of oxygen (GO:0016709);; Molecular Function: heme binding (GO:0020037);;	K00517|4.3e-162|brp:103860541|K00517 indol-3-yl-methylglucosinolate hydroxylase [EC:1.14.-.-] | (RefSeq) cytochrome P450 81F1	--	[Q]	Secondary metabolites biosynthesis, transport and catabolism	Cytochrome P450	Cytochrome P450 81F1 OS=Arabidopsis thaliana OX=3702 GN=CYP81F1 PE=2 SV=2	Q	Secondary metabolites biosynthesis, transport and catabolism	cytochrome P450 81F1 [Brassica rapa]	molecular function: binding (GO:0005488);; cellular component: cellular anatomical entity (GO:0110165);; biological process: metabolic process (GO:0008152);; molecular function: catalytic activity (GO:0003824)
BraA01g001480.3.5C	0	0.026886	0	0	0.01142	0.076196	0	0	0	0	0	0	0.046762	0.129819	0	0.023435	0.025274	0	0	0	0.068297	1.42968	1.20955	2.50657	0	0	0	0	0.098869	0.08736	0.053538	0	0	0	0	0	--	--	Molecular Function: monooxygenase activity (GO:0004497);; Molecular Function: iron ion binding (GO:0005506);; Molecular Function: oxidoreductase activity, acting on paired donors, with incorporation or reduction of molecular oxygen (GO:0016705);; Molecular Function: heme binding (GO:0020037);;	K00517|6.4e-163|bna:106369747|K00517 indol-3-yl-methylglucosinolate hydroxylase [EC:1.14.-.-] | (RefSeq) cytochrome P450 81F4-like	--	[Q]	Secondary metabolites biosynthesis, transport and catabolism	Cytochrome P450	Cytochrome P450 81F4 OS=Arabidopsis thaliana OX=3702 GN=CYP81F4 PE=1 SV=1	Q	Secondary metabolites biosynthesis, transport and catabolism	hypothetical protein BRARA_A00144 [Brassica rapa]	biological process: metabolic process (GO:0008152);; molecular function: catalytic activity (GO:0003824);; molecular function: binding (GO:0005488)
BraA01g001490.3.5C	2.13308	2.08206	1.541	1.85361	1.20331	1.56769	5.11757	4.57616	4.61744	5.77647	4.97112	6.20952	15.21	14.1839	14.7899	13.5507	10.4343	10.587	1.9208	1.6849	2.26498	1.7045	2.52846	2.38611	2.87976	3.71696	2.90942	4.22501	3.94906	6.42128	12.9739	12.2676	11.6683	3.74597	3.14595	3.96556	[QV]	Secondary metabolites biosynthesis, transport and catabolism;; Defense mechanisms	Molecular Function: iron ion binding (GO:0005506);; Cellular Component: membrane (GO:0016020);; Molecular Function: oxidoreductase activity, acting on paired donors, with incorporation or reduction of molecular oxygen, NAD(P)H as one donor, and incorporation of one atom of oxygen (GO:0016709);; Molecular Function: heme binding (GO:0020037);;	K00517|1.1e-293|brp:103860817|K00517 indol-3-yl-methylglucosinolate hydroxylase [EC:1.14.-.-] | (RefSeq) cytochrome P450 81F3	--	[Q]	Secondary metabolites biosynthesis, transport and catabolism	Cytochrome P450	Cytochrome P450 81F3 OS=Arabidopsis thaliana OX=3702 GN=CYP81F3 PE=2 SV=1	Q	Secondary metabolites biosynthesis, transport and catabolism	cytochrome P450 81F3 [Brassica rapa]	molecular function: binding (GO:0005488);; cellular component: cellular anatomical entity (GO:0110165);; biological process: metabolic process (GO:0008152);; molecular function: catalytic activity (GO:0003824)
BraA01g001500.3.5C	0.136427	0.238938	0.298801	2.33158	2.50248	2.39082	0.473064	0.2002	0.127374	0.44106	0.385296	0.261785	0.108165	0.159154	0.215541	0.702909	0.673571	0.708994	0.544011	0.696152	0.443013	1.12645	0.66257	0.873275	0.335176	0.141754	0.224122	0.964576	0.53947	0.850966	0.328728	0.146714	0.294612	1.41759	0.857568	1.18519	[IQ]	Lipid transport and metabolism;; Secondary metabolites biosynthesis, transport and catabolism	Molecular Function: molecular_function (GO:0003674);; Molecular Function: catalytic activity (GO:0003824);; Biological Process: biological_process (GO:0008150);; Biological Process: response to endogenous stimulus (GO:0009719);; Biological Process: response to hormone (GO:0009725);; Biological Process: response to auxin (GO:0009733);; Biological Process: response to organic substance (GO:0010033)…	K14487|0.0e+00|bna:111214866|K14487 auxin responsive GH3 gene family | (RefSeq) indole-3-acetic acid-amido synthetase GH3.2	Plant hormone signal transduction (ko04075)	--	--	GH3 auxin-responsive promoter	Indole-3-acetic acid-amido synthetase GH3.3 OS=Arabidopsis thaliana OX=3702 GN=GH3.3 PE=1 SV=1	S	Function unknown	indole-3-acetic acid-amido synthetase GH3.2 [Brassica rapa]	molecular function: catalytic activity (GO:0003824);; biological process: response to stimulus (GO:0050896);; biological process: biological regulation (GO:0065007)
BraA01g001510.3.5C	9.32951	10.6439	10.0546	12.5102	10.3437	12.5024	11.7596	11.9816	10.8687	14.5791	11.6162	12.2069	3.61233	4.46316	3.11258	8.31092	8.55702	8.69249	5.00772	5.32703	6.28451	4.09357	3.92508	4.53565	5.98378	6.91131	6.13692	1.97774	3.21678	4.20982	1.35418	1.09009	1.05556	2.18776	1.69998	2.01544	--	--	Molecular Function: iron ion binding (GO:0005506);; Cellular Component: membrane (GO:0016020);; Cellular Component: integral component of membrane (GO:0016021);; Molecular Function: oxidoreductase activity, acting on paired donors, with incorporation or reduction of molecular oxygen, NAD(P)H as one donor, and incorporation of one atom of oxygen (GO:0016709);; Molecular Function: heme binding (GO:…	K13260|3.4e-106|eus:EUTSA_v10000720mg|K13260 isoflavone/4'-methoxyisoflavone 2'-hydroxylase [EC:1.14.14.90 1.14.14.89] | (RefSeq) hypothetical protein	Isoflavonoid biosynthesis (ko00943)	[Q]	Secondary metabolites biosynthesis, transport and catabolism	Cytochrome P450	Cytochrome P450 81D11 OS=Arabidopsis thaliana OX=3702 GN=CYP81D11 PE=2 SV=1	Q	Secondary metabolites biosynthesis, transport and catabolism	hypothetical protein BRARA_A00147 [Brassica rapa]	molecular function: binding (GO:0005488);; cellular component: cellular anatomical entity (GO:0110165);; biological process: metabolic process (GO:0008152);; molecular function: catalytic activity (GO:0003824)
BraA01g001530.3.5C	7.02866	5.59257	6.38187	5.11891	4.37524	7.11196	11.136	12.5628	11.2318	10.8566	9.14161	9.80935	14.6314	12.5203	10.4419	11.7552	11.7124	12.5726	3.29277	3.15229	2.20104	2.86369	2.41421	2.78987	8.40812	8.90583	8.17308	4.19854	4.43356	3.71555	8.37842	8.51307	8.03984	21.1828	18.5941	19.1373	--	--	Molecular Function: iron ion binding (GO:0005506);; Cellular Component: membrane (GO:0016020);; Cellular Component: integral component of membrane (GO:0016021);; Molecular Function: oxidoreductase activity, acting on paired donors, with incorporation or reduction of molecular oxygen, NAD(P)H as one donor, and incorporation of one atom of oxygen (GO:0016709);; Molecular Function: heme binding (GO:…	K13260|1.2e-79|sind:105162117|K13260 isoflavone/4'-methoxyisoflavone 2'-hydroxylase [EC:1.14.14.90 1.14.14.89] | (RefSeq) cytochrome P450 81D11-like	Isoflavonoid biosynthesis (ko00943)	[Q]	Secondary metabolites biosynthesis, transport and catabolism	Cytochrome P450	Cytochrome P450 81Q32 OS=Catharanthus roseus OX=4058 GN=CYP81Q32 PE=2 SV=1	Q	Secondary metabolites biosynthesis, transport and catabolism	cytochrome P450 81Q32 [Brassica rapa]	molecular function: binding (GO:0005488);; cellular component: cellular anatomical entity (GO:0110165);; biological process: metabolic process (GO:0008152);; molecular function: catalytic activity (GO:0003824)
BraA01g001540.3.5C	72.8463	70.2973	70.5109	65.8699	67.4281	54.9713	77.6291	65.8432	71.2256	56.123	68.1424	69.0042	41.6249	45.6667	55.1232	47.3697	58.1781	58.1369	23.94	17.1846	22.8589	21.6994	26.767	20.7756	18.5388	18.9219	21.8587	20.943	16.0607	28.2935	27.761	22.7887	27.277	42.4649	47.9102	39.4755	--	--	--	--	--	--	--	--	--	S	Function unknown	hypothetical protein F2Q70_00033797 [Brassica cretica]	--
BraA01g001550.3.5C	0	0.266273	0.359925	0.12443	0	0	0.050281	0.566124	0.38153	0.508998	0.346233	1.08884	5.35311	6.19353	6.67457	2.44516	4.87609	3.78493	0.098823	0	0	0	0	0.15476	0.206751	0	0	0	0.357514	0.406642	1.1579	1.74031	0.943018	0	0.459494	0.208279	--	--	--	--	--	--	--	--	--	--	--	uncharacterized protein LOC106369728 [Brassica napus]	--
BraA01g001560.3.5C	21.2622	16.7431	19.2605	18.2089	16.7936	19.2216	12.731	14.6923	13.7077	12.4872	13.2561	13.6057	14.3542	15.7346	14.5173	13.3719	13.737	13.55	20.0989	19.7741	21.3716	17.1598	15.2939	17.5592	12.3186	11.9299	11.4344	14.3141	10.5378	12.1674	13.9131	13.2529	12.3599	15.1255	15.5548	16.5312	--	--	Cellular Component: histone acetyltransferase complex (GO:0000123);; Biological Process: regulation of transcription, DNA-templated (GO:0006355);; Biological Process: histone acetylation (GO:0016573);;	K11339|3.2e-137|bna:111215017|K11339 mortality factor 4-like protein 1 | (RefSeq) protein MRG1-like	--	[BK]	Chromatin structure and dynamics;; Transcription	MRG	Protein MRG1 OS=Arabidopsis thaliana OX=3702 GN=MRG1 PE=1 SV=1	--	--	hypothetical protein F2Q69_00032737 [Brassica cretica]	cellular component: intracellular (GO:0005622);; cellular component: protein-containing complex (GO:0032991);; biological process: biological regulation (GO:0065007);; biological process: metabolic process (GO:0008152);; biological process: cellular process (GO:0009987)
BraA01g001570.3.5C	27.6044	30.7163	28.6664	29.0232	29.4777	32.8135	26.9656	29.2272	27.0798	35.2689	33.8428	32.2476	46.1208	49.0563	43.0765	36.2175	36.0391	33.09	29.6763	33.9075	35.1933	33.1358	33.806	38.7036	32.445	37.4136	35.1561	37.7674	37.3706	28.5113	37.2346	35.243	35.229	37.6307	37.2489	34.3187	[P]	Inorganic ion transport and metabolism	Molecular Function: ATP binding (GO:0005524);; Cellular Component: integral component of membrane (GO:0016021);; Molecular Function: ATPase-coupled cation transmembrane transporter activity (GO:0019829);; Molecular Function: metal ion binding (GO:0046872);;	K01534|0.0e+00|brp:103861468|K01534 Zn2+/Cd2+-exporting ATPase [EC:7.2.2.12 7.2.2.21] | (RefSeq) probable cadmium/zinc-transporting ATPase HMA1, chloroplastic	--	[P]	Inorganic ion transport and metabolism	E1-E2 ATPase	Probable cadmium/zinc-transporting ATPase HMA1, chloroplastic OS=Arabidopsis thaliana OX=3702 GN=HMA1 PE=2 SV=2	P	Inorganic ion transport and metabolism	probable cadmium/zinc-transporting ATPase HMA1, chloroplastic [Brassica rapa]	molecular function: binding (GO:0005488);; cellular component: cellular anatomical entity (GO:0110165);; biological process: cellular process (GO:0009987);; biological process: localization (GO:0051179);; molecular function: transporter activity (GO:0005215)
BraA01g001580.3.5C	56.6488	56.0297	60.1576	30.6438	26.9926	28.9136	41.3261	39.8293	46.2791	44.4679	46.4689	50.3835	109.689	112.618	107.644	70.989	70.3441	67.2557	75.2181	81.8151	76.8483	68.4051	69.8945	76.9626	93.5312	96.383	89.5413	94.5425	89.3204	97.9107	103.084	100.505	100.91	102.587	105.368	107.165	--	--	Molecular Function: transcription regulatory region sequence-specific DNA binding (GO:0000976);; Molecular Function: DNA-binding transcription factor activity (GO:0003700);; Molecular Function: transcription coregulator activity (GO:0003712);; Cellular Component: nucleus (GO:0005634);; Biological Process: regulation of transcription, DNA-templated (GO:0006355);; Molecular Function: sequence-speci…	K09422|2.9e-182|bna:106426812|K09422 transcription factor MYB, plant | (RefSeq) transcription factor MYB44	--	[K]	Transcription	Myb-like DNA-binding domain	Transcription factor MYB73 OS=Arabidopsis thaliana OX=3702 GN=MYB73 PE=1 SV=1	--	--	transcription factor MYB44 [Brassica napus]	molecular function: binding (GO:0005488);; molecular function: transcription regulator activity (GO:0140110);; cellular component: intracellular (GO:0005622);; cellular component: cellular anatomical entity (GO:0110165);; biological process: biological regulation (GO:0065007)
BraA01g001600.3.5C	2.24714	2.31596	2.79025	0.879362	0.763221	0.857611	0.806959	0.527906	1.24419	0.900787	0.73061	0.718188	0.549715	0.546466	0.646137	0.70824	0.38018	0.524304	1.3996	1.63606	1.80624	1.81769	2.54518	2.19477	0.918643	1.3091	0.965451	0.975144	1.26451	1.11617	0.369288	0.387489	0.305054	1.30176	1.25942	1.41334	--	--	Molecular Function: protein kinase activity (GO:0004672);; Molecular Function: ATP binding (GO:0005524);; Cellular Component: integral component of membrane (GO:0016021);;	K13989|1.4e-11|aof:109823253|K13989 Derlin-2/3 | (RefSeq) derlin-2.2-like	Protein processing in endoplasmic reticulum (ko04141)	--	--	Leucine rich repeat	Probable LRR receptor-like serine/threonine-protein kinase At4g37250 OS=Arabidopsis thaliana OX=3702 GN=At4g37250 PE=1 SV=1	T	Signal transduction mechanisms	probable LRR receptor-like serine/threonine-protein kinase At4g37250 [Brassica rapa]	biological process: metabolic process (GO:0008152);; biological process: cellular process (GO:0009987);; molecular function: catalytic activity (GO:0003824);; molecular function: binding (GO:0005488);; cellular component: cellular anatomical entity (GO:0110165)
BraA01g001620.3.5C	4.80459	5.68602	5.2266	4.51937	5.13605	4.41101	5.39836	4.7614	5.30691	4.68415	6.03003	4.17516	7.43219	7.93318	7.48723	8.48874	7.18873	6.6075	6.18117	6.39655	5.82393	7.61641	6.64921	7.67588	5.71022	6.48138	6.3776	6.65348	6.19227	5.96379	5.71426	5.69691	6.18568	6.32463	5.71586	6.04285	--	--	Cellular Component: Golgi membrane (GO:0000139);; Biological Process: carbohydrate metabolic process (GO:0005975);; Biological Process: plant-type secondary cell wall biogenesis (GO:0009834);; Biological Process: glucuronoxylan biosynthetic process (GO:0010417);; Molecular Function: galactosylgalactosylxylosylprotein 3-beta-glucuronosyltransferase activity (GO:0015018);; Cellular Component: integ…	K20871|1.0e-246|brp:103861947|K20871 putative beta-1,4-xylosyltransferase IRX14 [EC:2.4.2.-] | (RefSeq) probable beta-1,4-xylosyltransferase IRX14	--	[O]	Posttranslational modification, protein turnover, chaperones	Glycosyltransferase family 43	Beta-1,4-xylosyltransferase IRX14 OS=Arabidopsis thaliana OX=3702 GN=IRX14 PE=1 SV=1	O	Posttranslational modification, protein turnover, chaperones	probable beta-1,4-xylosyltransferase IRX14 [Brassica rapa]	cellular component: cellular anatomical entity (GO:0110165);; biological process: metabolic process (GO:0008152);; biological process: cellular process (GO:0009987);; molecular function: catalytic activity (GO:0003824)
BraA01g001660.3.5C	4.04189	3.83268	4.08305	3.23826	3.40221	4.0363	3.55748	4.12304	3.61313	3.94054	3.24731	4.53734	6.09768	6.24112	6.64599	3.48994	4.01499	3.82474	4.20883	4.40526	3.74146	6.06366	4.18008	5.46233	3.5288	3.4697	4.8444	4.92918	4.11846	6.4805	5.02124	4.54521	4.40651	4.12866	5.23755	5.70748	--	--	Molecular Function: DNA binding (GO:0003677);; Molecular Function: DNA-binding transcription factor activity (GO:0003700);; Cellular Component: nucleus (GO:0005634);;	K09284|8.2e-249|bna:106348248|K09284 AP2-like factor, euAP2 lineage | (RefSeq) floral homeotic protein APETALA 2-like isoform X1	--	--	--	AP2 domain	Floral homeotic protein APETALA 2 OS=Arabidopsis thaliana OX=3702 GN=AP2 PE=1 SV=1	K	Transcription	floral homeotic protein APETALA 2 isoform X2 [Brassica rapa]	molecular function: binding (GO:0005488);; molecular function: transcription regulator activity (GO:0140110);; cellular component: intracellular (GO:0005622);; cellular component: cellular anatomical entity (GO:0110165)
BraA01g001680.3.5C	2.89077	2.43922	2.58163	80.0177	82.7978	75.7741	2.41907	2.67496	2.22534	13.3095	12.5401	13.743	7.26529	8.38266	5.71445	54.3279	56.3384	58.8535	2.94871	2.34065	3.49377	3.93488	4.63565	5.16267	1.07959	0.689913	0.918758	2.03494	3.77264	2.81684	16.3371	17.5472	19.6128	2.04148	2.47805	2.06546	[T]	Signal transduction mechanisms	Molecular Function: protein serine/threonine kinase activity (GO:0004674);; Molecular Function: ATP binding (GO:0005524);; Cellular Component: cytoplasm (GO:0005737);; Biological Process: regulation of mitotic cell cycle (GO:0007346);; Biological Process: signal transduction by protein phosphorylation (GO:0023014);; Biological Process: stress-activated protein kinase signaling cascade (GO:0031098…	K20716|3.4e-59|crb:17880297|K20716 mitogen-activated protein kinase kinase kinase 17/18 | (RefSeq) mitogen-activated protein kinase kinase kinase 18	MAPK signaling pathway - plant (ko04016)	[T]	Signal transduction mechanisms	Protein kinase domain	Mitogen-activated protein kinase kinase kinase 20 OS=Arabidopsis thaliana OX=3702 GN=MAPKKK20 PE=1 SV=1	T	Signal transduction mechanisms	mitogen-activated protein kinase kinase kinase 18 [Brassica rapa]	biological process: metabolic process (GO:0008152);; biological process: cellular process (GO:0009987);; molecular function: catalytic activity (GO:0003824);; molecular function: binding (GO:0005488);; cellular component: cellular anatomical entity (GO:0110165);; biological process: biological regulation (GO:0065007);; biological process: signaling (GO:0023052);; biological process: response to s…
BraA01g001700.3.5C	14.4128	11.1878	10.6955	13.3808	13.2517	13.6477	7.76114	7.57345	6.81599	6.09667	5.67928	6.10725	4.90731	6.5389	5.93745	5.63314	5.16577	5.78081	4.96462	5.42884	3.91791	5.75218	6.27832	6.41506	4.99519	5.09464	5.24026	6.78666	8.00977	6.77758	2.4912	3.53221	3.03996	11.1531	12.7343	10.9673	--	--	--	--	--	--	--	Remorin, C-terminal region	--	S	Function unknown	uncharacterized protein LOC103862622 [Brassica rapa]	--
BraA01g001710.3.5C	30.3782	31.7494	32.1546	30.6871	26.9028	28.6071	20.369	21.1817	19.3405	19.6827	21.1617	20.9676	35.1281	31.4728	31.4827	27.2441	27.0222	26.4751	24.0182	24.881	21.0825	23.4367	20.0686	21.6998	25.1016	25.4726	23.3478	26.9525	23.5509	34.8468	27.5237	26.0484	26.2791	34.0888	29.0972	30.8971	--	--	--	K13168|2.6e-77|bna:106426848|K13168 splicing factor, arginine/serine-rich 16 | (RefSeq) CLK4-associating serine/arginine rich protein-like	--	[A]	RNA processing and modification	--	--	A	RNA processing and modification	CLK4-associating serine/arginine rich protein-like [Brassica napus]	--
BraA01g001720.3.5C	3.15365	2.35516	4.04826	2.50583	2.21087	3.17055	4.73565	4.69647	5.21603	4.11485	6.06381	3.66924	18.6011	16.3188	16.5721	6.18245	7.38841	7.38156	8.11988	6.90707	9.77883	5.44559	9.70929	13.2879	22.3251	24.1808	23.1306	27.4216	29.5807	37.5662	56.6204	55.3861	62.8717	43.1013	34.6639	35.7852	--	--	Molecular Function: DNA-binding transcription factor activity (GO:0003700);; Cellular Component: nucleus (GO:0005634);; Cellular Component: host cell nucleus (GO:0042025);; Molecular Function: sequence-specific DNA binding (GO:0043565);;	K09419|7.5e-158|brp:103862791|K09419 heat shock transcription factor, other eukaryote | (RefSeq) heat stress transcription factor B-1	--	[K]	Transcription	HSF-type DNA-binding	Heat stress transcription factor B-1 OS=Arabidopsis thaliana OX=3702 GN=HSFB1 PE=2 SV=2	K	Transcription	heat stress transcription factor B-1 [Brassica rapa]	molecular function: transcription regulator activity (GO:0140110);; cellular component: intracellular (GO:0005622);; cellular component: cellular anatomical entity (GO:0110165);; molecular function: binding (GO:0005488)
BraA01g001730.3.5C	50.868	49.1989	49.0972	56.5999	49.8128	60.2106	54.2266	55.543	55.6222	54.8653	57.0845	56.6878	113.988	115.67	108.852	90.862	89.3686	88.3531	45.6033	46.887	48.8227	48.0288	47.2799	48.2476	63.5639	66.1629	63.9605	63.8143	60.5333	92.2952	88.498	87.8597	86.3713	91.0142	84.468	83.4971	[T]	Signal transduction mechanisms	Molecular Function: calcium ion binding (GO:0005509);; Cellular Component: chloroplast (GO:0009507);; Biological Process: chlorophyll catabolic process (GO:0015996);; Molecular Function: red chlorophyll catabolite reductase activity (GO:0051743);;	K13545|1.9e-177|brp:103862886|K13545 red chlorophyll catabolite reductase [EC:1.3.7.12] | (RefSeq) red chlorophyll catabolite reductase, chloroplastic	Porphyrin and chlorophyll metabolism (ko00860)	--	--	Red chlorophyll catabolite reductase (RCC reductase)	Red chlorophyll catabolite reductase, chloroplastic OS=Arabidopsis thaliana OX=3702 GN=RCCR PE=1 SV=2	T	Signal transduction mechanisms	unnamed protein product [Brassica rapa]	molecular function: binding (GO:0005488);; cellular component: intracellular (GO:0005622);; cellular component: cellular anatomical entity (GO:0110165);; biological process: metabolic process (GO:0008152);; biological process: cellular process (GO:0009987);; molecular function: catalytic activity (GO:0003824)
BraA01g001740.3.5C	50.199	44.4435	47.6946	46.1145	42.6564	41.7544	57.6699	59.9261	63.7865	62.133	57.5727	57.764	60.2654	58.9027	63.7807	45.596	49.693	50.0069	63.8482	60.0142	61.8118	58.9185	58.5565	58.0039	48.1589	49.408	48.625	44.7967	47.3214	35.0051	47.3719	47.5652	45.9655	42.4512	39.964	42.0227	[J]	Translation, ribosomal structure and biogenesis	Molecular Function: metal ion binding (GO:0046872);; Molecular Function: metalloaminopeptidase activity (GO:0070006);; Biological Process: protein initiator methionine removal (GO:0070084);;	K01265|3.1e-206|brp:103863158|K01265 methionyl aminopeptidase [EC:3.4.11.18] | (RefSeq) methionine aminopeptidase 1D, chloroplastic/mitochondrial	--	[O]	Posttranslational modification, protein turnover, chaperones	Metallopeptidase family M24	Methionine aminopeptidase 1D, chloroplastic/mitochondrial OS=Arabidopsis thaliana OX=3702 GN=MAP1D PE=1 SV=1	O	Posttranslational modification, protein turnover, chaperones	methionine aminopeptidase 1D, chloroplastic/mitochondrial [Brassica rapa]	molecular function: binding (GO:0005488);; biological process: metabolic process (GO:0008152);; molecular function: catalytic activity (GO:0003824);; biological process: cellular process (GO:0009987)
BraA01g001780.3.5C	13.9401	13.3184	12.9206	9.91648	10.653	11.232	7.3418	8.78202	7.27172	7.34243	7.01964	8.12519	12.1745	9.52581	10.0483	7.13151	7.48718	10.2647	10.397	9.09222	9.3005	8.01044	9.42228	6.63358	6.99416	7.89002	8.31824	7.11207	7.52344	7.16163	5.60542	5.8023	5.47157	7.12935	8.93725	8.14308	[G]	Carbohydrate transport and metabolism	--	K14506|6.2e-14|nnu:109115461|K14506 jasmonic acid-amino synthetase [EC:6.3.2.52] | (RefSeq) uncharacterized LOC109115461	Plant hormone signal transduction (ko04075)	--	--	Protein of unknown function, DUF547	--	S	Function unknown	uncharacterized protein LOC103863524 [Brassica rapa]	--
BraA01g001790.3.5C	4.45298	4.56434	3.09643	5.92998	5.09371	4.58	7.44352	6.43282	6.13379	4.7709	3.9531	5.31581	7.14723	6.91619	5.52468	5.30746	5.49587	5.45215	10.26	11.1248	9.63185	8.69762	10.8917	9.95147	11.2225	10.9438	11.8938	12.1281	9.64659	17.2005	14.8766	15.3433	14.1231	14.6145	11.85	13.9755	--	--	Molecular Function: structural constituent of ribosome (GO:0003735);; Cellular Component: ribosome (GO:0005840);; Biological Process: translation (GO:0006412);;	--	--	--	--	--	--	--	--	neurofilament medium polypeptide [Brassica rapa]	molecular function: structural molecule activity (GO:0005198);; cellular component: intracellular (GO:0005622);; cellular component: cellular anatomical entity (GO:0110165);; biological process: metabolic process (GO:0008152);; biological process: cellular process (GO:0009987)
BraA01g001810.3.5C	1.1303	1.09393	1.27173	0.89536	0.734999	0.98881	0.843606	0.894529	0.758576	0.464528	0.402165	0.464439	0.946191	0.918314	0.733948	1.22252	0.89718	0.935525	0.836262	1.23167	0.892182	1.8305	1.18555	1.50147	1.04788	0.783026	0.802419	1.13485	1.18181	1.80727	0.341383	0.779996	0.444785	0.603723	0.549871	0.400674	[E]	Amino acid transport and metabolism	Molecular Function: catalytic activity (GO:0003824);;	K15631|8.8e-13|mng:MNEG_8999|K15631 molybdenum cofactor sulfurtransferase [EC:2.8.1.9] | (RefSeq) hypothetical protein	Folate biosynthesis (ko00790)	[H]	Coenzyme transport and metabolism	--	--	H	Coenzyme transport and metabolism	uncharacterized protein LOC103863824 [Brassica rapa]	molecular function: catalytic activity (GO:0003824)
BraA01g001820.3.5C	7.04835	4.95854	5.40485	6.33147	4.63701	7.08038	4.62582	5.47748	5.23412	5.24254	4.94934	5.36608	9.25076	7.73085	8.67705	5.55152	6.79258	6.00722	7.17873	7.78962	7.51397	7.31485	10.3299	8.81306	6.25106	6.74908	7.16149	8.99457	7.35917	7.79609	5.91907	6.75447	7.09263	6.76523	7.30815	7.31809	--	--	Cellular Component: nucleus (GO:0005634);; Biological Process: regulation of transcription, DNA-templated (GO:0006355);;	K23408|5.9e-233|brp:103863912|K23408 cell division cycle-associated protein 7 | (RefSeq) cell division cycle-associated 7-like protein	--	--	--	Zinc-finger domain of monoamine-oxidase A repressor R1	--	S	Function unknown	cell division cycle-associated 7-like protein [Brassica rapa]	cellular component: intracellular (GO:0005622);; cellular component: cellular anatomical entity (GO:0110165);; biological process: biological regulation (GO:0065007)
BraA01g001830.3.5C	0	0	0	0	0.090979	0	0.294552	0.43995	0.363997	0.161501	0.478459	0.201477	1.25001	1.65037	1.03555	1.66255	1.568	2.04098	0.154603	0	0	0.155947	0	0	0.365992	0.074519	0.089202	0.244059	0.217111	0.265805	1.4566	0.582897	0.623544	0.166665	0.570094	0.412958	[G]	Carbohydrate transport and metabolism	Cellular Component: cytoplasm (GO:0005737);; Biological Process: carbohydrate metabolic process (GO:0005975);; Molecular Function: carbohydrate binding (GO:0030246);; Molecular Function: glucose-6-phosphate 1-epimerase activity (GO:0047938);;	K01792|1.0e-187|brp:103864004|K01792 glucose-6-phosphate 1-epimerase [EC:5.1.3.15] | (RefSeq) putative glucose-6-phosphate 1-epimerase	Glycolysis / Gluconeogenesis (ko00010)	[G]	Carbohydrate transport and metabolism	Aldose 1-epimerase	Putative glucose-6-phosphate 1-epimerase OS=Cenchrus ciliaris OX=35872 PE=2 SV=1	G	Carbohydrate transport and metabolism	putative glucose-6-phosphate 1-epimerase [Brassica rapa]	cellular component: cellular anatomical entity (GO:0110165);; biological process: metabolic process (GO:0008152);; molecular function: binding (GO:0005488);; molecular function: catalytic activity (GO:0003824)
BraA01g001840.3.5C	5.46488	4.45989	4.76222	4.7553	4.12097	5.31593	6.4604	6.67008	5.68132	5.53802	5.34277	4.5333	7.96503	6.44363	6.68228	6.69787	5.84762	5.37165	4.0149	4.90799	5.05833	5.98027	5.78304	6.59528	5.02051	4.26593	4.76709	5.52215	5.56452	8.20691	5.15399	5.48623	4.76425	6.92335	6.75859	6.66189	--	--	Cellular Component: nuclear pore (GO:0005643);; Molecular Function: nuclear localization sequence binding (GO:0008139);; Molecular Function: structural constituent of nuclear pore (GO:0017056);;	K14307|9.1e-144|brp:103864202|K14307 nucleoporin p58/p45 | (RefSeq) nuclear pore complex protein NUP58	RNA transport (ko03013)	--	--	--	Nuclear pore complex protein NUP58 OS=Arabidopsis thaliana OX=3702 GN=NUP58 PE=1 SV=1	S	Function unknown	nuclear pore complex protein NUP58 [Brassica rapa]	cellular component: protein-containing complex (GO:0032991);; molecular function: binding (GO:0005488);; molecular function: structural molecule activity (GO:0005198)
BraA01g001850.3.5C	1.01639	0.79445	1.37626	1.053	2.01992	1.27978	9.5036	10.349	9.44125	11.2747	14.2027	11.5959	16.0136	15.019	13.8798	12.4431	14.0169	13.3115	0.185738	0.389662	0.21631	0.426426	0.774353	0.491386	5.82587	4.4345	4.80455	18.3209	20.9144	21.7684	11.3899	10.1503	9.76543	56.2882	49.9051	48.4297	[HR]	Coenzyme transport and metabolism;; General function prediction only	Biological Process: jasmonic acid metabolic process (GO:0009694);; Biological Process: salicylic acid metabolic process (GO:0009696);; Molecular Function: hydrolase activity (GO:0016787);; Molecular Function: methyl indole-3-acetate esterase activity (GO:0080030);; Molecular Function: methyl salicylate esterase activity (GO:0080031);; Molecular Function: methyl jasmonate esterase activity (GO:008…	K13544|1.3e-21|bna:106440549|K13544 pheophorbidase [EC:3.1.1.82] | (RefSeq) pheophorbidase	Porphyrin and chlorophyll metabolism (ko00860)	--	--	alpha/beta hydrolase fold	Putative inactive methylesterase 20 OS=Arabidopsis thaliana OX=3702 GN=MES20 PE=5 SV=1	S	Function unknown	methylesterase 9 [Brassica rapa]	biological process: metabolic process (GO:0008152);; biological process: cellular process (GO:0009987);; molecular function: catalytic activity (GO:0003824)
BraA01g001870.3.5C	24.6944	21.0036	20.57	17.4743	14.9999	13.0892	31.6671	30.0463	31.4396	31.0521	27.5911	33.1602	17.0795	16.7838	19.4322	21.607	22.0103	27.062	14.9168	13.5747	14.2953	21.7696	22.679	22.8092	16.0917	16.0622	14.297	15.0229	16.5421	17.4962	12.0737	14.9274	12.7518	29.7472	32.5264	34.3601	--	--	Molecular Function: DNA binding (GO:0003677);; Cellular Component: nucleus (GO:0005634);;	K14491|2.3e-09|egr:104436113|K14491 two-component response regulator ARR-B family | (RefSeq) two-component response regulator ORR24	Plant hormone signal transduction (ko04075)	--	--	Myb-like DNA-binding domain	Transcription factor HHO5 OS=Arabidopsis thaliana OX=3702 GN=HHO5 PE=1 SV=1	K	Transcription	transcription factor HHO5 [Brassica rapa]	molecular function: binding (GO:0005488);; cellular component: intracellular (GO:0005622);; cellular component: cellular anatomical entity (GO:0110165)
BraA01g001890.3.5C	76.9637	77.7617	74.3688	65.9155	69.7512	65.3732	90.0387	86.7907	84.8611	105.993	102.766	104.253	72.5138	75.6041	72.0924	57.6411	66.1039	63.1852	77.1137	80.2096	75.9842	68.8824	67.7756	68.5186	71.7526	70.8974	74.6959	58.2966	61.9428	42.3896	47.9397	51.6465	48.1223	53.6541	55.7142	54.4426	--	--	--	--	--	--	--	--	--	--	--	--	--
BraA01g001900.3.5C	2.58854	3.06777	2.74943	2.60724	3.23611	2.70908	2.84554	2.88126	2.50707	3.50487	3.03257	2.893	3.91424	4.05118	5.23267	3.67135	4.44747	5.31048	4.79309	3.7461	5.78006	6.58716	5.03222	6.70834	6.09871	6.69661	5.6813	8.14525	7.91229	5.11675	9.46861	10.8831	9.63551	10.443	11.5236	11.7315	--	--	--	K11372|6.7e-147|bna:106361427|K11372 HAT1-interacting factor 1 | (RefSeq) protein HGV2-like	--	[BD]	Chromatin structure and dynamics;; Cell cycle control, cell division, chromosome partitioning	Tetratricopeptide repeat	--	--	--	nuclear autoantigenic sperm protein [Brassica rapa]	--
BraA01g001930.3.5C	6.21912	5.66523	6.33361	4.38564	4.49836	4.19781	6.19777	5.15196	5.11274	5.68155	7.91287	6.80039	2.40021	1.27119	1.26975	2.1772	1.99204	2.28206	4.54168	4.13347	5.77264	4.17072	4.4818	2.79358	3.2646	2.00509	2.75546	3.57359	3.11437	3.10934	0.283039	0.323784	0.300306	2.44668	1.75131	1.29696	--	--	--	--	--	--	--	Domain of unknown function (DUF4228)	--	S	Function unknown	uncharacterized protein LOC103864993 [Brassica rapa]	--
BraA01g001940.3.5C	8.2289	9.75055	8.73011	7.26812	7.02	8.38096	7.1322	9.12114	9.27427	8.3661	7.05351	6.93952	10.2913	8.24491	8.87572	9.49602	9.8391	8.96157	6.98758	7.48663	8.09498	6.89189	7.79594	7.7302	5.96408	6.65503	8.33252	6.05885	6.37536	6.2506	8.0756	7.9145	7.99292	7.57177	5.47063	7.05419	--	--	Molecular Function: tRNA binding (GO:0000049);; Biological Process: tRNA wobble position uridine thiolation (GO:0002143);; Cellular Component: cytosol (GO:0005829);; Molecular Function: nucleotidyltransferase activity (GO:0016779);; Molecular Function: sulfurtransferase activity (GO:0016783);; Biological Process: protein urmylation (GO:0032447);;	K14169|9.6e-204|brp:103865246|K14169 cytoplasmic tRNA 2-thiolation protein 2 | (RefSeq) cytoplasmic tRNA 2-thiolation protein 2	Sulfur relay system (ko04122)	[S]	Function unknown	Cytoplasmic tRNA 2-thiolation protein 2	Cytoplasmic tRNA 2-thiolation protein 2 OS=Arabidopsis thaliana OX=3702 GN=CTU2 PE=2 SV=3	J	Translation, ribosomal structure and biogenesis	cytoplasmic tRNA 2-thiolation protein 2 [Brassica rapa]	molecular function: binding (GO:0005488);; biological process: metabolic process (GO:0008152);; biological process: cellular process (GO:0009987);; cellular component: cellular anatomical entity (GO:0110165);; molecular function: catalytic activity (GO:0003824)
BraA01g001950.3.5C	13.9293	12.5551	13.748	13.8784	12.1164	12.2949	13.4357	11.0821	10.9433	9.74802	10.7639	9.05169	13.5195	13.2851	10.8717	11.8452	11.0633	11.6167	13.1038	14.02	13.7744	12.9339	11.8185	15.3372	13.3418	15.2819	14.1749	12.7548	14.1033	17.4508	10.8539	10.0665	9.99491	14.4034	14.5324	14.9232	--	--	Molecular Function: DNA binding (GO:0003677);; Cellular Component: nucleus (GO:0005634);; Biological Process: regulation of transcription, DNA-templated (GO:0006355);;	--	--	[K]	Transcription	Associated with HOX	BEL1-like homeodomain protein 2 OS=Arabidopsis thaliana OX=3702 GN=BLH2 PE=1 SV=3	K	Transcription	BEL1-like homeodomain protein 2 [Brassica rapa]	molecular function: binding (GO:0005488);; cellular component: intracellular (GO:0005622);; cellular component: cellular anatomical entity (GO:0110165);; biological process: biological regulation (GO:0065007)
BraA01g001960.3.5C	9.44226	10.4704	9.27979	9.82082	8.69963	10.746	8.33713	9.21528	7.9092	9.21395	9.43325	8.47908	17.6302	17.711	15.5269	13.339	14.2089	11.9821	9.98187	9.679	10.3186	9.82297	8.94489	9.55392	10.368	10.1524	10.7015	7.3898	6.66008	7.43066	11.0909	10.3946	10.705	13.1638	13.2629	10.6277	[T]	Signal transduction mechanisms	Molecular Function: ubiquitin binding (GO:0043130);; Molecular Function: metal ion binding (GO:0046872);;	--	--	[TZ]	Signal transduction mechanisms;; Cytoskeleton	Protein DA1	Protein DA1-related 1 OS=Arabidopsis thaliana OX=3702 GN=DAR1 PE=1 SV=3	--	--	protein DA1-related 1 [Brassica rapa]	molecular function: binding (GO:0005488)
BraA01g001970.3.5C	0.31924	0.532864	0.423059	0	0	0	0.080622	0.313609	0	0	0	0.268818	0.517937	0.23466	0.653424	0.289622	0.784516	0.445941	5.48644	5.52208	3.37683	5.86634	4.8057	6.1215	0.326785	0.280813	0.126355	0	0.085703	0	0	0	0.098502	5.58476	4.4983	3.35961	--	--	Cellular Component: integral component of membrane (GO:0016021);;	K23678|1.2e-209|bna:106429842|K23678 solute carrier family 66 (lysosomal lysine-arginine transporter), member 1 | (RefSeq) probable vacuolar amino acid transporter YPQ3	--	[S]	Function unknown	PQ loop repeat	--	S	Function unknown	hypothetical protein BRARA_A00188 [Brassica rapa]	cellular component: cellular anatomical entity (GO:0110165)
BraA01g001980.3.5C	0.460302	0.371465	0.329975	0.364913	0.155856	0.676846	0.247275	0.227491	0.143592	0.182302	0.057888	0.183311	0.176312	0.0684	0	0	0.092908	0.068373	2.10873	2.28619	2.0562	2.85177	4.27338	3.19653	0.12943	0	0.264373	0.407842	0.517263	0.356981	0.110864	0.256264	0.260225	0.416138	0.373384	0.65008	--	--	Molecular Function: calcium channel activity (GO:0005262);; Molecular Function: uniporter activity (GO:0015292);; Cellular Component: integral component of mitochondrial inner membrane (GO:0031305);; Biological Process: calcium import into the mitochondrion (GO:0036444);; Biological Process: mitochondrial calcium ion homeostasis (GO:0051560);; Cellular Component: uniplex complex (GO:1990246);;	K20858|1.2e-186|brp:103865519|K20858 calcium uniporter protein, mitochondrial | (RefSeq) calcium uniporter protein 1, mitochondrial	--	[R]	General function prediction only	Mitochondrial calcium uniporter	Calcium uniporter protein 1, mitochondrial OS=Arabidopsis thaliana OX=3702 GN=At4g36820 PE=2 SV=1	S	Function unknown	calcium uniporter protein 1, mitochondrial [Brassica rapa]	biological process: cellular process (GO:0009987);; biological process: localization (GO:0051179);; molecular function: transporter activity (GO:0005215);; cellular component: intracellular (GO:0005622);; cellular component: cellular anatomical entity (GO:0110165);; biological process: biological regulation (GO:0065007);; cellular component: protein-containing complex (GO:0032991)
BraA01g001990.3.5C	60.9417	63.1146	63.0334	53.1419	51.736	49.8285	82.9255	73.7774	77.3262	77.912	76.5029	73.1777	31.4763	35.6883	36.5799	45.1686	41.1689	38.9112	76.7736	81.494	84.5595	80.4397	84.4142	82.135	87.1942	90.3102	86.8057	76.6358	84.4198	55.6491	35.6148	36.4276	37.241	60.1851	52.3266	56.5024	[H]	Coenzyme transport and metabolism	Molecular Function: farnesyltranstransferase activity (GO:0004311);; Molecular Function: prenyltransferase activity (GO:0004659);; Biological Process: isoprenoid biosynthetic process (GO:0008299);;	K13789|3.8e-199|brp:103865611|K13789 geranylgeranyl diphosphate synthase, type II [EC:2.5.1.1 2.5.1.10 2.5.1.29] | (RefSeq) geranylgeranyl pyrophosphate synthase, chloroplastic/chromoplastic	Terpenoid backbone biosynthesis (ko00900)	[H]	Coenzyme transport and metabolism	Polyprenyl synthetase	Geranylgeranyl pyrophosphate synthase, chloroplastic/chromoplastic OS=Sinapis alba OX=3728 GN=GGPS1 PE=1 SV=1	H	Coenzyme transport and metabolism	geranylgeranyl pyrophosphate synthase, chloroplastic/chromoplastic [Brassica rapa]	molecular function: catalytic activity (GO:0003824);; biological process: metabolic process (GO:0008152);; biological process: cellular process (GO:0009987)
BraA01g002000.3.5C	34.9669	34.7144	34.7906	28.0169	36.7773	34.5498	32.2881	30.6417	29.2479	43.2957	41.4397	44.2796	63.6443	59.8185	57.4109	46.27	55.0752	55.2244	69.1596	64.7916	66.5805	68.9205	64.6164	63.3467	45.5151	46.4797	47.7501	42.3792	46.2052	57.2609	68.8509	75.6	68.5006	57.4034	54.3208	55.377	--	--	Biological Process: protein polyubiquitination (GO:0000209);; Molecular Function: ATP binding (GO:0005524);; Cellular Component: nucleus (GO:0005634);; Molecular Function: NEDD8 transferase activity (GO:0019788);; Biological Process: protein neddylation (GO:0045116);; Molecular Function: ubiquitin conjugating enzyme activity (GO:0061631);;	K10579|4.3e-106|brp:103865798|K10579 ubiquitin-conjugating enzyme E2 M [EC:2.3.2.34] | (RefSeq) NEDD8-conjugating enzyme Ubc12	Ubiquitin mediated proteolysis (ko04120)	[O]	Posttranslational modification, protein turnover, chaperones	Ubiquitin-conjugating enzyme	NEDD8-conjugating enzyme Ubc12 OS=Arabidopsis thaliana OX=3702 GN=RCE1 PE=1 SV=1	O	Posttranslational modification, protein turnover, chaperones	NEDD8-conjugating enzyme Ubc12 [Brassica rapa]	biological process: metabolic process (GO:0008152);; biological process: cellular process (GO:0009987);; molecular function: binding (GO:0005488);; cellular component: intracellular (GO:0005622);; cellular component: cellular anatomical entity (GO:0110165);; molecular function: catalytic activity (GO:0003824)
BraA01g002010.3.5C	9.24835	6.91223	9.45358	5.86964	6.98395	6.42898	6.68106	7.05854	5.60361	6.61545	6.58225	5.16543	7.03488	6.45632	7.7625	5.88199	7.58057	7.18981	7.6908	8.63678	6.57977	7.85703	7.8723	8.30867	11.9342	10.7233	9.26694	14.8398	12.7215	8.74132	12.2618	12.078	12.3055	12.3751	11.9805	12.7129	[G]	Carbohydrate transport and metabolism	Cellular Component: integral component of membrane (GO:0016021);; Molecular Function: transmembrane transporter activity (GO:0022857);;	K23677|1.5e-94|gra:105802280|K23677 MFS transporter, Spinster family, sphingosine-1-phosphate transporter | (RefSeq) uncharacterized LOC105802280	--	[G]	Carbohydrate transport and metabolism	Major Facilitator Superfamily	--	G	Carbohydrate transport and metabolism	uncharacterized MFS-type transporter YfnC [Brassica rapa]	cellular component: cellular anatomical entity (GO:0110165);; molecular function: transporter activity (GO:0005215)
BraA01g002020.3.5C	26.9468	29.6538	31.3084	40.0132	33.0246	39.0721	23.1127	23.6788	22.0886	21.833	21.9832	22.479	21.8979	22.7	20.7724	30.427	27.2127	25.3876	11.8641	16.2542	14.6487	20.9082	21.7048	19.8332	28.9002	29.5568	28.3037	37.662	36.1798	53.62	30.5153	29.2507	31.1748	32.0621	31.6536	26.5396	--	--	Molecular Function: DNA-binding transcription factor activity (GO:0003700);; Biological Process: transcription, DNA-templated (GO:0006351);; Biological Process: brassinosteroid mediated signaling pathway (GO:0009742);;	K14503|1.1e-21|aly:9303064|K14503 brassinosteroid resistant 1/2 | (RefSeq) BES1/BZR1 homolog protein 2	Plant hormone signal transduction (ko04075)	--	--	BES1/BZR1 plant transcription factor, N-terminal	BES1/BZR1 homolog protein 2 OS=Arabidopsis thaliana OX=3702 GN=BEH2 PE=1 SV=1	S	Function unknown	hypothetical protein DY000_02036405 [Brassica cretica]	molecular function: transcription regulator activity (GO:0140110);; biological process: metabolic process (GO:0008152);; biological process: cellular process (GO:0009987);; biological process: signaling (GO:0023052);; biological process: response to stimulus (GO:0050896);; biological process: biological regulation (GO:0065007)
BraA01g002040.3.5C	3.27721	2.71944	2.21737	2.86515	3.48614	2.9206	3.39194	3.79007	3.50542	3.95574	4.87272	5.21472	14.3888	12.7129	14.407	8.41693	8.20223	8.79729	3.53965	2.73938	3.43475	3.93524	3.2591	3.77093	4.23589	3.93396	3.9501	9.06803	9.18173	7.66091	12.0747	12.5209	11.1484	8.38336	9.15482	9.02008	[E]	Amino acid transport and metabolism	Molecular Function: metal ion binding (GO:0046872);; Molecular Function: metalloaminopeptidase activity (GO:0070006);;	K01262|1.7e-252|bna:106441785|K01262 Xaa-Pro aminopeptidase [EC:3.4.11.9] | (RefSeq) probable Xaa-Pro aminopeptidase P	--	[E]	Amino acid transport and metabolism	Creatinase/Prolidase N-terminal domain	Aminopeptidase P1 OS=Arabidopsis thaliana OX=3702 GN=APP1 PE=1 SV=1	E	Amino acid transport and metabolism	aminopeptidase P1 [Brassica rapa]	molecular function: binding (GO:0005488);; biological process: metabolic process (GO:0008152);; molecular function: catalytic activity (GO:0003824)
BraA01g002050.3.5C	7.22401	6.53123	7.14245	6.06454	7.16473	5.11393	6.37879	4.69749	5.24599	4.90041	7.49062	6.6751	8.14503	9.87945	9.5185	5.34303	9.04826	5.30361	19.7805	22.7351	21.6403	24.8287	21.1589	22.1148	12.5364	13.3311	16.0774	28.0393	26.263	34.4919	31.0322	30.598	30.4914	21.1234	19.7573	26.6042	[C]	Energy production and conversion	Molecular Function: NAD(P)H dehydrogenase (quinone) activity (GO:0003955);; Molecular Function: FMN binding (GO:0010181);;	K03809|2.5e-29|bna:106441873|K03809 NAD(P)H dehydrogenase (quinone) [EC:1.6.5.2] | (RefSeq) probable NAD(P)H dehydrogenase (quinone) FQR1-like 2	Ubiquinone and other terpenoid-quinone biosynthesis (ko00130)	[R]	General function prediction only	--	Probable NAD(P)H dehydrogenase (quinone) FQR1-like 2 OS=Arabidopsis thaliana OX=3702 GN=At4g36750 PE=1 SV=1	S	Function unknown	PREDICTED: probable NAD(P)H dehydrogenase (quinone) FQR1-like 2 [Raphanus sativus]	biological process: metabolic process (GO:0008152);; molecular function: catalytic activity (GO:0003824);; molecular function: binding (GO:0005488)
BraA01g002070.3.5C	25.9466	26.2945	27.8355	34.4578	38.1709	38.8619	24.3966	23.7848	25.5883	32.3258	32.9771	34.8153	62.2354	60.5693	56.9374	71.9971	73.372	71.6949	86.5995	80.4444	79.0651	63.687	65.2436	65.2298	46.603	49.5995	47.7566	34.3032	34.246	34.5943	179.28	170.304	176.312	66.2902	73.5431	67.9554	--	--	Molecular Function: DNA-binding transcription factor activity (GO:0003700);; Cellular Component: nucleus (GO:0005634);; Biological Process: regulation of transcription, DNA-templated (GO:0006355);; Molecular Function: sequence-specific DNA binding (GO:0043565);;	K09060|5.0e-155|bna:106442036|K09060 plant G-box-binding factor | (RefSeq) G-box-binding factor 1	--	--	--	G-box binding protein MFMR	G-box-binding factor 1 OS=Arabidopsis thaliana OX=3702 GN=GBF1 PE=1 SV=2	K	Transcription	G-box-binding factor 1 isoform X2 [Brassica rapa]	molecular function: transcription regulator activity (GO:0140110);; cellular component: intracellular (GO:0005622);; cellular component: cellular anatomical entity (GO:0110165);; biological process: biological regulation (GO:0065007);; molecular function: binding (GO:0005488)
BraA01g002080.3.5C	5.77225	4.44119	5.1082	6.96408	7.53138	6.89232	14.6619	14.1182	12.5167	15.3752	16.2936	19.2978	68.4572	62.9023	65.1353	32.4765	31.5405	31.5951	21.8749	25.3694	24.2146	17.3907	20.0301	16.0011	21.6778	24.5506	21.6599	13.5639	14.0345	13.6026	98.6232	94.8273	100.78	17.2852	16.9791	16.6858	--	--	Molecular Function: DNA-binding transcription factor activity (GO:0003700);; Cellular Component: nucleus (GO:0005634);; Biological Process: regulation of transcription, DNA-templated (GO:0006355);; Molecular Function: sequence-specific DNA binding (GO:0043565);;	K17279|1.9e-87|brp:103866366|K17279 receptor expression-enhancing protein 5/6 | (RefSeq) HVA22-like protein k	--	--	--	GRAS domain family	Scarecrow-like protein 15 OS=Arabidopsis thaliana OX=3702 GN=SCL15 PE=1 SV=3	U	Intracellular trafficking, secretion, and vesicular transport	unnamed protein product [Brassica rapa]	molecular function: transcription regulator activity (GO:0140110);; cellular component: intracellular (GO:0005622);; cellular component: cellular anatomical entity (GO:0110165);; biological process: biological regulation (GO:0065007);; molecular function: binding (GO:0005488)
BraA01g002110.3.5C	7.1094	7.9769	8.12787	12.0736	9.32914	9.52564	7.14909	7.35588	10.0071	8.75582	10.6197	9.5399	7.79334	5.7865	6.67373	7.39614	8.59551	6.68795	6.9634	7.09632	7.35875	5.80629	6.85981	6.33972	10.0813	8.714	8.05243	8.17826	8.20277	5.6643	7.08312	6.50341	5.40942	8.5037	9.5619	10.8596	--	--	Cellular Component: integral component of membrane (GO:0016021);;	--	--	--	--	Protein of unknown function (DUF1195)	--	U	Intracellular trafficking, secretion, and vesicular transport	uncharacterized protein LOC103866654 [Brassica rapa]	cellular component: cellular anatomical entity (GO:0110165)
BraA01g002130.3.5C	6.74104	6.14461	7.35764	5.38173	4.37947	4.32678	4.92412	4.40934	4.12656	3.45396	3.71198	3.81872	7.08791	6.93415	6.75514	5.08462	4.80338	4.32033	4.8382	6.56018	6.67511	8.62035	7.19435	8.91347	4.65326	5.53885	6.25246	6.5475	5.19265	7.89911	7.51825	7.39422	8.04561	7.39553	6.80417	5.93188	--	--	Molecular Function: histone binding (GO:0042393);;	K18647|7.4e-33|bdi:100825997|K18647 acidic leucine-rich nuclear phosphoprotein 32 family member B | (RefSeq) acidic leucine-rich nuclear phosphoprotein 32-related protein 2	--	[DR]	Cell cycle control, cell division, chromosome partitioning;; General function prediction only	Leucine-rich repeat	Acidic leucine-rich nuclear phosphoprotein 32-related protein OS=Arabidopsis thaliana OX=3702 GN=At3g50690 PE=2 SV=1	S	Function unknown	acidic leucine-rich nuclear phosphoprotein 32-related protein isoform X1 [Brassica rapa]	molecular function: binding (GO:0005488)
BraA01g002140.3.5C	0	0	0	0	0	0	0	0	0	0	0	0	0	0	0	0	0	0	12.4538	10.4998	10.0973	9.79753	7.62976	8.99624	10.3707	10.008	9.25962	14.0254	15.8481	15.268	11.9091	13.8087	12.5048	11.9669	13.9502	14.6141	--	--	--	--	--	[R]	General function prediction only	--	Retrovirus-related Pol polyprotein from transposon RE1 OS=Arabidopsis thaliana OX=3702 GN=RE1 PE=2 SV=1	L	Replication, recombination and repair	unnamed protein product [Microthlaspi erraticum]	--
BraA01g002150.3.5C	1.71806	2.23684	2.93634	3.29602	2.89658	4.16197	0	0	0.045961	0	0	0	0	0	0	0	0.075302	0	0.129481	0.215296	0.199195	0.119464	0.45245	0.386767	0.802002	0.643315	0.87505	0.976755	0.462124	1.10738	0.239825	0.444755	0.076992	4.54586	4.24793	5.85396	--	--	Molecular Function: phosphatidylinositol transfer activity (GO:0008526);;	K14399|3.5e-23|csl:COCSUDRAFT_47181|K14399 polyribonucleotide 5'-hydroxyl-kinase [EC:2.7.1.78] | (RefSeq) Clp1-domain-containing protein	mRNA surveillance pathway (ko03015)	[I]	Lipid transport and metabolism	CRAL/TRIO domain	--	I	Lipid transport and metabolism	phosphatidylinositol transfer protein 3 [Brassica rapa]	biological process: cellular process (GO:0009987);; biological process: localization (GO:0051179);; molecular function: transporter activity (GO:0005215)
BraA01g002190.3.5C	0.481231	0.841994	0.361194	1.10169	0.577209	1.16361	2.28609	1.51794	1.78307	1.55406	1.57864	1.88068	2.02633	3.28056	2.46147	2.33307	2.06934	1.43538	1.52333	1.33465	1.20684	1.22378	1.35771	1.36109	1.13503	1.41356	1.18747	1.73296	1.51572	1.03442	6.01292	5.71982	4.89113	2.84347	3.16062	3.993	--	--	Molecular Function: ATP binding (GO:0005524);; Cellular Component: mitochondrion (GO:0005739);; Biological Process: mitochondrion organization (GO:0007005);; Molecular Function: zinc ion binding (GO:0008270);;	K17681|5.8e-157|brp:103867193|K17681 ATPase family AAA domain-containing protein 3A/B | (RefSeq) ATPase family AAA domain-containing protein 3C	--	[O]	Posttranslational modification, protein turnover, chaperones	Domain of unknown function (DUF3523)	--	O	Posttranslational modification, protein turnover, chaperones	ATPase family AAA domain-containing protein 3C [Brassica rapa]	molecular function: binding (GO:0005488);; cellular component: intracellular (GO:0005622);; cellular component: cellular anatomical entity (GO:0110165);; biological process: cellular process (GO:0009987)
BraA01g002210.3.5C	25.994	26.0633	21.7614	18.7778	16.5482	18.302	18.8836	19.2475	17.9622	9.85058	9.91777	10.7586	19.7075	18.1711	18.6687	9.50342	9.96722	9.78276	12.7498	13.8759	11.2412	10.8211	10.504	9.68376	16.221	17.37	16.5723	13.7763	14.7798	13.08	12.3397	13.5226	12.4952	7.33247	8.9142	8.18765	--	--	Molecular Function: ubiquitin-protein transferase activity (GO:0004842);;	K08332|6.9e-06|peq:110024372|K08332 vacuolar protein 8 | (RefSeq) LOW QUALITY PROTEIN: U-box domain-containing protein 6-like	--	[S]	Function unknown	U-box domain	U-box domain-containing protein 5 OS=Arabidopsis thaliana OX=3702 GN=PUB5 PE=3 SV=3	S	Function unknown	U-box domain-containing protein 5 [Brassica rapa]	molecular function: catalytic activity (GO:0003824)
BraA01g002220.3.5C	119.036	115.282	107.29	96.7857	100.728	105.414	121.533	137.506	138.956	164.939	169.32	181.813	100.648	107.535	103.906	115.135	131.594	96.0015	28.2357	26.96	26.7454	29.0819	24.1717	26.3422	28.481	29.2736	29.1767	24.7725	27.7648	15.5633	13.3522	14.2012	13.0517	20.2551	20.7	22.0203	[HR]	Coenzyme transport and metabolism;; General function prediction only	Cellular Component: chloroplast (GO:0009507);;	K13699|6.4e-08|sind:105159322|K13699 abhydrolase domain-containing protein 5 [EC:2.3.1.51] | (RefSeq) probable 1-acylglycerol-3-phosphate O-acyltransferase	--	[R]	General function prediction only	Alpha/beta hydrolase family	1-acylglycerol-3-phosphate O-acyltransferase OS=Arabidopsis thaliana OX=3702 GN=At4g24160 PE=1 SV=1	S	Function unknown	pheophytinase, chloroplastic [Brassica rapa]	cellular component: intracellular (GO:0005622);; cellular component: cellular anatomical entity (GO:0110165)
BraA01g002230.3.5C	4.96308	5.04642	4.5693	6.93638	4.73753	6.07468	3.72676	3.48133	3.3509	2.37237	2.20651	2.02899	5.59041	5.9955	5.35321	5.58036	5.09969	4.82759	5.66638	8.04537	6.97318	7.74502	8.22422	7.88319	7.11231	8.10329	8.1139	5.14585	5.26381	8.67475	6.72288	6.13191	6.30289	7.99626	7.64671	7.23087	--	--	Cellular Component: cytoplasm (GO:0005737);; Biological Process: receptor-mediated endocytosis (GO:0006898);; Molecular Function: clathrin binding (GO:0030276);; Cellular Component: vesicle (GO:0031982);; Cellular Component: intracellular membrane-bounded organelle (GO:0043231);; Biological Process: clathrin coat disassembly (GO:0072318);; Biological Process: clathrin-dependent endocytosis (GO:00…	--	--	--	--	--	Auxilin-like protein 1 OS=Arabidopsis thaliana OX=3702 GN=AUL1 PE=2 SV=2	S	Function unknown	trichohyalin [Brassica rapa]	cellular component: cellular anatomical entity (GO:0110165);; biological process: cellular process (GO:0009987);; biological process: localization (GO:0051179);; molecular function: binding (GO:0005488);; cellular component: intracellular (GO:0005622)
BraA01g002240.3.5C	15.6571	17.9037	23.2812	32.9533	32.2238	22.2901	7.06239	6.53934	6.0345	6.81392	9.78379	5.54396	20.1187	22.2991	20.4208	31.467	33.2541	33.9031	74.0287	65.9792	64.6138	35.9089	40.8195	38.5006	40.297	36.2206	40.2085	47.2408	50.75	32.3368	101.459	101.262	97.9979	14.7035	15.9614	15.1912	--	--	--	--	--	--	--	--	--	S	Function unknown	uncharacterized protein LOC103867758 [Brassica rapa]	--
BraA01g002250.3.5C	34.0206	42.6436	44.0151	63.0962	60.4285	51.7156	25.9994	24.6013	24.5304	15.0708	17.7331	16.5074	15.5333	20.1706	15.945	29.625	30.9593	28.9781	72.0798	66.6579	68.5872	50.3417	63.6346	59.1314	44.5151	43.52	46.4484	35.9804	39.8257	28.993	38.7692	42.3094	38.7677	15.3924	14.6287	17.1244	--	--	--	--	--	--	--	--	--	S	Function unknown	uncharacterized protein LOC103867852 [Brassica rapa]	--
BraA01g002260.3.5C	4.22156	4.88018	6.03785	3.88626	3.09333	3.41969	1.11983	1.72157	1.57366	1.92753	1.75976	2.4432	3.18018	4.15775	3.91734	3.35252	3.36547	5.06393	8.58593	5.83837	5.98486	6.49292	6.10162	6.18891	6.2409	5.28051	5.1291	8.26488	7.50432	7.50495	7.92797	8.47483	7.41181	5.74713	6.7993	6.48505	--	--	Molecular Function: S-adenosylmethionine-dependent methyltransferase activity (GO:0008757);; Biological Process: methylation (GO:0032259);;	K21483|2.7e-33|bna:106358999|K21483 salicylate 1-O-methyltransferase [EC:2.1.1.274] | (RefSeq) salicylate carboxymethyltransferase-like	--	--	--	SAM dependent carboxyl methyltransferase	Salicylate/benzoate carboxyl methyltransferase OS=Arabidopsis thaliana OX=3702 GN=BSMT1 PE=1 SV=1	S	Function unknown	hypothetical protein BRARA_A00222 [Brassica rapa]	molecular function: catalytic activity (GO:0003824);; biological process: metabolic process (GO:0008152)
BraA01g002270.3.5C	1.52597	1.48036	1.47918	1.49002	1.41871	1.04263	0.903799	0.925276	1.0397	0.689656	1.55002	1.06483	1.84648	1.9818	2.21042	1.28512	1.44337	1.41471	2.3024	1.55348	1.76027	2.48743	1.56015	1.35013	2.87315	1.56701	1.90347	2.286	2.14825	2.33467	2.31428	2.62864	2.0336	2.39364	2.12921	2.50963	[H]	Coenzyme transport and metabolism	Molecular Function: serine C-palmitoyltransferase activity (GO:0004758);; Cellular Component: endoplasmic reticulum (GO:0005783);; Molecular Function: pyridoxal phosphate binding (GO:0030170);; Biological Process: sphingosine biosynthetic process (GO:0046512);; Biological Process: ceramide biosynthetic process (GO:0046513);;	K00654|3.7e-274|brp:103868026|K00654 serine palmitoyltransferase [EC:2.3.1.50] | (RefSeq) long chain base biosynthesis protein 1	Sphingolipid metabolism (ko00600)	[O]	Posttranslational modification, protein turnover, chaperones	Aminotransferase class I and II	Long chain base biosynthesis protein 1 OS=Arabidopsis thaliana OX=3702 GN=LCB1 PE=1 SV=1	O	Posttranslational modification, protein turnover, chaperones	long chain base biosynthesis protein 1 [Brassica rapa]	molecular function: catalytic activity (GO:0003824);; cellular component: intracellular (GO:0005622);; cellular component: cellular anatomical entity (GO:0110165);; molecular function: binding (GO:0005488);; biological process: metabolic process (GO:0008152);; biological process: cellular process (GO:0009987)
BraA01g002290.3.5C	9.78126	9.09789	9.53686	6.4819	8.58757	8.72459	8.74355	7.68564	9.30812	7.02046	7.6607	7.68074	10.7528	12.1747	11.2653	7.31001	8.69921	8.51275	8.03463	7.06757	7.88287	7.76934	7.22928	9.43699	8.75061	10.429	10.111	10.6406	8.22928	5.76768	10.5794	8.88881	9.49911	9.92104	10.3807	9.98611	--	--	Cellular Component: integral component of membrane (GO:0016021);;	--	--	--	--	--	--	--	--	uncharacterized protein LOC103868293 [Brassica rapa]	cellular component: cellular anatomical entity (GO:0110165)
BraA01g002310.3.5C	2.70311	2.43512	3.27708	1.19238	1.26241	2.22226	5.06234	4.64791	5.20834	3.80669	2.88898	3.0092	2.97775	2.90163	3.67909	0.817007	0.782682	1.59888	6.28046	5.22937	6.03201	17.2349	13.3111	15.0844	8.50264	6.95675	7.58265	5.23375	4.25598	4.75702	3.48976	4.21029	3.07015	3.26858	3.98251	3.8908	--	--	Molecular Function: ATP binding (GO:0005524);; Molecular Function: transferase activity (GO:0016740);;	K10688|1.2e-86|bna:106369853|K10688 ubiquitin-conjugating enzyme E2 W [EC:2.3.2.25] | (RefSeq) probable ubiquitin-conjugating enzyme E2 17	Ubiquitin mediated proteolysis (ko04120)	[O]	Posttranslational modification, protein turnover, chaperones	Ubiquitin-conjugating enzyme	Probable ubiquitin-conjugating enzyme E2 17 OS=Arabidopsis thaliana OX=3702 GN=UBC17 PE=2 SV=1	O	Posttranslational modification, protein turnover, chaperones	probable ubiquitin-conjugating enzyme E2 17 [Brassica rapa]	molecular function: binding (GO:0005488);; molecular function: catalytic activity (GO:0003824)
BraA01g002320.3.5C	100.548	102.687	101.265	77.9657	73.2072	85.9352	100.922	100.517	104.415	80.3039	74.8188	76.8947	57.7866	54.2598	55.2539	50.957	52.3968	50.4089	83.9847	83.1581	83.8067	90.8874	90.0294	94.505	73.2733	77.3629	80.1472	62.5882	58.1949	69.2862	56.2742	56.1542	52.0536	55.338	50.5166	50.9866	[J]	Translation, ribosomal structure and biogenesis	Cellular Component: mitochondrion (GO:0005739);; Cellular Component: cytosol (GO:0005829);; Molecular Function: N6-isopentenyladenosine methylthiotransferase activity (GO:0035597);; Biological Process: negative regulation of cyclin-dependent protein serine/threonine kinase activity (GO:0045736);; Molecular Function: 4 iron, 4 sulfur cluster binding (GO:0051539);;	K14441|3.2e-39|olu:OSTLU_26767|K14441 ribosomal protein S12 methylthiotransferase [EC:2.8.4.4] | (RefSeq) predicted protein	--	[T]	Signal transduction mechanisms	Radical SAM superfamily	CDK5RAP1-like protein OS=Arabidopsis thaliana OX=3702 GN=At4g36390 PE=2 SV=1	T	Signal transduction mechanisms	CDK5RAP1-like protein isoform X1 [Brassica rapa]	cellular component: intracellular (GO:0005622);; cellular component: cellular anatomical entity (GO:0110165);; molecular function: catalytic activity (GO:0003824);; biological process: biological regulation (GO:0065007);; molecular function: binding (GO:0005488)
BraA01g002330.3.5C	0.077064	0.085248	0.112476	0.516753	0.201698	0.149353	0.018521	0	0	0.073455	0	0	0.35273	0.368215	0.329576	0.576701	0.803557	0.825082	0.074835	0.047099	0.096868	0.129611	0.114682	0.066871	0	0	0.083021	0	0.055726	0	1.4761	2.40799	1.50071	0.038938	0.224777	0.05943	[QV]	Secondary metabolites biosynthesis, transport and catabolism;; Defense mechanisms	Molecular Function: monooxygenase activity (GO:0004497);; Molecular Function: iron ion binding (GO:0005506);; Cellular Component: integral component of membrane (GO:0016021);; Molecular Function: oxidoreductase activity, acting on paired donors, with incorporation or reduction of molecular oxygen (GO:0016705);; Molecular Function: heme binding (GO:0020037);;	K12637|7.3e-308|brp:103868633|K12637 3-epi-6-deoxocathasterone 23-monooxygenase [EC:1.14.14.147] | (RefSeq) 3-epi-6-deoxocathasterone 23-monooxygenase CYP90C1 isoform X1	Brassinosteroid biosynthesis (ko00905)	[QI]	Secondary metabolites biosynthesis, transport and catabolism;; Lipid transport and metabolism	Cytochrome P450	3-epi-6-deoxocathasterone 23-monooxygenase CYP90C1 OS=Arabidopsis thaliana OX=3702 GN=CYP90C1 PE=1 SV=3	Q	Secondary metabolites biosynthesis, transport and catabolism	3-epi-6-deoxocathasterone 23-monooxygenase CYP90C1 isoform X1 [Brassica rapa]	biological process: metabolic process (GO:0008152);; molecular function: catalytic activity (GO:0003824);; molecular function: binding (GO:0005488);; cellular component: cellular anatomical entity (GO:0110165)
BraA01g002340.3.5C	11.5498	11.1115	11.572	23.546	20.7312	25.1533	18.0473	18.2787	18.7312	12.3941	11.1246	10.1902	9.85427	9.56724	9.64683	12.4352	10.4881	9.22461	19.5632	21.4181	21.5669	25.4192	19.9541	21.4095	12.0235	13.9158	11.8669	20.0991	20.2377	19.311	8.49252	7.83446	8.30302	8.56862	8.68518	8.65513	[G]	Carbohydrate transport and metabolism	Molecular Function: beta-galactosidase activity (GO:0004565);; Cellular Component: cell wall (GO:0005618);; Cellular Component: vacuole (GO:0005773);; Biological Process: carbohydrate metabolic process (GO:0005975);; Molecular Function: carbohydrate binding (GO:0030246);;	K12309|1.0e-279|csat:104791541|K12309 beta-galactosidase [EC:3.2.1.23] | (RefSeq) beta-galactosidase 2 isoform X1	Galactose metabolism (ko00052);; Other glycan degradation (ko00511);; Glycosaminoglycan degradation (ko00531);; Sphingolipid metabolism (ko00600);; Glycosphingolipid biosynthesis - ganglio series (ko00604)	[G]	Carbohydrate transport and metabolism	Glycosyl hydrolases family 35	Beta-galactosidase 3 OS=Arabidopsis thaliana OX=3702 GN=BGAL3 PE=2 SV=1	G	Carbohydrate transport and metabolism	beta-galactosidase 3 [Brassica rapa]	molecular function: catalytic activity (GO:0003824);; cellular component: cellular anatomical entity (GO:0110165);; cellular component: intracellular (GO:0005622);; biological process: metabolic process (GO:0008152);; molecular function: binding (GO:0005488)
BraA01g002350.3.5C	3.0479	3.15022	2.82282	3.25059	3.06304	3.125	2.76282	2.37879	1.98887	2.39022	2.45309	2.11507	3.86837	2.99997	3.04709	3.3036	3.18437	2.63594	3.8124	4.57843	3.78253	4.40487	4.55659	4.71488	3.80029	4.00598	3.70817	5.004	3.58582	4.82951	4.25077	4.16542	3.80446	4.00819	4.11049	3.5448	--	--	Biological Process: immune effector process (GO:0002252);; Biological Process: immune system process (GO:0002376);; Biological Process: regulation of immune system process (GO:0002682);; Biological Process: positive regulation of immune system process (GO:0002684);; Biological Process: regulation of response to biotic stimulus (GO:0002831);; Biological Process: positive regulation of response to …	--	--	[D]	Cell cycle control, cell division, chromosome partitioning	Morc6 ribosomal protein S5 domain 2-like	Protein MICRORCHIDIA 2 OS=Arabidopsis thaliana OX=3702 GN=MORC2 PE=1 SV=1	D	Cell cycle control, cell division, chromosome partitioning	unnamed protein product [Brassica rapa]	biological process: immune system process (GO:0002376);; biological process: biological regulation (GO:0065007);; molecular function: binding (GO:0005488);; molecular function: catalytic activity (GO:0003824);; biological process: metabolic process (GO:0008152);; biological process: cellular process (GO:0009987);; cellular component: intracellular (GO:0005622);; cellular component: cellular anato…
BraA01g002370.3.5C	8.95899	9.31568	8.79731	9.43795	8.88295	9.6203	5.57702	5.73719	6.27682	4.17285	4.41797	3.42101	2.95946	2.97131	2.65552	2.38951	1.74353	2.16648	18.9512	19.9749	19.0476	14.494	11.9687	12.6366	12.9274	12.8354	11.2949	10.869	10.0844	12.4022	4.36741	4.50038	5.37364	6.95722	6.92673	6.46741	[C]	Energy production and conversion	Molecular Function: 3-chloroallyl aldehyde dehydrogenase activity (GO:0004028);; Biological Process: cellular aldehyde metabolic process (GO:0006081);;	K00128|2.1e-277|bna:106350219|K00128 aldehyde dehydrogenase (NAD+) [EC:1.2.1.3] | (RefSeq) aldehyde dehydrogenase family 3 member F1-like	Glycolysis / Gluconeogenesis (ko00010);; Ascorbate and aldarate metabolism (ko00053);; Fatty acid degradation (ko00071);; Valine, leucine and isoleucine degradation (ko00280);; Lysine degradation (ko00310);; Arginine and proline metabolism (ko00330);; Histidine metabolism (ko00340);; Tryptophan metabolism (ko00380);; beta-Alanine metabolism (ko00410);; Glycerolipid metabolism (ko00561);; Pyruvate…	[C]	Energy production and conversion	Aldehyde dehydrogenase family	Aldehyde dehydrogenase family 3 member F1 OS=Arabidopsis thaliana OX=3702 GN=ALDH3F1 PE=2 SV=2	C	Energy production and conversion	aldehyde dehydrogenase family 3 member F1 isoform X1 [Brassica rapa]	biological process: metabolic process (GO:0008152);; molecular function: catalytic activity (GO:0003824);; biological process: cellular process (GO:0009987)
BraA01g002380.3.5C	1.33049	1.23051	1.20386	1.44993	1.55084	1.30278	0.919241	2.09757	2.37184	1.15964	0.640809	1.20139	1.03318	1.05516	0.576497	0.29993	0.113586	0	1.28358	1.70943	1.72399	0.967399	0.814673	0.634316	2.28655	2.13995	2.78392	1.94337	3.26892	2.1009	0.745065	1.29824	1.06464	3.57666	2.73902	3.22869	--	--	Cellular Component: nucleus (GO:0005634);; Molecular Function: zinc ion binding (GO:0008270);; Biological Process: cell differentiation (GO:0030154);; Molecular Function: sequence-specific DNA binding (GO:0043565);; Biological Process: positive regulation of transcription, DNA-templated (GO:0045893);;	K21630|2.4e-40|cmax:111478040|K21630 GATA-type zinc finger protein 1 | (RefSeq) GATA transcription factor 6-like	--	[K]	Transcription	GATA zinc finger	GATA transcription factor 7 OS=Arabidopsis thaliana OX=3702 GN=GATA7 PE=2 SV=1	K	Transcription	GATA transcription factor 7 isoform X1 [Brassica rapa]	cellular component: intracellular (GO:0005622);; cellular component: cellular anatomical entity (GO:0110165);; molecular function: binding (GO:0005488);; biological process: cellular process (GO:0009987);; biological process: developmental process (GO:0032502);; biological process: biological regulation (GO:0065007)
BraA01g002400.3.5C	4.8273	4.94818	4.77839	10.3009	11.4816	11.2032	21.2402	21.0841	24.1263	40.4211	37.3279	35.3075	21.5511	21.8149	20.7783	29.2092	32.565	29.0151	12.4078	13.4969	12.7883	5.16513	4.71334	5.79739	9.55035	9.35572	10.7512	11.7329	9.76034	12.4913	9.79148	9.82048	8.6217	13.6929	11.1125	11.5976	[QV]	Secondary metabolites biosynthesis, transport and catabolism;; Defense mechanisms	Molecular Function: monooxygenase activity (GO:0004497);; Molecular Function: iron ion binding (GO:0005506);; Cellular Component: integral component of membrane (GO:0016021);; Molecular Function: oxidoreductase activity, acting on paired donors, with incorporation or reduction of molecular oxygen (GO:0016705);; Molecular Function: heme binding (GO:0020037);;	K09755|3.1e-303|bna:106350027|K09755 ferulate-5-hydroxylase [EC:1.14.-.-] | (RefSeq) cytochrome P450 84A1	Phenylpropanoid biosynthesis (ko00940)	[Q]	Secondary metabolites biosynthesis, transport and catabolism	Cytochrome P450	Cytochrome P450 84A1 OS=Arabidopsis thaliana OX=3702 GN=CYP84A1 PE=1 SV=1	Q	Secondary metabolites biosynthesis, transport and catabolism	cytochrome P450 84A1 [Brassica rapa]	biological process: metabolic process (GO:0008152);; molecular function: catalytic activity (GO:0003824);; molecular function: binding (GO:0005488);; cellular component: cellular anatomical entity (GO:0110165)
BraA01g002410.3.5C	1.99803	3.59903	2.83516	3.6982	3.44052	3.74205	3.18079	2.91864	2.28169	4.07866	4.56128	3.86084	9.25061	8.34202	7.21472	8.98623	8.25369	7.64499	6.53828	7.59469	6.69062	9.45273	8.26016	8.83623	9.20856	9.56278	9.70577	13.975	15.31	12.0116	15.3274	14.5353	14.5737	18.0395	16.8063	13.8004	--	--	Cellular Component: integral component of membrane (GO:0016021);;	--	--	[S]	Function unknown	Protein of unknown function (DUF726)	--	S	Function unknown	transmembrane and coiled-coil domain-containing protein 4 [Brassica rapa]	cellular component: cellular anatomical entity (GO:0110165)
BraA01g002420.3.5C	7.81458	8.11995	8.85155	7.23231	7.06818	5.82626	8.63245	8.44591	8.15726	12.7325	13.869	13.765	25.3414	25.8242	25.2843	17.2279	19.0124	18.3753	8.60197	8.45063	7.76893	7.19593	7.61446	8.03765	11.3729	10.1695	10.4621	11.9237	9.97561	10.2146	14.3962	14.0957	14.6607	14.6266	16.0469	13.9257	--	--	Molecular Function: serine-type peptidase activity (GO:0008236);;	K09649|1.4e-34|ota:OT_ostta10g00550|K09649 thymus-specific serine protease [EC:3.4.-.-] | (RefSeq) Twin-arginine translocation pathway, signal sequence	--	[OR]	Posttranslational modification, protein turnover, chaperones;; General function prediction only	Serine carboxypeptidase S28	Probable serine protease EDA2 OS=Arabidopsis thaliana OX=3702 GN=EDA2 PE=2 SV=2	O	Posttranslational modification, protein turnover, chaperones	probable serine protease EDA2 [Brassica rapa]	biological process: metabolic process (GO:0008152);; molecular function: catalytic activity (GO:0003824)
BraA01g002430.3.5C	0.74503	0.882037	0.594397	0.993859	0.847949	0.830141	0.791953	0.666641	0.60491	0.668712	0.787007	0.868834	1.01406	0.862717	0.810908	0.957383	0.748257	1.03485	0.551134	1.15669	0.854274	1.62952	1.08129	1.20516	0.315101	0.489278	0.302672	0.474224	0.617561	0.595817	0.282202	0.291044	0.537985	0.304891	0.433195	0.499464	[M]	Cell wall/membrane/envelope biogenesis	Molecular Function: protein kinase activity (GO:0004672);; Molecular Function: ATP binding (GO:0005524);; Cellular Component: plasma membrane (GO:0005886);; Cellular Component: integral component of membrane (GO:0016021);;	K13415|7.2e-50|pda:103696970|K13415 protein brassinosteroid insensitive 1 [EC:2.7.10.1 2.7.11.1] | (RefSeq) brassinosteroid LRR receptor kinase BRI1-like	Plant hormone signal transduction (ko04075)	--	--	Leucine rich repeat	Probable LRR receptor-like serine/threonine-protein kinase At4g36180 OS=Arabidopsis thaliana OX=3702 GN=At4g36180 PE=1 SV=1	T	Signal transduction mechanisms	probable LRR receptor-like serine/threonine-protein kinase At4g36180 [Brassica rapa]	biological process: metabolic process (GO:0008152);; biological process: cellular process (GO:0009987);; molecular function: catalytic activity (GO:0003824);; molecular function: binding (GO:0005488);; cellular component: cellular anatomical entity (GO:0110165)
BraA01g002450.3.5C	1.4706	1.135	1.83721	0.841023	1.69049	1.98089	1.46139	1.59627	1.17916	1.01736	1.22946	1.84918	1.01805	0.79998	1.22683	0.797024	0.677003	0.386699	1.31672	1.31714	1.27388	1.07132	2.00316	1.83257	1.24235	0.878636	1.1267	0.962184	0.83925	1.11916	0.217031	0.225915	0.536181	0.181702	0.497149	0.214836	--	--	Molecular Function: DNA binding (GO:0003677);; Cellular Component: nucleus (GO:0005634);; Biological Process: regulation of transcription, DNA-templated (GO:0006355);;	K00521|2.3e-37|cmos:111447866|K00521 ferric-chelate reductase [EC:1.16.1.7] | (RefSeq) ferric reduction oxidase 7, chloroplastic-like	--	--	--	No apical meristem (NAM) protein	NAC domain-containing protein 76 OS=Arabidopsis thaliana OX=3702 GN=NAC076 PE=1 SV=1	K	Transcription	NAC domain-containing protein 76 [Brassica rapa]	molecular function: binding (GO:0005488);; cellular component: intracellular (GO:0005622);; cellular component: cellular anatomical entity (GO:0110165);; biological process: biological regulation (GO:0065007)
BraA01g002460.3.5C	4.42814	4.41981	3.82868	3.79037	3.07113	3.29024	3.69871	4.1613	4.4712	4.18149	2.85443	3.09924	4.48186	4.66333	5.10514	2.75973	3.31154	2.84563	1.59582	1.66108	1.72988	2.11295	1.83935	2.11221	4.0199	3.46995	3.82292	5.87273	5.85969	5.65654	4.19838	5.13464	4.66085	7.00292	5.5712	5.51149	--	--	Biological Process: signal transduction (GO:0007165);; Molecular Function: ADP binding (GO:0043531);;	K16226|2.3e-269|eus:EUTSA_v10000750mg|K16226 disease resistance protein RPS4 | (RefSeq) hypothetical protein	Plant-pathogen interaction (ko04626)	--	--	TIR domain	Disease resistance-like protein CSA1 OS=Arabidopsis thaliana OX=3702 GN=CSA1 PE=3 SV=1	S	Function unknown	disease resistance-like protein CSA1 [Brassica rapa]	biological process: cellular process (GO:0009987);; biological process: biological regulation (GO:0065007);; molecular function: binding (GO:0005488)
BraA01g002470.3.5C	2.74836	2.71204	2.78752	2.86768	2.59543	2.99423	2.56974	1.98167	2.34777	1.3346	1.60514	1.92977	2.32568	2.10739	2.45997	3.11365	2.80345	2.41121	1.80986	2.18372	1.8151	3.25543	2.38698	2.47174	1.82445	2.69244	2.24826	2.7624	2.74131	2.79389	2.67453	2.46751	2.16151	2.96299	2.60985	2.60407	--	--	Biological Process: signal transduction (GO:0007165);; Cellular Component: integral component of membrane (GO:0016021);; Molecular Function: ADP binding (GO:0043531);;	K16225|3.4e-312|crb:17875137|K16225 probable WRKY transcription factor 52 | (RefSeq) disease resistance protein RRS1	Plant-pathogen interaction (ko04626)	--	--	TIR domain	Disease resistance protein RRS1B OS=Arabidopsis thaliana OX=3702 GN=RRS1B PE=1 SV=1	S	Function unknown	disease resistance protein RRS1 isoform X1 [Brassica rapa]	biological process: cellular process (GO:0009987);; biological process: biological regulation (GO:0065007);; cellular component: cellular anatomical entity (GO:0110165);; molecular function: binding (GO:0005488)
BraA01g002480.3.5C	107.412	117.167	116.631	85.1115	93.8242	91.1602	167.596	166.094	176.219	112.987	90.5214	106.681	69.7567	65.2819	69.5328	59.9769	66.2186	60.7349	123.638	138.924	132.273	154.213	166.399	165.388	161.506	144.999	151.649	117.784	125.38	95.0767	104.52	111.883	108.337	106.808	92.0127	103.533	[J]	Translation, ribosomal structure and biogenesis	Molecular Function: structural constituent of ribosome (GO:0003735);; Cellular Component: ribosome (GO:0005840);; Biological Process: translation (GO:0006412);;	K02938|5.2e-82|bna:106349324|K02938 large subunit ribosomal protein L8e | (RefSeq) 60S ribosomal protein L8-3-like	Ribosome (ko03010)	[J]	Translation, ribosomal structure and biogenesis	Ribosomal Proteins L2, RNA binding domain	60S ribosomal protein L8-1 OS=Arabidopsis thaliana OX=3702 GN=RPL8A PE=1 SV=2	J	Translation, ribosomal structure and biogenesis	unnamed protein product [Brassica rapa]	molecular function: structural molecule activity (GO:0005198);; cellular component: intracellular (GO:0005622);; cellular component: cellular anatomical entity (GO:0110165);; biological process: metabolic process (GO:0008152);; biological process: cellular process (GO:0009987)
BraA01g002510.3.5C	4.44302	3.27421	3.77283	3.4194	2.11684	2.38379	2.19313	2.09359	1.14144	3.64647	3.2023	1.94034	8.17725	9.62229	8.38676	4.16012	3.70868	3.54745	4.05272	4.07381	4.28269	3.55445	4.30483	2.99068	6.72693	5.57801	6.71548	7.71981	6.47019	9.31924	10.6643	10.17	9.72105	14.9536	14.8869	12.344	--	--	Biological Process: response to red or far red light (GO:0009639);; Biological Process: negative gravitropism (GO:0009959);;	--	--	--	--	--	--	S	Function unknown	oral-facial-digital syndrome 1 protein [Brassica rapa]	biological process: response to stimulus (GO:0050896)
BraA01g002520.3.5C	0	0	0	0	0	0	0	0	0	0	0.097145	0.111533	1.94376	1.66154	1.37177	0.700954	0.652927	0.583552	0	0.223103	0	0	0	0	0.079883	0	0.156695	0.161582	0	0.103329	0.344485	0.21371	0.359572	0.471865	0.594162	0.29445	--	--	Molecular Function: oxidoreductase activity (GO:0016491);;	K10767|6.1e-274|brp:103870848|K10767 mRNA N6-methyladenine demethylase [EC:1.14.11.53] | (RefSeq) RNA demethylase ALKBH9B	--	[S]	Function unknown	2OG-Fe(II) oxygenase superfamily	RNA demethylase ALKBH9B OS=Arabidopsis thaliana OX=3702 GN=ALKBH9B PE=1 SV=1	L	Replication, recombination and repair	RNA demethylase ALKBH9B [Brassica rapa]	molecular function: catalytic activity (GO:0003824)
BraA01g002530.3.5C	0.793811	0.852472	0.830396	0.878671	0.729972	0.914198	0.76185	0.731227	0.598888	0.848163	0.834305	0.629332	1.88063	1.86586	1.7322	2.2916	1.66322	1.73657	0.823383	0.915167	0.697463	1.02993	0.890244	0.928325	1.29493	1.361	1.53557	1.83018	1.591	1.69276	1.92978	1.94126	1.97472	2.14475	1.70933	1.61465	--	--	Molecular Function: ATP binding (GO:0005524);; Molecular Function: kinase activity (GO:0016301);;	K08874|0.0e+00|brp:103871184|K08874 transformation/transcription domain-associated protein | (RefSeq) transformation/transcription domain-associated protein	--	[TBLD]	Signal transduction mechanisms;; Chromatin structure and dynamics;; Replication, recombination and repair;; Cell cycle control, cell division, chromosome partitioning	FAT domain	--	T	Signal transduction mechanisms	transformation/transcription domain-associated protein [Brassica rapa]	molecular function: binding (GO:0005488);; molecular function: catalytic activity (GO:0003824)
BraA01g002550.3.5C	1.07638	0.465158	0.819035	0.920946	1.13282	1.39104	0.810945	0.791422	0.559062	0.80072	0.730915	0.882554	1.88899	1.62406	1.42481	2.1206	1.60047	2.27487	2.13179	1.63811	1.38867	1.52994	1.47182	1.85145	1.70765	2.79557	1.79008	1.74683	1.55298	1.99926	1.67585	1.8031	1.62542	2.55541	1.95758	1.85488	--	--	Molecular Function: nuclease activity (GO:0004518);; Biological Process: DNA repair (GO:0006281);; Molecular Function: zinc ion binding (GO:0008270);;	K10772|5.6e-217|brp:103870940|K10772 AP endonuclease 2 [EC:4.2.99.18] | (RefSeq) DNA-(apurinic or apyrimidinic site) lyase 2 isoform X1	Base excision repair (ko03410)	[L]	Replication, recombination and repair	GRF zinc finger	DNA-(apurinic or apyrimidinic site) endonuclease 2 OS=Arabidopsis thaliana OX=3702 GN=APE2 PE=1 SV=1	L	Replication, recombination and repair	DNA-(apurinic or apyrimidinic site) lyase 2 isoform X1 [Brassica rapa]	molecular function: catalytic activity (GO:0003824);; biological process: metabolic process (GO:0008152);; biological process: cellular process (GO:0009987);; biological process: response to stimulus (GO:0050896);; molecular function: binding (GO:0005488)
BraA01g002560.3.5C	33.5305	34.9486	35.6111	31.7152	36.4808	31.4443	23.3317	20.5264	22.1021	49.2049	55.1574	45.4328	9.45766	8.42425	9.2925	15.8288	17.1879	15.1693	5.11559	5.16383	5.52826	4.47504	3.19759	6.77874	22.5323	27.7903	24.6795	30.8457	30.8678	29.2215	7.40174	7.92743	8.80053	50.6666	44.366	52.5192	[O]	Posttranslational modification, protein turnover, chaperones	Cellular Component: cellular_component (GO:0005575);; Cellular Component: intracellular (GO:0005622);; Cellular Component: obsolete cell (GO:0005623);; Cellular Component: nucleus (GO:0005634);; Cellular Component: cytoplasm (GO:0005737);; Cellular Component: chloroplast (GO:0009507);; Cellular Component: plastid (GO:0009536);; Cellular Component: organelle (GO:0043226);; Cellular Component: memb…	K09510|5.1e-11|dcr:108208262|K09510 DnaJ homolog subfamily B member 4 | (RefSeq) dnaJ homolog subfamily B member 4	--	[O]	Posttranslational modification, protein turnover, chaperones	DnaJ domain	Chaperone protein dnaJ 11, chloroplastic OS=Arabidopsis thaliana OX=3702 GN=ATJ11 PE=1 SV=2	O	Posttranslational modification, protein turnover, chaperones	chaperone protein dnaJ 11, chloroplastic [Brassica rapa]	cellular component: intracellular (GO:0005622);; cellular component: cellular anatomical entity (GO:0110165)
BraA01g002570.3.5C	8.36442	10.4184	9.20804	10.8278	13.6479	11.9248	15.7402	15.081	15.2999	12.8909	12.5259	13.0479	14.6614	15.8021	14.9145	14.8308	15.1968	20.1613	10.3785	12.6543	11.5552	11.739	14.6925	12.4672	12.3413	12.0068	12.5462	9.26824	9.14133	5.1995	20.4017	20.1646	20.4538	13.44	10.8855	11.4724	[K]	Transcription	Molecular Function: nucleic acid binding (GO:0003676);; Molecular Function: zinc ion binding (GO:0008270);;	K09250|1.2e-75|brp:103871381|K09250 cellular nucleic acid-binding protein | (RefSeq) cold shock domain-containing protein 3	--	[J]	Translation, ribosomal structure and biogenesis	Zinc knuckle	Cold shock domain-containing protein 3 OS=Arabidopsis thaliana OX=3702 GN=CSP3 PE=1 SV=1	J	Translation, ribosomal structure and biogenesis	cold shock domain-containing protein 3 [Brassica rapa]	molecular function: binding (GO:0005488)
BraA01g002580.3.5C	16.3217	16.9472	17.0218	28.5168	30.4005	30.4628	21.2099	20.1753	21.0572	23.7779	20.2125	23.8101	14.0688	12.1859	12.3631	30.4889	28.254	25.6869	2.91118	1.84081	2.86296	3.95148	3.8153	3.61794	3.82039	2.64093	3.05856	2.42787	2.50756	2.67515	6.93203	8.26822	8.20085	8.23344	7.20606	6.15515	--	--	Cellular Component: extracellular region (GO:0005576);; Biological Process: defense response (GO:0006952);;	K12173|2.1e-49|gmx:100794341|K12173 BRCA1-A complex subunit BRE | (RefSeq) BRISC and BRCA1-A complex member 2	Homologous recombination (ko03440)	--	--	Thaumatin family	Thaumatin-like protein 1 OS=Arabidopsis thaliana OX=3702 GN=TLP1 PE=2 SV=1	S	Function unknown	thaumatin-like protein 1 [Brassica rapa]	cellular component: cellular anatomical entity (GO:0110165);; biological process: response to stimulus (GO:0050896)
BraA01g002590.3.5C	4.77907	5.4749	5.32008	5.27702	5.30791	6.3505	5.48649	3.83747	3.72403	4.77563	4.58126	5.41295	5.93	5.65911	6.51106	5.06168	6.3599	6.97252	7.34797	4.94256	7.06095	7.41317	5.49094	8.4636	5.25518	7.43755	5.49247	6.17957	6.01598	5.68115	10.1327	10.1852	8.31327	7.57589	8.0982	8.99407	--	--	Cellular Component: cytoplasm (GO:0005737);; Molecular Function: calmodulin-lysine N-methyltransferase activity (GO:0018025);;	K18826|5.1e-88|bna:106348177|K18826 calmodulin-lysine N-methyltransferase [EC:2.1.1.60] | (RefSeq) calmodulin-lysine N-methyltransferase-like	Lysine degradation (ko00310)	[S]	Function unknown	Lysine methyltransferase	Calmodulin-lysine N-methyltransferase OS=Arabidopsis thaliana OX=3702 GN=CaMKMT PE=2 SV=1	S	Function unknown	calmodulin-lysine N-methyltransferase [Brassica rapa]	cellular component: cellular anatomical entity (GO:0110165);; biological process: metabolic process (GO:0008152);; biological process: cellular process (GO:0009987);; molecular function: catalytic activity (GO:0003824)
BraA01g002600.3.5C	6.82516	5.66212	6.35982	9.7871	8.64041	6.59482	6.26565	5.76775	5.41528	5.46808	4.72013	7.39534	11.3794	11.4303	11.8648	10.6187	10.4174	11.2738	5.77284	6.56618	5.55124	5.25243	4.96221	5.60628	6.08606	4.81686	6.64062	6.73542	3.61658	9.42352	13.4029	12.5877	12.1662	8.30699	10.4658	12.9964	--	--	--	--	--	--	--	--	--	--	--	uncharacterized protein LOC103871813 [Brassica rapa]	--
BraA01g002610.3.5C	2.09369	1.61055	1.11027	3.46319	2.76147	2.16277	3.1629	2.03496	3.83682	1.94133	2.87664	3.04487	3.49299	2.32255	4.11773	2.01095	2.02802	1.4615	3.81489	3.5388	5.37811	6.9153	7.2631	4.85338	1.74884	1.31941	1.50113	2.72967	1.97626	1.42267	2.38363	2.65643	1.38957	3.58207	3.72037	2.98445	[P]	Inorganic ion transport and metabolism	Molecular Function: peroxidase activity (GO:0004601);; Biological Process: response to oxidative stress (GO:0006979);; Cellular Component: integral component of membrane (GO:0016021);; Molecular Function: heme binding (GO:0020037);;	K00434|1.7e-159|bna:106347996|K00434 L-ascorbate peroxidase [EC:1.11.1.11] | (RefSeq) L-ascorbate peroxidase 5, peroxisomal-like	Ascorbate and aldarate metabolism (ko00053);; Glutathione metabolism (ko00480)	--	--	Peroxidase	L-ascorbate peroxidase 5, peroxisomal OS=Arabidopsis thaliana OX=3702 GN=APX5 PE=1 SV=2	E	Amino acid transport and metabolism	L-ascorbate peroxidase 5, peroxisomal isoform X1 [Brassica rapa]	biological process: metabolic process (GO:0008152);; biological process: cellular process (GO:0009987);; biological process: response to stimulus (GO:0050896);; biological process: detoxification (GO:0098754);; molecular function: catalytic activity (GO:0003824);; molecular function: antioxidant activity (GO:0016209);; cellular component: cellular anatomical entity (GO:0110165);; molecular functi…
BraA01g002620.3.5C	46.4481	40.4726	47.3982	24.7199	25.142	25.5908	19.9051	20.0183	20.7716	15.5184	15.9452	15.9522	54.6038	53.7821	51.8287	26.8995	25.8461	24.344	22.8176	20.2505	20.4884	20.1604	18.4634	20.0126	21.0485	19.1279	21.8558	17.659	17.1964	29.8438	40.9621	39.8782	40.2015	14.833	16.5404	15.9982	--	--	--	--	--	--	--	--	--	--	--	vicilin-like seed storage protein At2g18540 isoform X1 [Brassica rapa]	--
BraA01g002630.3.5C	12.2471	11.6549	13.6027	12.5254	12.8286	14.6718	7.97256	8.09043	8.41945	7.72127	6.20791	6.70296	4.69211	3.44695	4.32854	4.9468	7.08551	6.32979	15.4838	16.2671	14.3597	17.3886	18.0484	18.8047	5.8896	5.79564	5.51929	6.94496	8.36565	6.18331	1.67695	1.55071	2.11186	4.8621	5.55743	5.76808	--	--	Molecular Function: molecular_function (GO:0003674);; Molecular Function: transporter activity (GO:0005215);; Molecular Function: ion channel activity (GO:0005216);; Molecular Function: cation channel activity (GO:0005261);; Molecular Function: calcium channel activity (GO:0005262);; Cellular Component: cellular_component (GO:0005575);; Cellular Component: obsolete cell (GO:0005623);; Cellular Co…	--	--	--	--	PLAC8 family	Protein MID1-COMPLEMENTING ACTIVITY 1 OS=Arabidopsis thaliana OX=3702 GN=MCA1 PE=1 SV=1	S	Function unknown	protein MID1-COMPLEMENTING ACTIVITY 1 [Brassica rapa]	molecular function: transporter activity (GO:0005215);; biological process: cellular process (GO:0009987);; biological process: localization (GO:0051179);; cellular component: cellular anatomical entity (GO:0110165);; biological process: response to stimulus (GO:0050896);; biological process: biological regulation (GO:0065007);; biological process: signaling (GO:0023052);; biological process: beh…
BraA01g002640.3.5C	2.85235	2.39768	2.50889	3.10308	3.06645	4.74717	1.10959	1.27601	0.992661	2.23682	1.949	1.7953	1.63739	1.66962	1.31525	0.731925	0.730715	0.99578	3.89451	4.16591	4.10599	2.08663	2.43286	2.4118	1.15722	1.35456	1.78832	0.868416	1.2989	3.16455	1.19302	1.38458	1.06316	1.03205	1.72534	1.36693	--	--	Molecular Function: DNA-binding transcription factor activity (GO:0003700);; Biological Process: positive regulation of transcription, DNA-templated (GO:0045893);;	K14432|2.3e-14|tcc:18586978|K14432 ABA responsive element binding factor | (RefSeq) ABSCISIC ACID-INSENSITIVE 5-like protein 2	Plant hormone signal transduction (ko04075)	--	--	Basic region leucine zipper	Protein FD OS=Arabidopsis thaliana OX=3702 GN=FD PE=1 SV=1	K	Transcription	protein FD [Brassica rapa]	molecular function: transcription regulator activity (GO:0140110);; biological process: biological regulation (GO:0065007)
BraA01g002650.3.5C	6.54029	7.26589	5.67222	8.24253	6.63668	8.86083	6.28832	6.37511	5.64642	6.16537	6.19612	6.05372	8.54183	9.17479	7.39221	8.20845	8.54116	6.86991	8.81519	10.2531	10.1438	11.2428	9.92424	10.1213	10.168	10.0942	8.49276	13.2318	12.8788	15.325	9.08276	9.2462	10.788	9.56964	9.87306	10.3018	--	--	Molecular Function: RNA binding (GO:0003723);;	K18757|1.1e-189|brp:103872339|K18757 la-related protein 1 | (RefSeq) la-related protein 1C	--	[OJ]	Posttranslational modification, protein turnover, chaperones;; Translation, ribosomal structure and biogenesis	La domain	La-related protein 1C OS=Arabidopsis thaliana OX=3702 GN=LARP1C PE=1 SV=1	--	--	la-related protein 1C [Brassica rapa]	molecular function: binding (GO:0005488)
BraA01g002660.3.5C	5.18833	3.98588	4.06228	6.31956	5.6444	6.74882	4.04022	4.81548	4.24993	3.49545	2.77588	3.12289	2.57082	3.00776	2.03363	3.22249	2.5048	2.86115	5.85735	5.96902	5.44771	5.66261	5.42303	6.80477	4.15824	4.08911	4.39435	4.81161	5.12829	6.73616	1.65538	2.04598	1.93699	2.59161	3.34871	2.82701	--	--	Molecular Function: aspartic-type endopeptidase activity (GO:0004190);; Biological Process: proteolysis (GO:0006508);; Biological Process: protein catabolic process (GO:0030163);;	K00924|1.7e-25|oeu:111372506|K00924 kinase [EC:2.7.1.-] | (RefSeq) aspartic proteinase-like protein 2 isoform X1	--	[O]	Posttranslational modification, protein turnover, chaperones	Xylanase inhibitor N-terminal	Aspartyl protease family protein 1 OS=Arabidopsis thaliana OX=3702 GN=APF1 PE=2 SV=1	O	Posttranslational modification, protein turnover, chaperones	aspartyl protease family protein 1 [Brassica rapa]	biological process: metabolic process (GO:0008152);; molecular function: catalytic activity (GO:0003824)
BraA01g002670.3.5C	49.9471	48.2133	53.5643	48.5369	44.7559	49.4951	33.2755	31.442	33.0797	39.4571	44.9264	46.2801	45.3771	45.5583	43.4731	33.6859	39.3163	40.1751	41.6144	38.0623	39.4614	35.6682	35.5054	32.0635	39.1666	36.0335	34.7211	33.6631	36.0433	27.1533	34.5229	36.5615	33.324	43.8792	46.5278	46.1295	[R]	General function prediction only	Molecular Function: GTPase activity (GO:0003924);; Molecular Function: GTP binding (GO:0005525);;	K07877|2.1e-117|bna:106347491|K07877 Ras-related protein Rab-2A | (RefSeq) ras-related protein RABB1b-like	--	[U]	Intracellular trafficking, secretion, and vesicular transport	Ras family	Ras-related protein RABB1b OS=Arabidopsis thaliana OX=3702 GN=RABB1B PE=2 SV=1	U	Intracellular trafficking, secretion, and vesicular transport	ras-related protein RABB1b [Brassica rapa]	molecular function: catalytic activity (GO:0003824);; molecular function: binding (GO:0005488)
BraA01g002680.3.5C	9.19388	10.3795	10.8502	12.3513	11.5205	12.6059	18.5945	17.5111	19.7072	17.034	16.3285	15.0407	17.8489	17.9279	17.4739	17.4564	15.9187	18.1123	8.38992	8.13772	10.7842	10.6293	9.65395	9.69775	10.9249	10.0576	10.5992	16.9717	13.9862	17.4868	15.7467	15.9103	15.3988	15.7083	15.2784	14.7827	--	--	Cellular Component: mitochondrion (GO:0005739);;	--	--	[R]	General function prediction only	PPR repeat family	Pentatricopeptide repeat-containing protein At4g35850, mitochondrial OS=Arabidopsis thaliana OX=3702 GN=At4g35850 PE=1 SV=1	S	Function unknown	hypothetical protein BRARA_A00259 [Brassica rapa]	cellular component: intracellular (GO:0005622);; cellular component: cellular anatomical entity (GO:0110165)
BraA01g002690.3.5C	6.03522	4.8305	6.53125	10.353	8.1468	7.47265	4.31086	4.31726	3.45564	3.94096	4.89711	4.81854	5.58721	5.01162	5.02405	5.97683	6.27402	5.60377	4.60682	4.2497	5.01711	4.97164	6.20255	5.15287	4.56884	4.28003	3.8019	4.19408	5.36362	1.90545	3.31771	3.4692	4.13565	4.63762	5.1999	4.50701	--	--	Cellular Component: integral component of membrane (GO:0016021);;	K15014|3.0e-35|qsu:112035105|K15014 solute carrier family 29 (equilibrative nucleoside transporter), member 1/2/3 | (RefSeq) equilibrative nucleotide transporter 3-like	--	[O]	Posttranslational modification, protein turnover, chaperones	Ring finger domain	NEP1-interacting protein 1 OS=Arabidopsis thaliana OX=3702 GN=NIP1 PE=1 SV=2	O	Posttranslational modification, protein turnover, chaperones	NEP1-interacting protein 1 [Brassica rapa]	cellular component: cellular anatomical entity (GO:0110165)
BraA01g002700.3.5C	33.1892	31.9491	33.6531	22.5619	21.374	25.0977	26.6715	30.5536	27.7055	27.9027	26.7168	23.4769	57.4602	51.9965	53.7374	49.2771	42.6047	44.1059	44.9423	47.0145	45.902	56.6052	54.9067	59.2923	31.5753	36.5927	34.0333	14.2968	12.046	13.751	39.0849	39.4754	37.6692	35.1757	34.0008	32.6827	[C]	Energy production and conversion	Molecular Function: aconitate hydratase activity (GO:0003994);; Cellular Component: mitochondrion (GO:0005739);; Cellular Component: cytosol (GO:0005829);; Biological Process: tricarboxylic acid cycle (GO:0006099);; Biological Process: citrate metabolic process (GO:0006101);; Molecular Function: citrate dehydratase activity (GO:0047780);; Molecular Function: 4 iron, 4 sulfur cluster binding (GO:0…	K01681|5.0e-235|bna:106347211|K01681 aconitate hydratase [EC:4.2.1.3] | (RefSeq) aconitate hydratase 1	Citrate cycle (TCA cycle) (ko00020);; Glyoxylate and dicarboxylate metabolism (ko00630);; Carbon metabolism (ko01200);; 2-Oxocarboxylic acid metabolism (ko01210);; Biosynthesis of amino acids (ko01230)	[AJ]	RNA processing and modification;; Translation, ribosomal structure and biogenesis	Aconitase family (aconitate hydratase)	Aconitate hydratase 1 OS=Arabidopsis thaliana OX=3702 GN=ACO1 PE=1 SV=2	C	Energy production and conversion	aconitate hydratase 1 [Brassica rapa]	molecular function: catalytic activity (GO:0003824);; cellular component: intracellular (GO:0005622);; cellular component: cellular anatomical entity (GO:0110165);; biological process: metabolic process (GO:0008152);; biological process: cellular process (GO:0009987);; molecular function: binding (GO:0005488)
BraA01g002760.3.5C	2.3217	4.42383	3.65549	2.98099	3.86519	2.48115	3.69061	3.31197	4.28421	1.45594	2.69913	2.08498	1.87331	2.83161	1.63993	2.61518	3.05081	2.2805	3.27169	2.34143	3.28706	2.68115	2.89849	3.14933	3.14203	3.068	4.29652	3.01668	3.8872	4.29564	1.72609	1.78393	0.928285	2.57822	2.3771	1.91076	[J]	Translation, ribosomal structure and biogenesis	Molecular Function: RNA binding (GO:0003723);; Cellular Component: nucleus (GO:0005634);; Cellular Component: spliceosomal complex (GO:0005681);; Biological Process: positive regulation of mRNA splicing, via spliceosome (GO:0048026);; Biological Process: regulation of RNA metabolic process (GO:0051252);; Cellular Component: ribonucleoprotein complex (GO:1990904);;	K12897|8.3e-56|brp:103873570|K12897 transformer-2 protein | (RefSeq) serine/arginine-rich splicing factor SR45a	Spliceosome (ko03040)	[K]	Transcription	RNA recognition motif. (a.k.a. RRM, RBD, or RNP domain)	Serine/arginine-rich splicing factor SR45a OS=Arabidopsis thaliana OX=3702 GN=SR45A PE=1 SV=1	I	Lipid transport and metabolism	unnamed protein product [Brassica rapa]	molecular function: binding (GO:0005488);; cellular component: intracellular (GO:0005622);; cellular component: cellular anatomical entity (GO:0110165);; cellular component: protein-containing complex (GO:0032991);; biological process: biological regulation (GO:0065007)
BraA01g002770.3.5C	4.03437	2.29173	3.31836	5.39693	4.58968	6.25769	1.54634	3.36334	3.75908	8.4587	8.39639	8.24087	1.3584	1.66751	0.547959	6.34619	8.06698	9.22706	10.3343	8.8281	7.56935	5.58821	8.72821	8.55792	20.8699	20.8427	20.3553	7.75884	5.07774	7.90837	2.7705	4.25953	3.54019	20.29	19.8029	22.9673	--	--	Biological Process: response to acid chemical (GO:0001101);; Cellular Component: cellular_component (GO:0005575);; Cellular Component: intracellular (GO:0005622);; Cellular Component: obsolete cell (GO:0005623);; Cellular Component: cytoplasm (GO:0005737);; Biological Process: response to stress (GO:0006950);; Biological Process: response to oxidative stress (GO:0006979);; Biological Process: agi…	K22547|7.1e-07|mus:103995019|K22547 arsenate reductase [EC:1.20.4.1] | (RefSeq) thiosulfate sulfurtransferase 18-like	--	[P]	Inorganic ion transport and metabolism	Rhodanese-like domain	Senescence-associated protein DIN1 OS=Raphanus sativus OX=3726 GN=DIN1 PE=2 SV=1	P	Inorganic ion transport and metabolism	unnamed protein product [Brassica rapa]	biological process: response to stimulus (GO:0050896);; cellular component: intracellular (GO:0005622);; cellular component: cellular anatomical entity (GO:0110165);; biological process: developmental process (GO:0032502)
BraA01g002780.3.5C	30.7256	36.1701	29.9532	24.2585	23.9409	27.1559	26.1444	25.6461	24.802	25.283	26.1685	26.075	29.8418	26.9412	29.8695	30.9109	30.9382	33.2993	34.2501	30.3729	30.4662	35.5946	34.2942	35.2872	33.4859	35.7676	33.163	28.8027	34.9572	31.4004	27.6913	28.3841	29.7755	38.1124	35.6004	33.9088	[S]	Function unknown	Cellular Component: integral component of membrane (GO:0016021);;	--	--	--	--	Vitamin K epoxide reductase family	Thiol-disulfide oxidoreductase LTO1 OS=Arabidopsis thaliana OX=3702 GN=LTO1 PE=1 SV=1	S	Function unknown	thiol-disulfide oxidoreductase LTO1 [Brassica rapa]	cellular component: cellular anatomical entity (GO:0110165)
BraA01g002790.3.5C	0	0	0	0	0	0	0	0	0	0	0	0	0	0	0	0	0	0	10.5813	7.03189	8.83836	3.22152	5.44991	4.25928	5.39325	5.88828	7.73039	2.19972	2.131	3.79148	5.05236	6.18055	5.71444	2.84643	3.73498	2.9898	--	--	--	--	--	--	--	--	--	--	--	hypothetical protein F2Q70_00040357 [Brassica cretica]	--
BraA01g002800.3.5C	36.374	36.3222	34.3888	22.3598	23.2108	23.3035	27.2862	27.3296	27.3107	27.4158	29.7419	29.0791	49.1639	50.4963	45.8784	17.092	17.7658	15.9728	21.1961	20.8531	22.3013	18.2114	19.0375	19.6029	56.6465	56.241	51.7982	31.8779	36.8843	29.2354	32.6485	31.6993	30.3143	93.44	88.4956	91.5182	--	--	--	--	--	[BK]	Chromatin structure and dynamics;; Transcription	Divergent CRAL/TRIO domain	--	--	--	ganglioside-induced differentiation-associated protein 2 [Brassica rapa]	--
BraA01g002810.3.5C	6.6454	6.25966	6.77933	5.80935	5.24261	7.81166	4.86004	4.11205	3.77947	2.86854	2.5111	2.38065	3.69129	4.77165	4.52755	5.01994	4.16971	3.71349	6.60901	7.0359	6.24155	8.79791	9.99576	9.23488	2.88787	3.51847	3.55444	1.66761	2.44125	1.70132	8.55551	6.21222	8.03086	2.46069	2.95307	3.32721	--	--	Biological Process: protein transport (GO:0015031);;	K19476|7.5e-163|brp:103874176|K19476 vacuolar protein sorting-associated protein IST1 | (RefSeq) uncharacterized protein LOC103874176	Endocytosis (ko04144)	[Z]	Cytoskeleton	Regulator of Vps4 activity in the MVB pathway	--	Z	Cytoskeleton	uncharacterized protein LOC103874176 [Brassica rapa]	biological process: localization (GO:0051179)
BraA01g002860.3.5C	4.3516	3.91215	4.77343	5.99681	5.48059	6.43539	2.25668	2.73321	1.65084	2.43384	2.5103	2.6068	7.71338	8.45781	10.1538	7.28597	7.2143	7.15751	9.50815	9.44668	10.7184	10.2877	9.09884	10.5319	4.54588	4.76069	4.9871	7.34381	7.50087	9.29532	19.7688	19.9749	20.6428	7.9321	7.3191	7.80225	[T]	Signal transduction mechanisms	Molecular Function: protein serine/threonine kinase activity (GO:0004674);; Molecular Function: ATP binding (GO:0005524);;	K00924|3.6e-241|brp:103874733|K00924 kinase [EC:2.7.1.-] | (RefSeq) probable serine/threonine-protein kinase CST	--	[T]	Signal transduction mechanisms	Protein tyrosine and serine/threonine kinase	Probable serine/threonine-protein kinase CST OS=Arabidopsis thaliana OX=3702 GN=CST PE=1 SV=2	T	Signal transduction mechanisms	probable serine/threonine-protein kinase CST [Brassica rapa]	biological process: metabolic process (GO:0008152);; biological process: cellular process (GO:0009987);; molecular function: catalytic activity (GO:0003824);; molecular function: binding (GO:0005488)
BraA01g002870.3.5C	0.796457	1.3292	1.30206	1.21474	2.1017	1.75907	1.08879	0.966975	0.460709	0.83806	0.465983	0.353905	0.297728	1.0949	0.641599	0.608009	0.746079	0.637609	1.54202	2.09238	1.35486	2.42209	1.63323	2.35721	0.610475	0.450116	0.572371	1.34585	2.14727	2.41553	1.53455	1.1783	1.02031	1.34948	1.41669	1.04934	--	--	Molecular Function: molecular_function (GO:0003674);; Molecular Function: DNA-binding transcription factor activity (GO:0003700);; Biological Process: regulation of transcription, DNA-templated (GO:0006355);; Biological Process: biological_process (GO:0008150);; Biological Process: regulation of biosynthetic process (GO:0009889);; Biological Process: regulation of gene expression (GO:0010468);; B…	K23460|4.3e-64|cam:101497150|K23460 Rab proteins geranylgeranyltransferase component A | (RefSeq) uncharacterized LOC101497150	--	--	--	RWP-RK domain	Protein RKD5 OS=Arabidopsis thaliana OX=3702 GN=RKD5 PE=3 SV=1	K	Transcription	unnamed protein product [Brassica rapa]	molecular function: transcription regulator activity (GO:0140110);; biological process: biological regulation (GO:0065007)
BraA01g002880.3.5C	21.3188	16.6043	19.2908	25.1618	22.9942	20.2305	27.2319	24.9032	23.0601	20.4761	25.2086	23.964	38.1099	32.672	42.0418	34.42	27.9485	32.3525	29.342	23.1294	22.7498	23.2126	25.5721	25.4471	24.2776	21.0773	25.0557	30.5773	28.2047	30.2898	47.455	46.3985	49.3942	33.0213	37.0516	37.4945	--	--	Molecular Function: DNA binding (GO:0003677);; Cellular Component: nucleus (GO:0005634);;	K11296|3.4e-62|bna:106345995|K11296 high mobility group protein B3 | (RefSeq) high mobility group B protein 4	--	[R]	General function prediction only	HMG (high mobility group) box	High mobility group B protein 4 OS=Arabidopsis thaliana OX=3702 GN=HMGB4 PE=1 SV=1	K	Transcription	high mobility group B protein 4 [Brassica rapa]	molecular function: binding (GO:0005488);; cellular component: intracellular (GO:0005622);; cellular component: cellular anatomical entity (GO:0110165)
BraA01g002890.3.5C	5.17959	2.65808	3.33533	2.75494	3.2999	3.37962	4.43214	4.37879	4.36851	3.81428	3.37593	3.54607	3.66233	3.78798	5.32231	5.41174	5.20612	3.97543	3.2851	2.58383	2.93619	3.93033	3.33623	4.77299	3.19972	3.91177	3.34969	4.31998	4.41348	4.26785	4.11572	4.47042	3.91198	3.58248	2.97485	4.08816	--	--	Molecular Function: DNA binding (GO:0003677);; Cellular Component: nucleus (GO:0005634);;	--	--	--	--	Homeodomain	WUSCHEL-related homeobox 13 OS=Arabidopsis thaliana OX=3702 GN=WOX13 PE=2 SV=1	K	Transcription	WUSCHEL-related homeobox 13 [Brassica rapa]	molecular function: binding (GO:0005488);; cellular component: intracellular (GO:0005622);; cellular component: cellular anatomical entity (GO:0110165)
BraA01g002900.3.5C	1.10885	1.63407	0.975946	1.13343	1.26584	1.18604	1.6506	0.710485	1.26808	0.740213	1.35121	0.943112	1.56854	1.40065	1.7004	1.55916	1.98427	1.57903	0.928768	0.570974	1.1617	2.0559	1.63405	1.86206	1.63652	1.8208	1.97332	1.63705	1.91414	2.59691	3.61831	3.50155	3.51442	2.67793	1.74287	3.04772	--	--	Cellular Component: transcription factor TFIIIB complex (GO:0000126);; Molecular Function: RNA polymerase III type 3 promoter sequence-specific DNA binding (GO:0001006);; Cellular Component: nucleus (GO:0005634);; Biological Process: DNA-templated transcription, initiation (GO:0006352);; Molecular Function: transcription factor binding (GO:0008134);; Biological Process: RNA polymerase III preinit…	K15196|3.0e-257|bna:106350502|K15196 transcription factor IIIB 90 kDa subunit | (RefSeq) plant-specific TFIIB-related protein PTF2	--	[K]	Transcription	--	Plant-specific TFIIB-related protein PTF2 OS=Arabidopsis thaliana OX=3702 GN=PTF2 PE=1 SV=1	K	Transcription	plant-specific TFIIB-related protein PTF2 [Brassica rapa]	cellular component: protein-containing complex (GO:0032991);; molecular function: binding (GO:0005488);; cellular component: intracellular (GO:0005622);; cellular component: cellular anatomical entity (GO:0110165);; biological process: metabolic process (GO:0008152);; biological process: cellular process (GO:0009987)
BraA01g002910.3.5C	2.70035	2.48477	3.32231	1.62904	2.13449	1.67152	3.03675	3.4535	1.83059	1.42767	1.76372	2.31655	2.45768	1.93203	3.5628	2.8363	2.04524	2.46504	0.595125	0.554353	0.49945	0.647949	0.728634	1.51527	1.5613	0.847135	1.28202	1.62992	1.40441	1.28605	2.57627	2.59013	2.23148	1.99341	1.6691	2.84575	--	--	Cellular Component: integral component of membrane (GO:0016021);; Molecular Function: phosphatidylinositol N-acetylglucosaminyltransferase activity (GO:0017176);;	K03858|9.5e-104|brp:103875346|K03858 phosphatidylinositol N-acetylglucosaminyltransferase subunit H | (RefSeq) uncharacterized protein LOC103875346	Glycosylphosphatidylinositol (GPI)-anchor biosynthesis (ko00563)	[MO]	Cell wall/membrane/envelope biogenesis;; Posttranslational modification, protein turnover, chaperones	GPI-GlcNAc transferase complex, PIG-H component	--	--	--	uncharacterized protein LOC103875346 [Brassica rapa]	cellular component: cellular anatomical entity (GO:0110165);; molecular function: catalytic activity (GO:0003824)
BraA01g002920.3.5C	0.781183	0.634452	0.59032	0.746967	1.56806	0.833349	0.648922	0.903414	0.536053	0.584794	1.40628	0.697271	0.851985	1.60578	1.91685	1.2009	1.40905	0.963771	0	0.330704	0.38931	0.477388	0.451059	0.300082	0.658895	0.175754	0.511101	1.08629	0.818648	1.57709	1.78122	1.45715	1.70793	0.830642	0.789312	0.763015	--	--	--	--	--	--	--	--	--	--	--	uncharacterized protein LOC103875432 [Brassica rapa]	--
BraA01g002930.3.5C	1.77847	1.14679	1.48689	1.85674	1.19789	1.65556	1.19169	1.45769	1.59212	1.47754	1.64431	1.186	2.5617	1.66058	2.26407	1.75431	1.50304	1.45679	2.23453	2.0675	2.3345	1.58326	1.79752	1.98194	2.195	2.06732	2.11481	1.93636	1.39186	2.00833	1.56509	2.18411	1.51976	1.53917	1.92912	1.60767	[M]	Cell wall/membrane/envelope biogenesis	Biological Process: spliceosomal complex assembly (GO:0000245);; Molecular Function: MAP kinase activity (GO:0004707);; Molecular Function: ATP binding (GO:0005524);; Cellular Component: nucleus (GO:0005634);; Cellular Component: cytoplasm (GO:0005737);; Biological Process: regulation of gene expression (GO:0010468);; Biological Process: intracellular signal transduction (GO:0035556);; Biological…	K08832|1.4e-259|brp:103827554|K08832 serine/threonine-protein kinase SRPK3 [EC:2.7.11.1] | (RefSeq) probable serine/threonine-protein kinase sky1	--	[T]	Signal transduction mechanisms	Protein kinase domain	Serine/threonine-protein kinase AFC3 OS=Arabidopsis thaliana OX=3702 GN=AFC3 PE=1 SV=2	T	Signal transduction mechanisms	probable serine/threonine-protein kinase sky1 [Brassica rapa]	biological process: cellular process (GO:0009987);; biological process: metabolic process (GO:0008152);; molecular function: catalytic activity (GO:0003824);; molecular function: binding (GO:0005488);; cellular component: intracellular (GO:0005622);; cellular component: cellular anatomical entity (GO:0110165);; biological process: biological regulation (GO:0065007);; biological process: signaling…
BraA01g002940.3.5C	2.12735	2.00117	1.12701	0.85442	0.685307	0.376418	1.24059	0.925798	1.59705	0.873549	1.00666	1.60586	0.786364	1.05973	0.913802	0.717967	0.73912	1.2948	0.91208	1.03045	0.747311	1.54304	0.944521	1.48628	2.16979	1.5711	1.44317	2.27646	1.71944	3.22487	1.19654	1.39023	1.63285	2.8608	2.30879	1.92332	--	--	Cellular Component: integral component of membrane (GO:0016021);;	K19040|1.1e-24|vra:106779731|K19040 E3 ubiquitin-protein ligase ATL10/75/76/77/78 [EC:2.3.2.27] | (RefSeq) RING-H2 finger protein ATL78	--	[O]	Posttranslational modification, protein turnover, chaperones	Ring finger domain	Probable E3 ubiquitin-protein ligase ATL45 OS=Arabidopsis thaliana OX=3702 GN=ATL45 PE=1 SV=1	O	Posttranslational modification, protein turnover, chaperones	probable E3 ubiquitin-protein ligase ATL45 [Brassica napus]	cellular component: cellular anatomical entity (GO:0110165)
BraA01g002950.3.5C	7.56535	7.96532	7.03772	6.10175	4.78522	7.52912	5.53432	5.48652	4.56134	5.21425	5.36924	4.12802	3.87689	4.26215	2.89158	5.11836	4.24038	4.25339	7.85204	8.04632	7.90808	8.4712	8.11828	7.56898	4.48846	6.15047	4.81618	4.24949	4.3434	3.61285	4.10346	3.73205	4.15121	8.57873	7.5495	7.20418	--	--	Molecular Function: protein binding (GO:0005515);; Cellular Component: cellular_component (GO:0005575);; Cellular Component: obsolete cell (GO:0005623);; Cellular Component: plasma membrane (GO:0005886);; Biological Process: cell communication (GO:0007154);; Biological Process: signal transduction (GO:0007165);; Biological Process: biological_process (GO:0008150);; Biological Process: response to…	K01866|3.2e-08|gra:105775527|K01866 tyrosyl-tRNA synthetase [EC:6.1.1.1] | (RefSeq) uncharacterized LOC105775527	Aminoacyl-tRNA biosynthesis (ko00970)	[R]	General function prediction only	Leucine rich repeat	Plant intracellular Ras-group-related LRR protein 4 OS=Arabidopsis thaliana OX=3702 GN=PIRL4 PE=1 SV=1	S	Function unknown	plant intracellular Ras-group-related LRR protein 4 isoform X1 [Brassica rapa]	molecular function: binding (GO:0005488);; cellular component: cellular anatomical entity (GO:0110165);; biological process: cellular process (GO:0009987);; biological process: biological regulation (GO:0065007);; biological process: response to stimulus (GO:0050896);; biological process: signaling (GO:0023052)
BraA01g002960.3.5C	99.5242	93.8075	96.505	70.5252	74.0803	70.0202	90.1267	93.4583	95.362	101.37	93.9849	86.4203	85.122	86.9245	87.702	62.5849	66.324	71.808	99.0773	90.0543	95.9505	98.029	94.902	96.6631	95.9043	98.6258	99.6253	86.9076	84.6341	71.047	98.4036	97.3671	91.056	74.0195	77.6428	78.4667	--	--	Molecular Function: chloroplast targeting sequence binding (GO:0030941);; Cellular Component: integral component of chloroplast outer membrane (GO:0031359);; Biological Process: protein targeting to chloroplast (GO:0045036);;	--	--	[R]	General function prediction only	Ankyrin repeats (many copies)	Ankyrin repeat domain-containing protein 2A OS=Arabidopsis thaliana OX=3702 GN=AKR2A PE=1 SV=2	S	Function unknown	ankyrin repeat domain-containing protein 2A [Brassica rapa]	molecular function: binding (GO:0005488);; cellular component: intracellular (GO:0005622);; cellular component: cellular anatomical entity (GO:0110165);; biological process: cellular process (GO:0009987);; biological process: localization (GO:0051179)
BraA01g002970.3.5C	10.3828	8.5242	8.15278	7.35769	6.22584	6.84321	7.77721	7.97781	8.12325	9.55815	8.76087	8.05397	9.16051	8.55885	7.72125	8.04651	7.96786	7.36674	7.39836	7.59476	7.78096	8.28968	8.84445	8.34683	9.75752	9.65711	9.49945	6.87063	6.32176	4.47382	6.88645	6.33759	6.4287	7.07051	6.84827	7.72747	[K]	Transcription	Molecular Function: voltage-gated chloride channel activity (GO:0005247);; Cellular Component: chloroplast thylakoid membrane (GO:0009535);; Cellular Component: integral component of membrane (GO:0016021);;	K05012|1.0e-06|ccp:CHC_T00001610001|K05012 chloride channel 3/4/5 | (RefSeq) hypothetical protein	--	[P]	Inorganic ion transport and metabolism	Voltage gated chloride channel	Chloride channel protein CLC-e OS=Arabidopsis thaliana OX=3702 GN=CLC-E PE=2 SV=2	P	Inorganic ion transport and metabolism	chloride channel protein CLC-e isoform X1 [Brassica rapa]	biological process: cellular process (GO:0009987);; biological process: localization (GO:0051179);; molecular function: transporter activity (GO:0005215);; cellular component: intracellular (GO:0005622);; cellular component: cellular anatomical entity (GO:0110165)
BraA01g003000.3.5C	1.49893	2.48885	3.74111	3.70815	2.04135	1.71943	1.45523	3.03538	1.92816	1.01814	2.83931	2.30843	2.70673	3.30305	2.88857	1.59742	2.00312	2.66621	5.42922	5.40487	5.77773	5.13133	3.67262	5.11071	4.04284	4.1931	3.02865	5.40912	4.94621	3.60738	4.57919	3.69765	3.33446	3.94029	5.56999	4.84274	--	--	Biological Process: intracellular protein transport (GO:0006886);; Biological Process: vesicle-mediated transport (GO:0016192);; Cellular Component: membrane coat (GO:0030117);;	K12394|5.6e-86|bna:106454832|K12394 AP-1 complex subunit sigma 1/2 | (RefSeq) AP-1 complex subunit sigma-2-like	--	[U]	Intracellular trafficking, secretion, and vesicular transport	Clathrin adaptor complex small chain	AP-1 complex subunit sigma-2 OS=Arabidopsis thaliana OX=3702 GN=AAP19-2 PE=2 SV=1	U	Intracellular trafficking, secretion, and vesicular transport	AP-1 complex subunit sigma-2 isoform X2 [Brassica rapa]	biological process: cellular process (GO:0009987);; biological process: localization (GO:0051179);; cellular component: protein-containing complex (GO:0032991);; cellular component: cellular anatomical entity (GO:0110165)
BraA01g003020.3.5C	0.296971	0.557575	0.468381	0.282733	0.263358	0.275974	0.291706	0.355294	0.408699	0.290634	0.274895	0.305475	1.16744	1.01876	0.907123	0.359927	0.314301	0.233836	1.0778	0.976885	1.02643	0.613348	0.466013	0.662908	1.25102	1.30418	1.53031	1.42054	1.25078	1.24413	2.21845	1.86274	2.01771	2.00593	1.77021	1.52943	[R]	General function prediction only	Molecular Function: ARF guanyl-nucleotide exchange factor activity (GO:0005086);; Cellular Component: trans-Golgi network (GO:0005802);; Biological Process: regulation of ARF protein signal transduction (GO:0032012);;	K18442|0.0e+00|brp:103828580|K18442 brefeldin A-inhibited guanine nucleotide-exchange protein | (RefSeq) brefeldin A-inhibited guanine nucleotide-exchange protein 4 isoform X1	Endocytosis (ko04144)	[U]	Intracellular trafficking, secretion, and vesicular transport	Sec7 domain	Brefeldin A-inhibited guanine nucleotide-exchange protein 4 OS=Arabidopsis thaliana OX=3702 GN=BIG4 PE=3 SV=1	U	Intracellular trafficking, secretion, and vesicular transport	brefeldin A-inhibited guanine nucleotide-exchange protein 4 isoform X1 [Brassica rapa]	biological process: biological regulation (GO:0065007);; molecular function: binding (GO:0005488);; molecular function: molecular function regulator (GO:0098772);; cellular component: intracellular (GO:0005622);; cellular component: cellular anatomical entity (GO:0110165)
BraA01g003040.3.5C	42.8619	37.1223	41.283	40.5541	41.0888	41.3334	29.5976	31.0242	30.9718	40.69	38.9726	42.1218	60.4849	63.1454	59.3141	45.2417	48.9385	48.4516	32.3478	29.0994	31.2555	27.9111	27.2144	29.2266	31.5331	30.3072	27.2303	32.2227	35.4004	18.9	42.5748	43.711	40.3664	35.7351	34.3811	35.455	[S]	Function unknown	Molecular Function: pantothenate kinase activity (GO:0004594);; Cellular Component: nucleus (GO:0005634);; Cellular Component: cytosol (GO:0005829);; Biological Process: coenzyme A biosynthetic process (GO:0015937);;	K09680|6.4e-31|olu:OSTLU_45404|K09680 type II pantothenate kinase [EC:2.7.1.33] | (RefSeq) predicted protein	Pantothenate and CoA biosynthesis (ko00770)	[R]	General function prediction only	Protein of unknown function DUF89	Damage-control phosphatase At2g17340 OS=Arabidopsis thaliana OX=3702 GN=At2g17340 PE=1 SV=1	H	Coenzyme transport and metabolism	hypothetical protein BRARA_A00296 [Brassica rapa]	biological process: metabolic process (GO:0008152);; biological process: cellular process (GO:0009987);; molecular function: catalytic activity (GO:0003824);; cellular component: intracellular (GO:0005622);; cellular component: cellular anatomical entity (GO:0110165)
BraA01g003050.3.5C	6.60502	2.88815	4.30322	5.68876	5.68191	6.61905	7.78539	5.76032	7.57263	4.95692	9.25567	5.94144	1.67245	1.41099	1.64951	2.11002	1.86824	2.84515	9.59739	9.81426	11.5856	10.0024	12.0813	13.5969	1.70595	1.80474	1.61366	2.36937	2.2531	4.2077	0.562471	0.386913	0.2871	2.33189	3.30671	2.47868	[O]	Posttranslational modification, protein turnover, chaperones	Molecular Function: cysteine-type endopeptidase activity (GO:0004197);; Cellular Component: extracellular space (GO:0005615);; Cellular Component: lysosome (GO:0005764);; Biological Process: proteolysis involved in cellular protein catabolic process (GO:0051603);;	K16290|6.4e-207|brp:103828815|K16290 xylem cysteine proteinase [EC:3.4.22.-] | (RefSeq) cysteine protease XCP1	--	[O]	Posttranslational modification, protein turnover, chaperones	Papain family cysteine protease	Cysteine protease XCP1 OS=Arabidopsis thaliana OX=3702 GN=XCP1 PE=1 SV=1	O	Posttranslational modification, protein turnover, chaperones	cysteine protease XCP1 [Brassica rapa]	biological process: metabolic process (GO:0008152);; molecular function: catalytic activity (GO:0003824);; cellular component: cellular anatomical entity (GO:0110165);; cellular component: intracellular (GO:0005622)
BraA01g003060.3.5C	6.10642	5.5446	5.20607	4.08182	3.96018	4.41104	7.22173	5.7604	4.72804	4.43439	5.69099	6.9907	5.22851	4.6706	5.56539	3.78121	4.43234	3.82848	4.07093	4.57993	6.14882	3.87661	4.31063	4.71208	4.23414	4.19795	4.61664	4.37089	4.28824	3.4051	4.2593	3.98802	3.73268	3.96946	4.07465	3.70644	--	--	Cellular Component: Golgi membrane (GO:0000139);; Molecular Function: pyrimidine nucleotide-sugar transmembrane transporter activity (GO:0015165);; Cellular Component: integral component of membrane (GO:0016021);;	K15272|1.2e-68|bna:106348133|K15272 solute carrier family 35 (UDP-sugar transporter), member A1/2/3 | (RefSeq) CMP-sialic acid transporter 4 isoform X1	--	[G]	Carbohydrate transport and metabolism	Nucleotide-sugar transporter	CMP-sialic acid transporter 4 OS=Arabidopsis thaliana OX=3702 GN=At4g35335 PE=2 SV=1	G	Carbohydrate transport and metabolism	CMP-sialic acid transporter 4 [Brassica rapa]	cellular component: cellular anatomical entity (GO:0110165);; biological process: cellular process (GO:0009987);; biological process: localization (GO:0051179);; molecular function: transporter activity (GO:0005215)
BraA01g003070.3.5C	3.66278	3.49559	4.43514	8.45057	8.56422	6.67044	5.44935	4.93524	3.84459	3.07569	3.01067	3.70282	3.11181	2.8673	4.75105	1.31811	1.24117	1.25551	9.42892	8.04352	9.19128	10.6146	11.0105	10.7094	0.854142	0.989497	0.94135	0.871538	1.45636	1.50975	2.60005	2.42637	1.69952	2.51348	0.957251	1.70395	--	--	--	--	--	--	--	--	--	S	Function unknown	uncharacterized protein LOC103828983 [Brassica rapa]	--
BraA01g003080.3.5C	192.184	178.155	186.527	201.832	196.663	212.943	98.9798	104.691	100.126	108.651	108.02	110.072	202.087	193.488	198.226	188.984	196.377	187.82	173.193	178.733	177.534	203.874	183.934	202.135	154.017	163.905	159.119	197.587	194.312	196.914	278.814	274.045	267.875	203.597	199.035	194.875	[T]	Signal transduction mechanisms	Molecular Function: protein kinase activity (GO:0004672);; Molecular Function: calcium ion binding (GO:0005509);; Molecular Function: ATP binding (GO:0005524);;	K13412|1.9e-164|bna:106454324|K13412 calcium-dependent protein kinase [EC:2.7.11.1] | (RefSeq) calcium-dependent protein kinase 5-like	Plant-pathogen interaction (ko04626)	[T]	Signal transduction mechanisms	Protein kinase domain	Calcium-dependent protein kinase 5 OS=Arabidopsis thaliana OX=3702 GN=CPK5 PE=2 SV=1	T	Signal transduction mechanisms	hypothetical protein BRARA_A00300 [Brassica rapa]	biological process: metabolic process (GO:0008152);; biological process: cellular process (GO:0009987);; molecular function: catalytic activity (GO:0003824);; molecular function: binding (GO:0005488)
BraA01g003090.3.5C	17.067	14.6968	15.3205	22.2416	22.1099	23.0705	25.6743	24.4795	22.2631	25.8376	27.5035	28.4687	59.8227	63.7753	62.8903	37.8645	38.302	37.7626	14.0099	14.6945	14.3912	18.5341	17.4949	18.5265	21.6549	22.9183	25.1168	29.6585	27.2284	21.3444	44.3591	44.7809	46.2471	35.9975	31.5157	32.0413	[G]	Carbohydrate transport and metabolism	Molecular Function: carbohydrate:proton symporter activity (GO:0005351);; Cellular Component: integral component of plasma membrane (GO:0005887);; Biological Process: glucose import (GO:0046323);;	K08150|2.9e-36|cmos:111434303|K08150 MFS transporter, SP family, solute carrier family 2 (myo-inositol transporter), member 13 | (RefSeq) probable inositol transporter 2	--	[R]	General function prediction only	Sugar (and other) transporter	Monosaccharide-sensing protein 2 OS=Arabidopsis thaliana OX=3702 GN=MSSP2 PE=1 SV=2	U	Intracellular trafficking, secretion, and vesicular transport	monosaccharide-sensing protein 2 [Brassica rapa]	biological process: cellular process (GO:0009987);; biological process: localization (GO:0051179);; molecular function: transporter activity (GO:0005215);; cellular component: cellular anatomical entity (GO:0110165)
BraA01g003100.3.5C	7.44353	8.93292	8.58116	7.94308	5.92024	7.9093	8.06839	7.55521	7.50846	6.09715	6.3876	6.82666	11.1436	12.1158	9.85172	7.49958	7.90818	7.53404	6.70873	7.24291	7.87802	8.95574	8.23174	9.81239	8.05547	8.6279	7.79678	5.12023	4.65662	4.66213	4.55798	4.65414	4.477	7.14541	6.90042	5.85003	[ET]	Amino acid transport and metabolism;; Signal transduction mechanisms	Cellular Component: plasma membrane (GO:0005886);; Molecular Function: ligand-gated ion channel activity (GO:0015276);; Cellular Component: integral component of membrane (GO:0016021);; Molecular Function: signaling receptor activity (GO:0038023);;	K05387|0.0e+00|brp:103829323|K05387 glutamate receptor, ionotropic, plant | (RefSeq) glutamate receptor 3.2	--	[PET]	Inorganic ion transport and metabolism;; Amino acid transport and metabolism;; Signal transduction mechanisms	Receptor family ligand binding region	Glutamate receptor 3.2 OS=Arabidopsis thaliana OX=3702 GN=GLR3.2 PE=1 SV=2	--	--	glutamate receptor 3.2 [Brassica rapa]	cellular component: cellular anatomical entity (GO:0110165);; biological process: cellular process (GO:0009987);; biological process: localization (GO:0051179);; molecular function: transporter activity (GO:0005215);; molecular function: molecular transducer activity (GO:0060089)
BraA01g003110.3.5C	0.874986	0.698436	0.87781	0.521045	0.719222	0.907702	0.863381	0.645034	0.611495	0.791129	1.10168	0.957156	1.94863	1.57802	1.19876	1.4429	1.0472	1.04622	0.685565	0.53898	0.639431	0.658608	0.478935	0.577542	0.90472	0.724972	1.03876	0.969171	0.852584	1.07174	0.887108	1.1181	0.982494	1.22466	1.15793	1.54168	--	--	Cellular Component: cytosol (GO:0005829);; Biological Process: ubiquitin-dependent protein catabolic process (GO:0006511);; Molecular Function: polyubiquitin modification-dependent protein binding (GO:0031593);;	K04523|1.0e-132|bna:106434636|K04523 ubiquilin | (RefSeq) ubiquitin domain-containing protein DSK2b-like isoform X4	Protein processing in endoplasmic reticulum (ko04141)	[OR]	Posttranslational modification, protein turnover, chaperones;; General function prediction only	STI1 domain	Ubiquitin domain-containing protein DSK2b OS=Arabidopsis thaliana OX=3702 GN=DSK2B PE=1 SV=1	O	Posttranslational modification, protein turnover, chaperones	hypothetical protein BRARA_A00303 [Brassica rapa]	cellular component: cellular anatomical entity (GO:0110165);; biological process: metabolic process (GO:0008152);; biological process: cellular process (GO:0009987);; molecular function: binding (GO:0005488)
BraA01g003130.3.5C	5.88014	6.251	5.94408	4.52131	4.50975	5.14136	5.87317	6.55852	5.59947	6.13988	4.90686	5.76107	9.28331	9.15764	8.4799	5.78628	5.54353	5.58446	4.04582	5.40497	4.31072	5.33446	4.77712	5.40231	5.7261	6.55617	5.72327	5.76005	5.67765	7.22339	6.67199	6.47925	5.78215	5.61355	6.55515	5.13134	--	--	Molecular Function: molecular_function (GO:0003674);; Molecular Function: DNA-binding transcription factor activity (GO:0003700);; Molecular Function: protein binding (GO:0005515);; Biological Process: regulation of transcription, DNA-templated (GO:0006355);; Biological Process: biological_process (GO:0008150);; Biological Process: regulation of biosynthetic process (GO:0009889);; Biological Proc…	K14833|4.8e-07|csl:COCSUDRAFT_46926|K14833 nucleolar complex protein 2 | (RefSeq) hypothetical protein	--	--	--	RWP-RK domain	Protein NLP2 OS=Arabidopsis thaliana OX=3702 GN=NLP2 PE=2 SV=3	K	Transcription	protein NLP2 [Brassica rapa]	molecular function: transcription regulator activity (GO:0140110);; molecular function: binding (GO:0005488);; biological process: biological regulation (GO:0065007)
BraA01g003140.3.5C	26.0212	29.6163	28.862	27.4726	28.0242	29.1692	30.7568	27.1715	28.6308	28.8809	29.135	28.3228	47.6755	49.9202	53.6765	28.054	27.0937	26.9243	44.4284	48.1891	53.0072	49.6384	52.3062	51.6993	39.4729	38.9386	43.7451	50.7192	48.1544	48.6144	61.5177	61.9321	55.8946	48.641	49.4875	45.594	[CE]	Energy production and conversion;; Amino acid transport and metabolism	Molecular Function: isocitrate dehydrogenase (NAD+) activity (GO:0004449);; Cellular Component: mitochondrion (GO:0005739);; Biological Process: tricarboxylic acid cycle (GO:0006099);; Biological Process: isocitrate metabolic process (GO:0006102);;	K00030|5.3e-207|brp:103829929|K00030 isocitrate dehydrogenase (NAD+) [EC:1.1.1.41] | (RefSeq) isocitrate dehydrogenase [NAD] regulatory subunit 1, mitochondrial	Citrate cycle (TCA cycle) (ko00020);; Carbon metabolism (ko01200);; 2-Oxocarboxylic acid metabolism (ko01210);; Biosynthesis of amino acids (ko01230)	[E]	Amino acid transport and metabolism	Isocitrate/isopropylmalate dehydrogenase	Isocitrate dehydrogenase [NAD] regulatory subunit 1, mitochondrial OS=Arabidopsis thaliana OX=3702 GN=IDH1 PE=1 SV=2	E	Amino acid transport and metabolism	isocitrate dehydrogenase [NAD] regulatory subunit 1, mitochondrial [Brassica rapa]	biological process: metabolic process (GO:0008152);; molecular function: catalytic activity (GO:0003824);; cellular component: intracellular (GO:0005622);; cellular component: cellular anatomical entity (GO:0110165);; biological process: cellular process (GO:0009987)
BraA01g003150.3.5C	11.738	12.1812	13.2779	10.7457	11.6362	10.8776	11.0616	9.60853	11.8428	12.1833	12.1732	12.3566	19.4339	21.3227	20.3503	15.1631	17.7288	15.6008	15.6127	14.5005	14.4134	15.3458	13.181	16.7223	19.0188	16.7409	18.2276	15.2371	17.1204	15.6519	18.1679	18.9519	17.5374	19.8917	20.431	19.4155	--	--	Cellular Component: integral component of membrane (GO:0016021);; Molecular Function: transferase activity, transferring acyl groups (GO:0016746);;	K13506|3.6e-224|bna:106453780|K13506 glycerol-3-phosphate O-acyltransferase 3/4 [EC:2.3.1.15] | (RefSeq) glycerol-3-phosphate acyltransferase 3	Glycerolipid metabolism (ko00561);; Glycerophospholipid metabolism (ko00564)	[I]	Lipid transport and metabolism	Acyltransferase	Glycerol-3-phosphate acyltransferase 9 OS=Arabidopsis thaliana OX=3702 GN=GPAT9 PE=1 SV=1	I	Lipid transport and metabolism	glycerol-3-phosphate acyltransferase 9 [Brassica rapa]	cellular component: cellular anatomical entity (GO:0110165);; molecular function: catalytic activity (GO:0003824)
BraA01g003160.3.5C	9.65479	13.1609	11.1984	11.6672	10.2798	11.2588	7.08664	7.09781	6.64275	4.86136	4.77693	4.72501	6.14239	7.11022	5.74189	7.24481	5.38608	5.90572	14.2162	14.7995	14.6492	18.5905	21.3739	20.9424	8.185	11.1563	8.63438	8.16619	7.64048	10.7856	5.81989	5.60708	7.08963	10.4046	9.17607	8.42214	--	--	--	--	--	--	--	Protein of unknown function (DUF632)	--	S	Function unknown	nitrate regulatory gene2 protein [Brassica rapa]	--
BraA01g003170.3.5C	16.4197	16.8884	17.994	16.6487	16.1586	17.3482	16.4807	16.906	15.2123	15.4689	16.1867	15.5537	24.9598	25.4581	25.1962	19.9809	20.7705	20.0504	32.5379	33.6647	33.4364	33.6801	28.832	34.0414	28.2322	29.5494	31.2808	39.8608	34.3843	42.7079	43.1117	38.7344	38.2537	34.8151	37.8684	34.7416	--	--	Molecular Function: protein kinase activity (GO:0004672);; Molecular Function: ATP binding (GO:0005524);; Biological Process: brassinosteroid mediated signaling pathway (GO:0009742);;	K14500|4.3e-211|bna:106453426|K14500 BR-signaling kinase [EC:2.7.11.1] | (RefSeq) probable serine/threonine-protein kinase At4g35230	Plant hormone signal transduction (ko04075)	--	--	Protein kinase domain	Serine/threonine-protein kinase BSK1 OS=Arabidopsis thaliana OX=3702 GN=BSK1 PE=1 SV=1	T	Signal transduction mechanisms	serine/threonine-protein kinase BSK1 [Brassica rapa]	biological process: metabolic process (GO:0008152);; biological process: cellular process (GO:0009987);; molecular function: catalytic activity (GO:0003824);; molecular function: binding (GO:0005488);; biological process: signaling (GO:0023052);; biological process: response to stimulus (GO:0050896);; biological process: biological regulation (GO:0065007)
BraA01g003200.3.5C	15.6617	15.2193	13.2443	17.7957	13.6754	16.4606	20.6406	21.1013	19.0618	22.8998	29.4523	28.7634	44.9237	44.6268	47.9818	46.6039	39.3174	38.2308	11.4783	11.9423	8.80113	10.0475	8.74929	11.3463	20.4598	18.4935	20.1894	28.672	28.8654	24.4115	29.872	27.6683	31.5471	35.4479	36.2452	38.7233	[E]	Amino acid transport and metabolism	Molecular Function: arylformamidase activity (GO:0004061);; Biological Process: tryptophan catabolic process to kynurenine (GO:0019441);;	--	--	--	--	Putative cyclase	Cyclase-like protein 2 OS=Arabidopsis thaliana OX=3702 GN=CYCLASE2 PE=2 SV=1	S	Function unknown	cyclase-like protein 2 [Brassica rapa]	molecular function: catalytic activity (GO:0003824);; biological process: metabolic process (GO:0008152);; biological process: cellular process (GO:0009987)
BraA01g003220.3.5C	7.54081	3.22426	5.19693	2.52559	3.87438	2.58539	4.45068	5.99463	5.58792	7.05817	5.11096	5.64767	41.7916	39.697	39.8213	3.27991	4.21323	3.11516	29.9866	27.4086	29.3656	21.8268	22.2984	23.728	129.728	127.076	134.833	242.97	223.832	227.768	44.8257	42.9952	41.1137	41.6506	33.8755	38.5484	--	--	Cellular Component: integral component of membrane (GO:0016021);;	K19476|1.7e-37|cic:CICLE_v10026997mg|K19476 vacuolar protein sorting-associated protein IST1 | (RefSeq) hypothetical protein	Endocytosis (ko04144)	[E]	Amino acid transport and metabolism	Transmembrane amino acid transporter protein	Lysine histidine transporter-like 7 OS=Arabidopsis thaliana OX=3702 GN=At4g35180 PE=2 SV=2	E	Amino acid transport and metabolism	lysine histidine transporter-like 7 [Brassica rapa]	cellular component: cellular anatomical entity (GO:0110165)
BraA01g003230.3.5C	11.3723	10.4073	12.2658	10.478	10.5933	10.4965	10.4677	9.59378	10.398	10.7651	11.4296	10.3489	15.7207	14.9466	14.3383	12.5192	14.8336	14.0916	8.35131	8.1099	7.45988	7.67972	8.19568	9.62538	10.6411	9.60078	9.31524	9.73686	9.88829	9.92403	11.3338	12.4724	11.0172	12.9233	14.3336	13.9874	--	--	Cellular Component: cytoplasm (GO:0005737);; Cellular Component: Cul4-RING E3 ubiquitin ligase complex (GO:0080008);;	K11804|5.5e-286|brp:103831116|K11804 DDB1- and CUL4-associated factor 8 | (RefSeq) DDB1- and CUL4-associated factor 8-like protein 2 isoform X1	--	[R]	General function prediction only	WD domain, G-beta repeat	Protein ALTERED SEED GERMINATION 2 OS=Arabidopsis thaliana OX=3702 GN=ASG2 PE=1 SV=1	S	Function unknown	DDB1- and CUL4-associated factor 8-like protein 2 isoform X1 [Brassica rapa]	cellular component: cellular anatomical entity (GO:0110165);; cellular component: intracellular (GO:0005622);; cellular component: protein-containing complex (GO:0032991)
BraA01g003240.3.5C	1.60418	1.03732	1.00074	0.59381	0.701281	0.537292	0.971807	0.782128	1.02548	0.331191	1.04547	0.809983	1.02256	0.90059	1.08317	0.621735	0.802027	0.87495	0.365373	0.609957	0.470766	0.887302	0.965193	0.517428	0.812507	0.643371	0.860181	0.903804	0.989751	1.03314	0.650427	0.75346	0.915752	0.91374	0.929517	0.90745	--	--	Molecular Function: zinc ion binding (GO:0008270);; Biological Process: RNA modification (GO:0009451);; Cellular Component: intracellular membrane-bounded organelle (GO:0043231);;	K22733|8.4e-114|cit:102612526|K22733 magnesium transporter | (RefSeq) uncharacterized protein LOC102612526	--	[R]	General function prediction only	PPR repeat family	Pentatricopeptide repeat-containing protein At4g35130, chloroplastic OS=Arabidopsis thaliana OX=3702 GN=PCMP-H27 PE=3 SV=1	S	Function unknown	pentatricopeptide repeat-containing protein At4g35130, chloroplastic [Brassica rapa]	molecular function: binding (GO:0005488);; biological process: metabolic process (GO:0008152);; biological process: cellular process (GO:0009987);; cellular component: intracellular (GO:0005622);; cellular component: cellular anatomical entity (GO:0110165)
BraA01g003250.3.5C	10.9522	9.9504	8.9192	5.5013	4.27493	4.49151	4.66967	5.01485	3.62318	5.17856	4.74241	5.66941	9.1056	8.53379	9.38894	3.56565	4.64117	3.95146	5.58471	5.75449	7.41423	7.92691	7.40869	8.22171	7.24096	6.49487	7.99	11.9883	11.3271	16.2698	9.28819	8.67398	8.95956	13.8463	14.5626	14.8565	--	--	--	K08900|2.3e-13|hbr:110659366|K08900 mitochondrial chaperone BCS1 | (RefSeq) AAA-ATPase At3g50940-like isoform X1	--	--	--	Arabidopsis phospholipase-like protein (PEARLI 4)	--	S	Function unknown	uncharacterized protein LOC103831458 [Brassica rapa]	--
BraA01g003270.3.5C	200.359	202.853	197.33	127.72	122	130.633	129.065	129.19	127.432	88.443	88.4332	87.2183	87.2072	97.2933	90.8454	75.2012	73.7354	78.4436	332.463	347.351	327.615	396.769	415.498	395.959	130.208	129.814	133.47	99.5447	110.563	108.719	85.8307	86.7041	85.803	110.447	122.921	113.85	[G]	Carbohydrate transport and metabolism	Molecular Function: channel activity (GO:0015267);; Cellular Component: integral component of membrane (GO:0016021);;	K09872|3.5e-160|bna:106452594|K09872 aquaporin PIP | (RefSeq) aquaporin PIP2-7	--	[G]	Carbohydrate transport and metabolism	Major intrinsic protein	Aquaporin PIP2-7 OS=Arabidopsis thaliana OX=3702 GN=PIP2-7 PE=1 SV=2	G	Carbohydrate transport and metabolism	aquaporin PIP2-7 [Brassica rapa]	biological process: cellular process (GO:0009987);; biological process: localization (GO:0051179);; molecular function: transporter activity (GO:0005215);; cellular component: cellular anatomical entity (GO:0110165)
BraA01g003290.3.5C	18.6904	20.9822	20.5131	5.84202	6.26212	8.11228	18.4094	19.6027	17.7525	13.6405	11.154	13.4535	9.78124	8.8683	8.78392	16.3436	15.2886	15.1176	15.9546	12.2397	14.6171	16.3546	15.721	14.522	9.21592	11.0267	9.7772	1.93938	2.65857	4.35079	4.80259	4.57914	4.75273	6.99561	7.87478	8.42527	[P]	Inorganic ion transport and metabolism	Molecular Function: catalase activity (GO:0004096);; Biological Process: response to oxidative stress (GO:0006979);; Molecular Function: heme binding (GO:0020037);; Biological Process: hydrogen peroxide catabolic process (GO:0042744);; Molecular Function: metal ion binding (GO:0046872);;	K03781|2.1e-296|brp:103831878|K03781 catalase [EC:1.11.1.6] | (RefSeq) catalase-2 isoform X1	Tryptophan metabolism (ko00380);; Glyoxylate and dicarboxylate metabolism (ko00630);; Carbon metabolism (ko01200);; MAPK signaling pathway - plant (ko04016);; Peroxisome (ko04146)	[P]	Inorganic ion transport and metabolism	Catalase	Catalase-2 OS=Arabidopsis thaliana OX=3702 GN=CAT2 PE=1 SV=3	P	Inorganic ion transport and metabolism	hypothetical protein BRARA_A00319 [Brassica rapa]	biological process: metabolic process (GO:0008152);; biological process: cellular process (GO:0009987);; biological process: response to stimulus (GO:0050896);; biological process: detoxification (GO:0098754);; molecular function: catalytic activity (GO:0003824);; molecular function: antioxidant activity (GO:0016209);; molecular function: binding (GO:0005488)
BraA01g003300.3.5C	14.1273	14.8722	16.2302	12.1	12.3506	12.3834	16.1201	14.662	15.0317	14.9944	15.2684	15.5525	14.5692	14.1406	13.424	12.1787	12.7983	12.7449	17.1339	18.1874	17.7719	16.2061	17.5151	19.6498	19.8217	19.9996	20.5947	21.2158	19.3505	19.8642	17.3682	15.6297	16.8718	19.62	16.0807	19.4965	[P]	Inorganic ion transport and metabolism	Cellular Component: integral component of membrane (GO:0016021);;	K01534|2.0e-43|mpp:MICPUCDRAFT_47831|K01534 Zn2+/Cd2+-exporting ATPase [EC:7.2.2.12 7.2.2.21] | (RefSeq) p-type ATPase superfamily	--	--	--	Cytochrome C biogenesis protein transmembrane region	--	S	Function unknown	uncharacterized protein LOC103831976 [Brassica rapa]	cellular component: cellular anatomical entity (GO:0110165)
BraA01g003310.3.5C	1.25134	0.656257	1.61783	0.965159	0.605539	0.493409	1.5261	1.96016	1.3979	1.88468	1.80754	2.69728	2.55826	4.8947	3.74527	2.85724	2.93947	3.58277	1.61697	0.822905	1.55231	1.14415	1.54194	1.50223	5.1085	4.39912	5.11352	5.98257	6.83283	10.9124	6.13723	7.52024	6.72866	5.8084	7.05382	7.43656	--	--	Molecular Function: ubiquitin-protein transferase activity (GO:0004842);;	K19042|3.6e-91|brp:103832075|K19042 E3 ubiquitin-protein ligase BOI and related proteins [EC:2.3.2.27] | (RefSeq) probable BOI-related E3 ubiquitin-protein ligase 2	--	[O]	Posttranslational modification, protein turnover, chaperones	Zinc finger, C3HC4 type (RING finger)	--	O	Posttranslational modification, protein turnover, chaperones	probable BOI-related E3 ubiquitin-protein ligase 2 [Brassica rapa]	molecular function: catalytic activity (GO:0003824)
BraA01g003320.3.5C	0.987458	1.33875	0.35295	1.94041	2.50295	1.55837	2.99882	1.63153	1.96147	6.42966	7.10348	4.84548	11.1336	10.3803	10.4242	2.96184	2.75039	3.1956	0.197269	0	0.239692	0	0.107553	0.415711	3.275	2.67525	3.73545	3.79497	4.06747	2.59466	6.45087	5.1948	6.58201	6.58209	5.91275	10.8675	--	--	Biological Process: metal ion transport (GO:0030001);; Molecular Function: metal ion binding (GO:0046872);;	K10752|6.2e-58|zju:107427343|K10752 histone-binding protein RBBP4 | (RefSeq) LOW QUALITY PROTEIN: WD-40 repeat-containing protein MSI3	--	[P]	Inorganic ion transport and metabolism	Heavy-metal-associated domain	Heavy metal-associated isoprenylated plant protein 25 OS=Arabidopsis thaliana OX=3702 GN=HIPP25 PE=2 SV=1	P	Inorganic ion transport and metabolism	heavy metal-associated isoprenylated plant protein 25 [Brassica rapa]	biological process: localization (GO:0051179);; molecular function: binding (GO:0005488)
BraA01g003330.3.5C	2.45182	3.13188	2.88831	3.57962	3.88656	2.88363	3.6084	2.98365	2.44483	4.49438	3.09441	4.29626	5.03651	7.89764	7.19343	5.26064	4.83785	5.31563	4.64641	4.26152	4.60454	5.09353	5.84507	5.37568	4.60412	4.33816	4.42535	7.53518	6.84128	7.96083	7.73717	8.65133	7.76556	9.96478	9.20949	9.59245	--	--	Molecular Function: DNA-binding transcription factor activity (GO:0003700);;	--	--	--	--	Basic region leucine zipper	Basic leucine zipper 19 OS=Arabidopsis thaliana OX=3702 GN=BZIP19 PE=2 SV=1	K	Transcription	basic leucine zipper 19 [Brassica rapa]	molecular function: transcription regulator activity (GO:0140110)
BraA01g003350.3.5C	2.64146	2.04458	2.25881	4.30173	3.11444	3.95319	2.26295	3.34459	2.21879	2.14909	2.13353	2.61962	3.55663	3.9349	2.59782	2.17946	2.64781	3.04836	5.71913	5.94771	3.98999	3.00546	2.45373	3.09496	3.02045	1.97874	2.34371	4.0292	4.55203	5.17766	4.04429	4.38077	3.49911	5.0775	5.76217	6.53192	[T]	Signal transduction mechanisms	Molecular Function: protein kinase activity (GO:0004672);; Molecular Function: ATP binding (GO:0005524);;	K13430|4.9e-61|nta:107764193|K13430 serine/threonine-protein kinase PBS1 [EC:2.7.11.1] | (RefSeq) serine/threonine-protein kinase PBS1-like	Plant-pathogen interaction (ko04626)	[T]	Signal transduction mechanisms	Protein kinase domain	Probable receptor-like serine/threonine-protein kinase At5g57670 OS=Arabidopsis thaliana OX=3702 GN=At5g57670 PE=2 SV=1	T	Signal transduction mechanisms	receptor-like cytosolic serine/threonine-protein kinase RBK2 isoform X2 [Brassica rapa]	biological process: metabolic process (GO:0008152);; biological process: cellular process (GO:0009987);; molecular function: catalytic activity (GO:0003824);; molecular function: binding (GO:0005488)
BraA01g003360.3.5C	13.4785	12.5529	13.7855	14.4585	14.2115	14.8842	12.9381	10.6462	11.625	10.4812	10.6759	11.6425	11.9963	12.4923	11.6452	9.06089	10.8063	9.95534	16.1128	14.2631	16.1466	21.138	14.517	17.2389	13.7851	11.9317	12.9388	18.0256	19.1316	16.7876	13.129	11.2185	11.4647	13.7445	15.0135	15.1517	[K]	Transcription	Molecular Function: GTPase activity (GO:0003924);; Molecular Function: GTP binding (GO:0005525);; Biological Process: small GTPase mediated signal transduction (GO:0007264);;	K04392|2.4e-110|bna:106434708|K04392 Ras-related C3 botulinum toxin substrate 1 | (RefSeq) rac-like GTP-binding protein ARAC3	Phagosome (ko04145)	[R]	General function prediction only	Ras family	Rac-like GTP-binding protein ARAC3 OS=Arabidopsis thaliana OX=3702 GN=ARAC3 PE=1 SV=1	S	Function unknown	rac-like GTP-binding protein ARAC3 isoform X1 [Brassica rapa]	molecular function: catalytic activity (GO:0003824);; molecular function: binding (GO:0005488);; biological process: cellular process (GO:0009987);; biological process: signaling (GO:0023052);; biological process: response to stimulus (GO:0050896);; biological process: biological regulation (GO:0065007)
BraA01g003380.3.5C	10.2413	9.91452	9.29006	5.2912	6.26032	6.46693	18.8956	14.9223	15.8858	9.66203	11.2388	11.8839	24.69	24.0667	27.4931	7.02795	6.6275	6.98464	14.8636	10.3621	14.9078	6.24195	4.68538	5.29277	13.6811	13.4315	15.6962	5.92297	7.87309	9.17804	7.29501	8.17391	6.97958	6.50384	6.63854	4.65264	--	--	Molecular Function: transcription regulatory region sequence-specific DNA binding (GO:0000976);; Molecular Function: DNA-binding transcription factor activity (GO:0003700);; Cellular Component: nucleus (GO:0005634);; Biological Process: cell differentiation (GO:0030154);; Molecular Function: sequence-specific DNA binding (GO:0043565);;	K09422|1.8e-169|brp:103832978|K09422 transcription factor MYB, plant | (RefSeq) transcription factor MYB32	--	[K]	Transcription	Myb-like DNA-binding domain	Transcription factor MYB32 OS=Arabidopsis thaliana OX=3702 GN=MYB32 PE=1 SV=1	--	--	transcription factor MYB32 [Brassica rapa]	molecular function: binding (GO:0005488);; molecular function: transcription regulator activity (GO:0140110);; cellular component: intracellular (GO:0005622);; cellular component: cellular anatomical entity (GO:0110165);; biological process: cellular process (GO:0009987);; biological process: developmental process (GO:0032502)
BraA01g003400.3.5C	15.0391	13.3996	12.6806	12.961	14.0785	14.2825	10.7926	9.81632	12.9788	9.21869	11.9318	13.188	20.0558	19.9324	20.6732	13.9651	14.7496	14.6884	14.55	14.8391	13.8432	11.7497	15.4819	12.9636	14.1158	12.4672	14.8899	16.3185	15.6918	16.4098	21.0282	16.9423	18.2234	18.4196	18.3672	21.4558	[O]	Posttranslational modification, protein turnover, chaperones	Molecular Function: peptidyl-prolyl cis-trans isomerase activity (GO:0003755);; Biological Process: protein folding (GO:0006457);;	K01802|1.6e-67|cre:CHLREDRAFT_34270|K01802 peptidylprolyl isomerase [EC:5.2.1.8] | (RefSeq) CYN20-1; peptidyl-prolyl cis-trans isomerase, cyclophilin-type	--	[O]	Posttranslational modification, protein turnover, chaperones	Cyclophilin type peptidyl-prolyl cis-trans isomerase/CLD	Peptidyl-prolyl cis-trans isomerase CYP21-1 OS=Arabidopsis thaliana OX=3702 GN=CYP21-1 PE=2 SV=1	O	Posttranslational modification, protein turnover, chaperones	peptidyl-prolyl cis-trans isomerase CYP21-1 [Brassica rapa]	molecular function: catalytic activity (GO:0003824);; biological process: cellular process (GO:0009987)
BraA01g003410.3.5C	78.3445	76.8649	78.4216	103.243	95.0552	105.757	113.562	113.054	115.121	93.0301	87.0942	85.7328	167.964	162.478	159.328	170.385	150.454	151.415	35.9506	34.7326	32.765	32.9982	34.9801	32.081	70.5327	76.8067	71.2544	79.8256	77.7289	65.1085	47.4114	43.8956	45.0639	120.096	105.546	105.877	--	--	Cellular Component: integral component of membrane (GO:0016021);;	--	--	--	--	Nodulin-like	Protein NUCLEAR FUSION DEFECTIVE 4 OS=Arabidopsis thaliana OX=3702 GN=NFD4 PE=3 SV=1	S	Function unknown	hypothetical protein BRARA_A00333 [Brassica rapa]	cellular component: cellular anatomical entity (GO:0110165)
BraA01g003430.3.5C	8.92639	8.11335	8.50309	7.80378	8.23473	8.00125	16.5945	16.4213	15.7186	10.3164	8.72437	11.0702	10.6298	9.16075	9.7212	7.58887	9.5327	8.40189	8.63354	10.1529	10.7081	12.5215	11.3947	12.8	10.1347	9.14451	11.1588	10.7256	10.665	9.92981	16.521	16.2484	15.8014	11.5584	12.0244	13.3505	[L]	Replication, recombination and repair	Molecular Function: RNA binding (GO:0003723);; Molecular Function: RNA helicase activity (GO:0003724);; Molecular Function: ATP binding (GO:0005524);; Cellular Component: nucleolus (GO:0005730);;	K14810|3.8e-269|brp:103833493|K14810 ATP-dependent RNA helicase DDX56/DBP9 [EC:3.6.4.13] | (RefSeq) DEAD-box ATP-dependent RNA helicase 16	--	[A]	RNA processing and modification	Helicase conserved C-terminal domain	DEAD-box ATP-dependent RNA helicase 16 OS=Arabidopsis thaliana OX=3702 GN=RH16 PE=2 SV=1	A	RNA processing and modification	DEAD-box ATP-dependent RNA helicase 16 [Brassica rapa]	molecular function: binding (GO:0005488);; molecular function: catalytic activity (GO:0003824);; cellular component: intracellular (GO:0005622);; cellular component: cellular anatomical entity (GO:0110165)
BraA01g003440.3.5C	5.84304	5.47771	6.32423	4.95104	4.2281	5.43366	5.1943	5.27169	5.13822	5.13099	5.5214	4.6092	12.8997	13.7279	12.3005	9.0141	8.34959	8.63098	4.75263	5.00913	4.1026	4.30251	4.65459	4.24814	6.90477	7.5007	7.52547	7.69145	7.26377	6.90701	8.78987	7.41287	8.48548	9.38924	8.25224	7.65584	[F]	Nucleotide transport and metabolism	Molecular Function: iron ion binding (GO:0005506);; Molecular Function: electron transfer activity (GO:0009055);; Molecular Function: 2 iron, 2 sulfur cluster binding (GO:0051537);; Molecular Function: FAD binding (GO:0071949);;	K00106|0.0e+00|brp:103833679|K00106 xanthine dehydrogenase/oxidase [EC:1.17.1.4 1.17.3.2] | (RefSeq) xanthine dehydrogenase 1 isoform X1	Purine metabolism (ko00230);; Caffeine metabolism (ko00232);; Peroxisome (ko04146)	[F]	Nucleotide transport and metabolism	Molybdopterin-binding domain of aldehyde dehydrogenase	Xanthine dehydrogenase 1 OS=Arabidopsis thaliana OX=3702 GN=XDH1 PE=1 SV=1	F	Nucleotide transport and metabolism	xanthine dehydrogenase 1 isoform X1 [Brassica rapa]	molecular function: binding (GO:0005488);; biological process: metabolic process (GO:0008152);; molecular function: catalytic activity (GO:0003824)
BraA01g003460.3.5C	76.2379	73.255	71.5624	82.902	87.1353	78.4976	160.421	147.948	153.186	135.546	138.887	140.337	115.383	106.34	128.557	120.283	115.516	123.343	95.5283	89.2618	108.043	92.9714	102.66	103.252	123.432	120.384	124.2	111.967	124.737	58.5647	154.369	158.59	155.026	156.406	157.824	155.707	[O]	Posttranslational modification, protein turnover, chaperones	Biological Process: protein peptidyl-prolyl isomerization (GO:0000413);; Molecular Function: peptidyl-prolyl cis-trans isomerase activity (GO:0003755);; Cellular Component: cytoplasm (GO:0005737);; Cellular Component: cytosol (GO:0005829);; Cellular Component: plasma membrane (GO:0005886);; Biological Process: protein folding (GO:0006457);; Molecular Function: cyclosporin A binding (GO:0016018);;	K01802|6.4e-96|brp:103833770|K01802 peptidylprolyl isomerase [EC:5.2.1.8] | (RefSeq) peptidyl-prolyl cis-trans isomerase	--	[O]	Posttranslational modification, protein turnover, chaperones	Cyclophilin type peptidyl-prolyl cis-trans isomerase/CLD	Peptidyl-prolyl cis-trans isomerase OS=Catharanthus roseus OX=4058 GN=PCKR1 PE=1 SV=1	O	Posttranslational modification, protein turnover, chaperones	peptidyl-prolyl cis-trans isomerase [Brassica rapa]	biological process: metabolic process (GO:0008152);; biological process: cellular process (GO:0009987);; molecular function: catalytic activity (GO:0003824);; cellular component: cellular anatomical entity (GO:0110165);; molecular function: binding (GO:0005488)
BraA01g003490.3.5C	91.2306	95.0722	94.2875	69.4355	64.9154	72.4505	76.8936	79.9628	80.4873	53.9494	52.31	51.7028	29.786	32.6713	28.4008	32.9348	31.6321	32.8355	72.6311	78.9661	78.8504	92.9422	92.5512	98.9803	73.5079	82.3542	72.4617	58.724	61.8199	64.2333	34.3505	34.1157	31.7418	41.3406	36.5855	37.4462	--	--	Cellular Component: integral component of membrane (GO:0016021);;	--	--	[R]	General function prediction only	PPR repeat family	Pentatricopeptide repeat-containing protein MRL1, chloroplastic OS=Arabidopsis thaliana OX=3702 GN=MRL1 PE=1 SV=2	S	Function unknown	pentatricopeptide repeat-containing protein MRL1, chloroplastic isoform X2 [Brassica rapa]	cellular component: cellular anatomical entity (GO:0110165)
BraA01g003550.3.5C	0.957493	0.659474	1.54939	3.20255	2.41935	2.47831	1.62071	1.68977	1.50633	2.46413	1.22566	2.84757	0.531835	1.20889	0.539894	1.71348	3.43308	0.729502	0.753687	0.898661	0.835248	1.49579	0.179786	1.38277	0.947227	0.480221	1.02166	0.1759	0.861774	0.647668	1.59989	0.919263	1.05246	1.30771	1.7724	1.14519	--	--	Biological Process: response to auxin (GO:0009733);;	K14488|1.5e-77|bna:106434719|K14488 SAUR family protein | (RefSeq) auxin-responsive protein SAUR50-like	Plant hormone signal transduction (ko04075)	--	--	Auxin responsive protein	--	S	Function unknown	auxin-responsive protein SAUR50-like [Brassica napus]	biological process: response to stimulus (GO:0050896)
BraA01g003570.3.5C	10.3511	12.2283	11.5391	20.863	17.6784	19.4217	43.9216	41.1543	43.15	26.1604	23.7191	24.2354	9.46295	8.53447	7.31539	11.7541	10.5751	8.97466	3.58733	4.73913	6.79582	8.1576	6.46691	8.35312	9.32172	9.01226	8.55859	1.49854	1.05704	1.14545	4.53066	4.81313	4.9235	4.89954	4.07707	4.40086	[F]	Nucleotide transport and metabolism	Molecular Function: amidophosphoribosyltransferase activity (GO:0004044);; Biological Process: 'de novo' IMP biosynthetic process (GO:0006189);; Biological Process: purine nucleobase biosynthetic process (GO:0009113);; Biological Process: nucleoside metabolic process (GO:0009116);; Molecular Function: metal ion binding (GO:0046872);; Molecular Function: iron-sulfur cluster binding (GO:0051536);;	K00764|1.7e-307|bna:106434734|K00764 amidophosphoribosyltransferase [EC:2.4.2.14] | (RefSeq) amidophosphoribosyltransferase 2, chloroplastic-like	Purine metabolism (ko00230);; Alanine, aspartate and glutamate metabolism (ko00250)	[F]	Nucleotide transport and metabolism	Glutamine amidotransferase domain	Amidophosphoribosyltransferase 2, chloroplastic OS=Arabidopsis thaliana OX=3702 GN=ASE2 PE=1 SV=1	F	Nucleotide transport and metabolism	amidophosphoribosyltransferase 2, chloroplastic [Brassica rapa]	molecular function: catalytic activity (GO:0003824);; biological process: metabolic process (GO:0008152);; biological process: cellular process (GO:0009987);; molecular function: binding (GO:0005488)
BraA01g003580.3.5C	82.812	83.5414	81.6581	90.3361	89.9563	88.9206	93.8976	92.6916	99.752	85.3488	90.2433	90.3549	67.5742	60.4887	63.8359	72.5966	77.7282	76.822	76.0472	70.7713	78.127	74.7444	73.6347	73.3417	79.451	70.2553	75.0947	53.6628	56.5379	43.8976	73.3628	78.5855	72.0669	77.1254	74.1067	76.2356	[J]	Translation, ribosomal structure and biogenesis	Molecular Function: amidophosphoribosyltransferase activity (GO:0004044);; Biological Process: rRNA processing (GO:0006364);; Biological Process: purine nucleobase biosynthetic process (GO:0009113);; Biological Process: nucleoside metabolic process (GO:0009116);; Molecular Function: proton transmembrane transporter activity (GO:0015078);; Cellular Component: integral component of membrane (GO:001…	K02834|4.5e-111|brp:103834996|K02834 ribosome-binding factor A | (RefSeq) probable ribosome-binding factor A, chloroplastic	--	--	--	ATP synthase subunit C	Probable ribosome-binding factor A, chloroplastic OS=Arabidopsis thaliana OX=3702 GN=At4g34730 PE=2 SV=2	C	Energy production and conversion	unnamed protein product [Brassica oleracea]	molecular function: catalytic activity (GO:0003824);; biological process: metabolic process (GO:0008152);; biological process: cellular process (GO:0009987);; biological process: localization (GO:0051179);; molecular function: transporter activity (GO:0005215);; cellular component: cellular anatomical entity (GO:0110165);; cellular component: protein-containing complex (GO:0032991)
BraA01g003590.3.5C	0.25807	0.254998	0.188776	0.153367	0.301855	0.442534	0.073326	0.225178	0.195293	0.06569	0.057264	0.040116	0.054727	0.036887	0.099008	0.011107	0	0.011273	0.977503	1.13525	0.931735	3.0017	2.96754	2.82023	0.469587	0.486974	0.377908	0.444536	0.90327	0.443411	0.087505	0.254659	0.144822	1.04987	0.850042	1.1989	[E]	Amino acid transport and metabolism	Biological Process: arginine catabolic process (GO:0006527);; Biological Process: spermidine biosynthetic process (GO:0008295);; Molecular Function: arginine decarboxylase activity (GO:0008792);; Biological Process: putrescine biosynthetic process from arginine (GO:0033388);;	K01583|1.5e-198|bna:106434712|K01583 arginine decarboxylase [EC:4.1.1.19] | (RefSeq) arginine decarboxylase 2-like	Arginine and proline metabolism (ko00330)	--	--	Pyridoxal-dependent decarboxylase, pyridoxal binding domain	Arginine decarboxylase 2 OS=Arabidopsis thaliana OX=3702 GN=ADC2 PE=1 SV=1	E	Amino acid transport and metabolism	arginine decarboxylase 2.2 [Brassica rapa subsp. rapa]	biological process: metabolic process (GO:0008152);; biological process: cellular process (GO:0009987);; molecular function: catalytic activity (GO:0003824)
BraA01g003600.3.5C	7.71882	6.60834	6.83219	8.95486	9.12162	8.38506	8.08011	7.20748	8.59197	6.43896	5.42102	4.9965	0.696466	0.549736	1.19334	1.0303	1.06308	1.1489	25.1855	24.7165	24.5232	21.195	20.9423	23.3128	12.883	12.8821	13.0813	5.92852	8.48306	4.53659	2.89016	2.51193	2.72086	6.76749	6.8127	5.71027	[E]	Amino acid transport and metabolism	Biological Process: arginine catabolic process (GO:0006527);; Biological Process: spermidine biosynthetic process (GO:0008295);; Molecular Function: arginine decarboxylase activity (GO:0008792);; Biological Process: putrescine biosynthetic process from arginine (GO:0033388);;	K01583|2.0e-168|aly:9303179|K01583 arginine decarboxylase [EC:4.1.1.19] | (RefSeq) arginine decarboxylase 2	Arginine and proline metabolism (ko00330)	--	--	Pyridoxal-dependent decarboxylase, pyridoxal binding domain	Arginine decarboxylase 2 OS=Arabidopsis thaliana OX=3702 GN=ADC2 PE=1 SV=1	E	Amino acid transport and metabolism	hypothetical protein BRARA_A00353 [Brassica rapa]	biological process: metabolic process (GO:0008152);; biological process: cellular process (GO:0009987);; molecular function: catalytic activity (GO:0003824)
BraA01g003610.3.5C	14.72	13.0783	14.5826	18.6995	18.1184	13.9975	12.7372	11.7424	14.2736	14.994	12.4331	15.897	15.0667	15.3958	14.102	10.2961	12.3657	12.4693	7.54895	6.82212	5.42472	7.95083	4.49925	5.8946	4.96867	4.57116	4.648	7.91164	8.02222	5.31202	10.6189	10.9712	10.3502	12.3233	12.9451	15.4978	--	--	Cellular Component: mitochondrial respiratory chain complex I (GO:0005747);; Biological Process: mitochondrial electron transport, NADH to ubiquinone (GO:0006120);;	K03965|2.9e-64|bna:106353122|K03965 NADH dehydrogenase (ubiquinone) 1 beta subcomplex subunit 9 | (RefSeq) NADH dehydrogenase [ubiquinone] 1 beta subcomplex subunit 9-like	Oxidative phosphorylation (ko00190)	[C]	Energy production and conversion	Complex 1 protein (LYR family)	NADH dehydrogenase [ubiquinone] 1 beta subcomplex subunit 9 OS=Arabidopsis thaliana OX=3702 GN=CIB22 PE=1 SV=1	C	Energy production and conversion	NADH dehydrogenase [ubiquinone] 1 beta subcomplex subunit 9 isoform X2 [Brassica rapa]	cellular component: intracellular (GO:0005622);; cellular component: protein-containing complex (GO:0032991);; cellular component: cellular anatomical entity (GO:0110165);; biological process: metabolic process (GO:0008152);; biological process: cellular process (GO:0009987)
BraA01g003620.3.5C	1.52672	1.58809	1.80436	1.3306	1.21377	1.6441	2.45783	2.68972	2.17183	1.76239	1.78488	1.88021	3.20712	1.87996	2.66413	1.30415	1.74351	1.62079	1.84258	1.90854	2.07795	3.12266	2.66191	2.94987	2.4404	3.10734	2.92588	5.00317	3.51463	3.95144	2.33713	2.39455	2.16937	3.07158	3.74809	3.18738	--	--	Cellular Component: nucleus (GO:0005634);; Molecular Function: zinc ion binding (GO:0008270);; Molecular Function: sequence-specific DNA binding (GO:0043565);; Biological Process: positive regulation of transcription, DNA-templated (GO:0045893);;	K21630|1.2e-35|cmos:111453155|K21630 GATA-type zinc finger protein 1 | (RefSeq) GATA transcription factor 6-like	--	[K]	Transcription	GATA zinc finger	GATA transcription factor 3 OS=Arabidopsis thaliana OX=3702 GN=GATA3 PE=2 SV=2	K	Transcription	GATA transcription factor 3 [Brassica rapa]	cellular component: intracellular (GO:0005622);; cellular component: cellular anatomical entity (GO:0110165);; molecular function: binding (GO:0005488);; biological process: biological regulation (GO:0065007)
BraA01g003630.3.5C	58.3357	59.8351	60.9844	52.4215	56.7876	49.4634	93.3353	86.154	91.0544	56.3839	52.7252	54.4935	35.9324	31.5638	31.9239	27.3448	29.7119	32.478	62.2739	66.7364	67.6278	72.1809	70.9321	73.874	55.1981	57.676	61.9742	51.1548	51.0649	42.3402	44.8548	41.1193	44.9564	39.7253	41.2398	42.095	[J]	Translation, ribosomal structure and biogenesis	Molecular Function: structural constituent of ribosome (GO:0003735);; Biological Process: translation (GO:0006412);; Cellular Component: cytosolic small ribosomal subunit (GO:0022627);;	K02984|1.9e-144|bna:106353356|K02984 small subunit ribosomal protein S3Ae | (RefSeq) 40S ribosomal protein S3a-2	Ribosome (ko03010)	[J]	Translation, ribosomal structure and biogenesis	Ribosomal S3Ae family	40S ribosomal protein S3a-2 OS=Arabidopsis thaliana OX=3702 GN=RPS3AB PE=2 SV=3	J	Translation, ribosomal structure and biogenesis	40S ribosomal protein S3a-2 [Brassica rapa]	molecular function: structural molecule activity (GO:0005198);; biological process: metabolic process (GO:0008152);; biological process: cellular process (GO:0009987);; cellular component: intracellular (GO:0005622);; cellular component: protein-containing complex (GO:0032991);; cellular component: cellular anatomical entity (GO:0110165)
BraA01g003640.3.5C	9.76992	8.76528	9.5236	9.96991	8.05195	10.0713	7.13058	8.17982	8.04558	6.69357	7.39339	6.14622	9.87099	11.2174	10.2523	9.3988	9.13856	9.80779	10.561	10.7143	12.3831	9.99164	11.0251	12.0606	10.4506	10.8717	9.1924	8.7719	9.13022	8.38345	11.2854	11.0859	10.3265	9.70988	8.9833	9.37605	--	--	Biological Process: mitotic cell cycle (GO:0000278);; Biological Process: nuclear division (GO:0000280);; Biological Process: mitotic cytokinesis (GO:0000281);; Biological Process: cytokinesis (GO:0000910);; Biological Process: cytokinesis by cell plate formation (GO:0000911);; Biological Process: cell plate assembly (GO:0000919);; Molecular Function: protein binding (GO:0005515);; Cellular Compo…	--	--	--	--	Variant SH3 domain	SH3 domain-containing protein 2 OS=Arabidopsis thaliana OX=3702 GN=SH3P2 PE=1 SV=1	T	Signal transduction mechanisms	SH3 domain-containing protein 2 [Brassica rapa]	biological process: cellular process (GO:0009987);; molecular function: binding (GO:0005488);; cellular component: intracellular (GO:0005622);; cellular component: cellular anatomical entity (GO:0110165);; biological process: localization (GO:0051179)
BraA01g003650.3.5C	1.89019	1.35444	0.739508	8.30684	7.4406	8.4353	2.17466	3.27514	2.12074	5.11451	5.06059	5.36398	3.47154	3.97871	3.62924	7.06001	8.21178	7.85723	0.686022	0.83417	0.564781	0.343507	0.32086	0.645331	0.115151	0.229014	0.140069	0.369829	0.339404	0.162819	2.22329	2.15437	2.51057	1.29913	0.923222	1.5188	[I]	Lipid transport and metabolism	Molecular Function: farnesyl-diphosphate farnesyltransferase activity (GO:0004310);; Cellular Component: endoplasmic reticulum membrane (GO:0005789);; Biological Process: lipid biosynthetic process (GO:0008610);; Cellular Component: integral component of membrane (GO:0016021);; Biological Process: farnesyl diphosphate metabolic process (GO:0045338);; Molecular Function: squalene synthase activity…	K00801|8.2e-210|brp:103836007|K00801 farnesyl-diphosphate farnesyltransferase [EC:2.5.1.21] | (RefSeq) inactive squalene synthase 2	Steroid biosynthesis (ko00100);; Sesquiterpenoid and triterpenoid biosynthesis (ko00909)	[I]	Lipid transport and metabolism	Squalene/phytoene synthase	Inactive squalene synthase 2 OS=Arabidopsis thaliana OX=3702 GN=SQS2 PE=1 SV=2	I	Lipid transport and metabolism	inactive squalene synthase 2 [Brassica rapa]	molecular function: catalytic activity (GO:0003824);; cellular component: cellular anatomical entity (GO:0110165);; biological process: metabolic process (GO:0008152);; biological process: cellular process (GO:0009987)
BraA01g003660.3.5C	1.48144	1.68933	0.945016	1.84856	2.28049	1.89815	1.56289	1.37177	1.68772	1.87683	1.30941	1.53651	1.57523	2.34555	2.01683	1.49812	1.44518	1.77638	3.72688	3.50591	3.45585	3.47748	3.50044	2.87798	2.43553	2.41196	2.99933	3.38053	3.42558	4.20014	2.44411	2.46497	2.36276	2.8295	2.18709	2.07563	[I]	Lipid transport and metabolism	Molecular Function: farnesyl-diphosphate farnesyltransferase activity (GO:0004310);; Biological Process: lipid biosynthetic process (GO:0008610);; Cellular Component: integral component of membrane (GO:0016021);; Molecular Function: squalene synthase activity (GO:0051996);;	K00801|7.8e-241|brp:103836099|K00801 farnesyl-diphosphate farnesyltransferase [EC:2.5.1.21] | (RefSeq) squalene synthase 1	Steroid biosynthesis (ko00100);; Sesquiterpenoid and triterpenoid biosynthesis (ko00909)	[I]	Lipid transport and metabolism	Squalene/phytoene synthase	Squalene synthase 1 OS=Arabidopsis thaliana OX=3702 GN=SQS1 PE=1 SV=1	I	Lipid transport and metabolism	squalene synthase 1 [Brassica rapa]	molecular function: catalytic activity (GO:0003824);; biological process: metabolic process (GO:0008152);; cellular component: cellular anatomical entity (GO:0110165)
BraA01g003670.3.5C	10.7669	10.4671	11.8978	11.0096	10.5084	7.65692	26.4452	25.3093	26.1103	38.0244	37.0211	36.067	27.5144	25.977	26.9913	14.5317	13.4112	13.8094	19.3822	24.1285	19.7303	17.3105	17.6796	16.8594	23.2908	19.4592	23.7116	23.5605	21.7352	14.576	20.7778	21.2488	18.2104	21.3012	19.7601	21.7508	--	--	--	--	--	--	--	--	--	--	--	uncharacterized protein LOC103836256 [Brassica rapa]	--
BraA01g003680.3.5C	50.5656	53.1694	57.4532	47.4522	49.8663	35.9083	65.5824	57.0945	57.2516	47.6175	56.34	42.6157	5.79071	7.28031	7.01546	14.8068	15.5282	11.1826	99.7848	82.5121	91.6671	74.9786	85.8015	74.9938	93.3478	74.885	86.246	52.1735	64.0316	32.5507	27.1772	29.6192	28.3121	40.0606	38.9553	48.4277	[J]	Translation, ribosomal structure and biogenesis	Molecular Function: structural constituent of ribosome (GO:0003735);; Cellular Component: ribosome (GO:0005840);; Biological Process: translation (GO:0006412);;	K02959|1.4e-59|bna:106353827|K02959 small subunit ribosomal protein S16 | (RefSeq) 30S ribosomal protein S16-1, chloroplastic	Ribosome (ko03010)	[J]	Translation, ribosomal structure and biogenesis	Ribosomal protein S16	30S ribosomal protein S16-1, chloroplastic OS=Arabidopsis thaliana OX=3702 GN=RPS16-1 PE=2 SV=1	J	Translation, ribosomal structure and biogenesis	30S ribosomal protein S16-1, chloroplastic [Brassica napus]	molecular function: structural molecule activity (GO:0005198);; cellular component: intracellular (GO:0005622);; cellular component: cellular anatomical entity (GO:0110165);; biological process: metabolic process (GO:0008152);; biological process: cellular process (GO:0009987)
BraA01g003690.3.5C	2.30123	2.15832	1.8238	1.91964	1.75434	2.33878	0.655228	0.704304	0.448677	1.802	2.61816	1.8008	6.2451	6.9658	6.71	2.68651	2.88857	3.53866	9.08925	6.76367	7.96802	10.8467	10.0212	8.18385	3.87051	4.2632	4.13926	8.14701	9.07795	12.1146	18.2931	17.6465	18.0072	17.4693	14.9143	16.3755	--	--	Molecular Function: DNA-binding transcription factor activity (GO:0003700);;	--	--	--	--	bZIP transcription factor	bZIP transcription factor 11 OS=Arabidopsis thaliana OX=3702 GN=BZIP11 PE=1 SV=1	K	Transcription	bZIP transcription factor 11 [Brassica rapa]	molecular function: transcription regulator activity (GO:0140110)
BraA01g003710.3.5C	11.0931	10.9271	10.1039	9.67677	10.7579	10.4842	10.4564	9.54597	10.0886	8.37349	7.55586	7.62221	8.04355	9.32197	6.47365	5.52355	6.82432	7.10554	11.2217	11.2379	10.5843	12.0185	11.6316	11.8345	8.79096	9.15621	8.8054	8.05504	9.26727	6.83623	8.57461	8.43872	8.08099	9.37446	9.8717	10.0791	[F]	Nucleotide transport and metabolism	Molecular Function: dihydrofolate reductase activity (GO:0004146);; Molecular Function: thymidylate synthase activity (GO:0004799);; Biological Process: dTMP biosynthetic process (GO:0006231);; Biological Process: one-carbon metabolic process (GO:0006730);; Biological Process: tetrahydrofolate biosynthetic process (GO:0046654);;	K13998|0.0e+00|bna:106354095|K13998 dihydrofolate reductase / thymidylate synthase [EC:1.5.1.3 2.1.1.45] | (RefSeq) bifunctional dihydrofolate reductase-thymidylate synthase 2 isoform X1	Pyrimidine metabolism (ko00240);; One carbon pool by folate (ko00670);; Folate biosynthesis (ko00790)	[F]	Nucleotide transport and metabolism	Thymidylate synthase	Bifunctional dihydrofolate reductase-thymidylate synthase 2 OS=Arabidopsis thaliana OX=3702 GN=THY-2 PE=2 SV=2	H	Coenzyme transport and metabolism	bifunctional dihydrofolate reductase-thymidylate synthase 2 isoform X2 [Brassica rapa]	biological process: metabolic process (GO:0008152);; molecular function: catalytic activity (GO:0003824);; biological process: cellular process (GO:0009987)
BraA01g003720.3.5C	2.28079	1.88256	1.39598	0.834296	1.05475	1.36204	2.06721	1.45602	2.03896	1.865	1.60781	1.26491	6.31345	6.75398	7.88156	2.01219	2.67645	2.18742	1.93464	1.33551	1.0766	1.3002	1.22566	1.80612	2.78021	2.14278	2.56312	0.377985	0.53016	1.16767	3.59539	2.83039	3.18304	2.988	5.51655	4.04486	--	--	Cellular Component: integral component of membrane (GO:0016021);;	--	--	--	--	Domain of unknown function (DUF4408)	--	S	Function unknown	uncharacterized protein LOC103837022 [Brassica rapa]	cellular component: cellular anatomical entity (GO:0110165)
BraA01g003740.3.5C	10.0938	11.6879	10.0305	11.9825	13.9146	14.2829	12.6225	13.7268	12.3566	10.7625	9.92397	11.0382	9.4851	10.9953	9.00094	7.82946	8.63129	8.7979	8.31381	7.18489	7.07302	8.12393	9.4932	9.1853	9.86932	10.2783	10.8061	14.2784	13.941	12.0726	8.0993	7.4546	8.39602	7.0157	7.77647	8.23035	--	--	Molecular Function: molecular_function (GO:0003674);; Molecular Function: catalytic activity (GO:0003824);; Biological Process: biological_process (GO:0008150);; Biological Process: metabolic process (GO:0008152);; Molecular Function: pinoresinol reductase activity (GO:0010283);; Molecular Function: oxidoreductase activity (GO:0016491);; Molecular Function: oxidoreductase activity, acting on the …	K23050|3.5e-19|pda:103703738|K23050 phenylcoumaran benzylic ether reductase [EC:1.3.1.-] | (RefSeq) isoflavone reductase-like protein	--	--	--	NmrA-like family	Probable pinoresinol-lariciresinol reductase 3 OS=Arabidopsis thaliana OX=3702 GN=PLR3 PE=3 SV=2	S	Function unknown	probable pinoresinol-lariciresinol reductase 3 [Brassica rapa]	molecular function: catalytic activity (GO:0003824);; biological process: metabolic process (GO:0008152)
BraA01g003750.3.5C	27.2195	23.9944	24.738	15.5089	14.0031	15.0076	20.1883	20.2439	20.5024	16.6453	16.9911	18.1246	8.87008	8.78461	10.9308	11.3464	13.5583	12.5081	16.2175	17.6024	16.4345	18.4427	14.8303	14.6654	31.0804	31.9623	28.476	25.3171	28.4962	35.7457	12.8479	12.8106	12.1644	28.0448	27.9612	29.7604	--	--	Molecular Function: molecular_function (GO:0003674);; Molecular Function: nucleic acid binding (GO:0003676);; Molecular Function: DNA binding (GO:0003677);; Molecular Function: DNA-binding transcription factor activity (GO:0003700);; Molecular Function: binding (GO:0005488);; Cellular Component: cellular_component (GO:0005575);; Cellular Component: intracellular (GO:0005622);; Cellular Component:…	K18878|2.4e-30|cann:107866053|K18878 BHLH transcription factor Upa20 | (RefSeq) Upa20; transcription factor bHLH137-like	Plant-pathogen interaction (ko04626)	--	--	Helix-loop-helix DNA-binding domain	Transcription factor bHLH63 OS=Arabidopsis thaliana OX=3702 GN=BHLH63 PE=1 SV=1	K	Transcription	transcription factor bHLH63 [Brassica rapa]	molecular function: binding (GO:0005488);; molecular function: transcription regulator activity (GO:0140110);; cellular component: intracellular (GO:0005622);; cellular component: cellular anatomical entity (GO:0110165);; biological process: metabolic process (GO:0008152);; biological process: cellular process (GO:0009987);; biological process: biological regulation (GO:0065007);; biological proc…
BraA01g003770.3.5C	6.59049	5.98535	5.49254	7.80935	7.76003	7.99676	6.03844	5.59277	5.44649	6.18684	5.14154	5.21517	5.16588	4.90427	4.50265	5.63736	5.67842	4.80355	5.95136	5.36758	5.20896	4.42736	5.26721	4.82386	5.07792	4.2629	5.01555	6.41953	5.84152	5.93846	3.21299	3.25954	2.39826	6.10388	5.21492	6.77637	[M]	Cell wall/membrane/envelope biogenesis	Molecular Function: transmembrane receptor protein serine/threonine kinase activity (GO:0004675);; Molecular Function: ATP binding (GO:0005524);; Cellular Component: plasma membrane (GO:0005886);; Biological Process: protein phosphorylation (GO:0006468);; Cellular Component: integral component of membrane (GO:0016021);;	K01180|6.2e-74|cmax:111487562|K01180 endo-1,3(4)-beta-glucanase [EC:3.2.1.6] | (RefSeq) uncharacterized protein LOC111487562	--	[T]	Signal transduction mechanisms	Protein kinase domain	Probable receptor-like serine/threonine-protein kinase At4g34500 OS=Arabidopsis thaliana OX=3702 GN=At4g34500 PE=2 SV=1	T	Signal transduction mechanisms	probable receptor-like serine/threonine-protein kinase At4g34500 [Brassica rapa]	biological process: metabolic process (GO:0008152);; biological process: cellular process (GO:0009987);; molecular function: catalytic activity (GO:0003824);; molecular function: molecular transducer activity (GO:0060089);; molecular function: binding (GO:0005488);; cellular component: cellular anatomical entity (GO:0110165)
BraA01g003780.3.5C	44.6927	42.8544	42.4317	38.1296	39.4013	42.957	44.1981	45.8516	48.0466	39.7873	40.3032	42.3903	51.8583	55.941	52.9626	42.8745	42.5341	44.8309	45.6298	46.0981	44.507	49.9749	49.603	47.6287	49.0079	49.8837	49.0576	51.578	52.6774	38.5213	53.4074	53.6938	52.6742	58.1955	58.5819	56.2914	--	--	Biological Process: cell morphogenesis (GO:0000902);; Molecular Function: actin binding (GO:0003779);; Biological Process: establishment or maintenance of cell polarity (GO:0007163);; Biological Process: actin polymerization or depolymerization (GO:0008154);; Molecular Function: adenylate cyclase binding (GO:0008179);; Cellular Component: cortical actin cytoskeleton (GO:0030864);; Biological Proc…	K17261|5.9e-165|bna:106355441|K17261 adenylyl cyclase-associated protein | (RefSeq) cyclase-associated protein 1	--	[ZT]	Cytoskeleton;; Signal transduction mechanisms	Adenylate cyclase associated (CAP) C terminal	Cyclase-associated protein 1 OS=Arabidopsis thaliana OX=3702 GN=CAP1 PE=2 SV=1	--	--	unnamed protein product [Brassica rapa]	biological process: developmental process (GO:0032502);; molecular function: binding (GO:0005488);; biological process: cellular process (GO:0009987);; cellular component: intracellular (GO:0005622);; cellular component: cellular anatomical entity (GO:0110165);; biological process: biological regulation (GO:0065007)
BraA01g003790.3.5C	43.7694	45.7186	47.1192	52.2371	48.7662	54.1046	43.243	50.4528	44.826	45.4323	49.5139	47.7588	87.5211	91.1049	83.6157	92.2656	80.8614	75.2877	168.892	169.104	165.051	179.949	176.153	186.628	150.516	154.016	146.632	373.169	369.344	410.947	197.192	186.02	196.948	205.918	174.471	167.013	--	--	Molecular Function: hydrolase activity, hydrolyzing O-glycosyl compounds (GO:0004553);; Biological Process: carbohydrate metabolic process (GO:0005975);; Cellular Component: anchored component of plasma membrane (GO:0046658);;	K19892|2.6e-16|adu:107482262|K19892 glucan endo-1,3-beta-glucosidase 4 [EC:3.2.1.39] | (RefSeq) glucan endo-1,3-beta-glucosidase 4	Starch and sucrose metabolism (ko00500)	--	--	Glycosyl hydrolases family 17	Glucan endo-1,3-beta-glucosidase 7 OS=Arabidopsis thaliana OX=3702 GN=At4g34480 PE=1 SV=2	G	Carbohydrate transport and metabolism	glucan endo-1,3-beta-glucosidase 7 [Brassica napus]	molecular function: catalytic activity (GO:0003824);; biological process: metabolic process (GO:0008152);; cellular component: cellular anatomical entity (GO:0110165)
BraA01g003800.3.5C	30.251	32.5746	32.5215	33.9678	34.6304	34.5223	23.7364	25.257	25.222	23.9735	27.2563	28.9039	65.8736	66.2475	66.2118	55.1269	60.7082	59.804	48.798	44.6135	48.1397	42.033	37.3664	42.8119	33.3162	31.8591	34.7842	36.5059	36.739	33.944	82.2626	79.595	81.1786	37.8901	40.9225	38.8012	[R]	General function prediction only	Cellular Component: cytoplasm (GO:0005737);; Cellular Component: heterotrimeric G-protein complex (GO:0005834);; Biological Process: G protein-coupled receptor signaling pathway (GO:0007186);; Molecular Function: G-protein gamma-subunit binding (GO:0031682);;	K04536|4.7e-224|brp:103837655|K04536 guanine nucleotide-binding protein G(I)/G(S)/G(T) subunit beta-1 | (RefSeq) guanine nucleotide-binding protein subunit beta	--	[R]	General function prediction only	WD domain, G-beta repeat	Guanine nucleotide-binding protein subunit beta OS=Arabidopsis thaliana OX=3702 GN=GB1 PE=1 SV=1	S	Function unknown	guanine nucleotide-binding protein subunit beta [Brassica rapa]	cellular component: cellular anatomical entity (GO:0110165);; cellular component: protein-containing complex (GO:0032991);; biological process: cellular process (GO:0009987);; biological process: signaling (GO:0023052);; biological process: response to stimulus (GO:0050896);; biological process: biological regulation (GO:0065007);; molecular function: binding (GO:0005488)
BraA01g003810.3.5C	18.4325	15.6764	16.3645	22.3419	19.2036	23.1592	16.8537	17.4094	16.3913	15.6958	17.7753	17.1886	33.0406	33.8215	32.0507	23.64	24.7912	24.3262	28.8912	31.4422	32.6632	31.9112	28.2006	32.42	24.462	26.5721	26.4553	33.1459	31.2909	29.0092	33.4423	29.3869	30.3011	32.0612	31.1832	28.6086	--	--	Cellular Component: Golgi membrane (GO:0000139);; Molecular Function: structural molecule activity (GO:0005198);; Cellular Component: endoplasmic reticulum (GO:0005783);; Cellular Component: endoplasmic reticulum-Golgi intermediate compartment (GO:0005793);; Cellular Component: Golgi apparatus (GO:0005794);; Biological Process: intracellular protein transport (GO:0006886);; Biological Process: en…	K17267|0.0e+00|bna:106354772|K17267 coatomer subunit gamma | (RefSeq) coatomer subunit gamma	--	[U]	Intracellular trafficking, secretion, and vesicular transport	Adaptin N terminal region	Coatomer subunit gamma OS=Arabidopsis thaliana OX=3702 GN=At4g34450 PE=1 SV=2	U	Intracellular trafficking, secretion, and vesicular transport	coatomer subunit gamma [Brassica rapa]	cellular component: cellular anatomical entity (GO:0110165);; molecular function: structural molecule activity (GO:0005198);; cellular component: intracellular (GO:0005622);; biological process: cellular process (GO:0009987);; biological process: localization (GO:0051179);; cellular component: protein-containing complex (GO:0032991)
BraA01g003820.3.5C	7.02757	7.27983	7.74936	7.17357	6.68936	8.17748	6.58411	6.45788	7.41232	6.2983	6.39133	7.2558	10.1784	9.44915	8.20275	9.05996	8.02607	8.71158	7.64257	7.69049	6.92561	7.95073	8.84983	8.12685	7.45733	8.3967	8.18042	7.18567	7.71653	9.35413	8.27573	7.25325	7.32458	9.12702	8.00658	7.84718	--	--	Molecular Function: DNA binding (GO:0003677);; Cellular Component: nucleus (GO:0005634);; Molecular Function: zinc ion binding (GO:0008270);;	K11649|0.0e+00|brp:103837926|K11649 SWI/SNF related-matrix-associated actin-dependent regulator of chromatin subfamily C | (RefSeq) SWI/SNF complex subunit SWI3D	--	[B]	Chromatin structure and dynamics	SWIRM domain	SWI/SNF complex subunit SWI3D OS=Arabidopsis thaliana OX=3702 GN=SWI3D PE=1 SV=3	B	Chromatin structure and dynamics	SWI/SNF complex subunit SWI3D [Brassica rapa]	molecular function: binding (GO:0005488);; cellular component: intracellular (GO:0005622);; cellular component: cellular anatomical entity (GO:0110165)
BraA01g003850.3.5C	2.20349	2.29746	3.24723	3.04964	3.21767	3.80844	3.50858	3.39311	2.64275	1.65805	2.51138	4.25052	4.00228	3.89931	6.24975	5.34545	4.24863	6.01448	4.44793	6.34103	5.79601	5.10945	3.7943	6.26535	6.69334	5.59292	6.37281	7.24342	5.95406	10.352	6.01043	6.64306	6.05929	8.02735	7.25401	7.15476	--	--	Cellular Component: nucleus (GO:0005634);;	K15901|1.9e-87|brp:103838263|K15901 EKC/KEOPS complex subunit CGI121/TPRKB | (RefSeq) EKC/KEOPS complex subunit TPRKB	--	--	--	Kinase binding protein CGI-121	--	K	Transcription	EKC/KEOPS complex subunit TPRKB [Brassica rapa]	cellular component: intracellular (GO:0005622);; cellular component: cellular anatomical entity (GO:0110165)
BraA01g003860.3.5C	60.4082	59.0176	59.4021	173.649	169.198	150.936	112.336	100.713	106.534	108.809	110.881	115.296	298.91	275.983	273.333	332.133	319.524	334.265	215.533	226.402	202.352	132.13	155.489	136.917	132.518	142.476	156.793	55.2648	70.0952	97.402	370.878	351.94	358.169	70.9255	68.9587	66.233	--	--	Molecular Function: DNA binding (GO:0003677);; Molecular Function: DNA-binding transcription factor activity (GO:0003700);; Cellular Component: nucleus (GO:0005634);;	K09286|1.6e-21|dcr:108220062|K09286 EREBP-like factor | (RefSeq) ethylene-responsive transcription factor 3-like	--	--	--	AP2 domain	Ethylene-responsive transcription factor ERF109 OS=Arabidopsis thaliana OX=3702 GN=ERF109 PE=1 SV=1	K	Transcription	ethylene-responsive transcription factor ERF109 [Brassica rapa]	molecular function: binding (GO:0005488);; molecular function: transcription regulator activity (GO:0140110);; cellular component: intracellular (GO:0005622);; cellular component: cellular anatomical entity (GO:0110165)
BraA01g003870.3.5C	1.04831	0.607441	1.9765	1.0368	0.904245	1.22931	0.960114	1.86675	2.04119	0.592519	1.04287	1.3406	4.21844	4.40984	2.25331	3.06234	5.04063	6.05326	9.10333	9.1291	11.7594	7.19882	8.32318	8.0553	5.3604	6.20881	4.80954	2.26657	2.85843	3.19163	12.9815	13.0431	15.5467	8.84601	10.8466	8.36384	[J]	Translation, ribosomal structure and biogenesis	Molecular Function: RNA binding (GO:0003723);; Molecular Function: mRNA binding (GO:0003729);; Cellular Component: chloroplast (GO:0009507);; Cellular Component: chloroplast thylakoid membrane (GO:0009535);; Biological Process: regulation of RNA metabolic process (GO:0051252);; Biological Process: chloroplast rRNA processing (GO:1901259);; Cellular Component: ribonucleoprotein complex (GO:1990904…	K11294|1.8e-28|bna:106445153|K11294 nucleolin | (RefSeq) RNA-binding protein CP33, chloroplastic	--	[R]	General function prediction only	RNA recognition motif. (a.k.a. RRM, RBD, or RNP domain)	RNA-binding protein CP33, chloroplastic OS=Arabidopsis thaliana OX=3702 GN=CP33 PE=2 SV=1	S	Function unknown	BnaA08g00110D [Brassica napus]	molecular function: binding (GO:0005488);; cellular component: intracellular (GO:0005622);; cellular component: cellular anatomical entity (GO:0110165);; biological process: biological regulation (GO:0065007);; biological process: metabolic process (GO:0008152);; biological process: cellular process (GO:0009987);; cellular component: protein-containing complex (GO:0032991)
BraA01g003880.3.5C	13.308	13.8979	12.5538	16.9898	17.8693	19.0515	9.24463	11.0055	10.1545	9.33623	9.49843	10.4629	27.5672	27.0723	25.3162	28.5184	26.1569	25.2703	24.7842	26.5496	24.3992	21.5408	22.5475	23.5625	22.2819	21.1912	21.1568	20.2025	21.4637	19.2731	45.7465	42.2888	39.3458	21.2891	18.3619	19.0138	--	--	Molecular Function: GTPase activity (GO:0003924);; Molecular Function: GTP binding (GO:0005525);; Biological Process: G protein-coupled receptor signaling pathway (GO:0007186);; Molecular Function: G-protein beta/gamma-subunit complex binding (GO:0031683);;	K19729|5.8e-33|bvg:104906028|K19729 guanine nucleotide-binding protein G(t) subunit alpha 3 | (RefSeq) guanine nucleotide-binding protein alpha-2 subunit	--	[DT]	Cell cycle control, cell division, chromosome partitioning;; Signal transduction mechanisms	G-protein alpha subunit	Extra-large guanine nucleotide-binding protein 2 OS=Arabidopsis thaliana OX=3702 GN=XLG2 PE=1 SV=1	--	--	extra-large guanine nucleotide-binding protein 2 [Brassica rapa]	molecular function: catalytic activity (GO:0003824);; molecular function: binding (GO:0005488);; biological process: cellular process (GO:0009987);; biological process: signaling (GO:0023052);; biological process: response to stimulus (GO:0050896);; biological process: biological regulation (GO:0065007)
BraA01g003900.3.5C	9.34433	8.8347	9.02418	8.51072	8.78829	8.80523	6.77403	7.34992	6.74723	6.77741	7.29671	7.96676	13.4056	11.8436	10.5071	11.9507	11.0368	10.9282	9.71042	9.33504	9.16241	10.3071	11.4321	11.4605	11.9165	11.0942	10.2617	8.83202	8.02185	7.68596	15.6326	16.0552	16.2448	13.3013	10.8479	11.804	--	--	Cellular Component: ubiquitin ligase complex (GO:0000151);; Biological Process: protein polyubiquitination (GO:0000209);; Cellular Component: cytoplasm (GO:0005737);; Biological Process: ubiquitin-dependent protein catabolic process (GO:0006511);; Molecular Function: ubiquitin conjugating enzyme binding (GO:0031624);; Biological Process: positive regulation of proteasomal ubiquitin-dependent prot…	K11968|0.0e+00|bna:106355227|K11968 ariadne-1 [EC:2.3.2.31] | (RefSeq) probable E3 ubiquitin-protein ligase ARI1 isoform X1	--	[O]	Posttranslational modification, protein turnover, chaperones	IBR domain, a half RING-finger domain	Probable E3 ubiquitin-protein ligase ARI1 OS=Arabidopsis thaliana OX=3702 GN=ARI1 PE=2 SV=1	O	Posttranslational modification, protein turnover, chaperones	probable E3 ubiquitin-protein ligase ARI1 isoform X1 [Brassica rapa]	cellular component: protein-containing complex (GO:0032991);; biological process: metabolic process (GO:0008152);; biological process: cellular process (GO:0009987);; cellular component: cellular anatomical entity (GO:0110165);; molecular function: binding (GO:0005488);; biological process: biological regulation (GO:0065007);; molecular function: catalytic activity (GO:0003824)
BraA01g003910.3.5C	2.61475	1.66101	2.78427	4.38358	3.13086	3.56146	5.90413	4.85769	3.98067	4.91787	4.21242	3.01794	2.7352	3.49391	2.57363	2.49582	3.2976	2.50638	1.75231	1.43237	1.41729	1.93523	2.45662	1.64842	2.88171	1.88767	2.21256	3.48031	2.50775	2.48195	5.01626	2.57851	2.8062	2.48525	3.37226	3.40173	--	--	--	K22857|1.8e-153|brp:103838850|K22857 EEF1A lysine methyltransferase 4 [EC:2.1.1.-] | (RefSeq) EEF1A lysine methyltransferase 4	--	[E]	Amino acid transport and metabolism	Methyltransferase domain	--	E	Amino acid transport and metabolism	EEF1A lysine methyltransferase 4 [Brassica rapa]	--
BraA01g003920.3.5C	8.6082	7.78231	9.81679	21.8087	24.6235	23.8939	22.1583	21.7639	19.4112	38.2916	37.8367	39.0113	33.8437	38.3538	36.7915	87.3007	96.3999	91.1732	12.047	12.0995	13.2659	13.4795	14.8972	14.5364	12.0984	10.952	11.987	16.8828	17.7097	16.5825	21.949	22.5801	22.1852	19.3555	18.5516	21.1494	[I]	Lipid transport and metabolism	Biological Process: isopentenyl diphosphate biosynthetic process, methylerythritol 4-phosphate pathway (GO:0019288);; Molecular Function: metal ion binding (GO:0046872);; Biological Process: dimethylallyl diphosphate biosynthetic process (GO:0050992);; Molecular Function: 4-hydroxy-3-methylbut-2-en-1-yl diphosphate reductase activity (GO:0051745);;	K03527|2.6e-269|brp:103838937|K03527 4-hydroxy-3-methylbut-2-en-1-yl diphosphate reductase [EC:1.17.7.4] | (RefSeq) 4-hydroxy-3-methylbut-2-enyl diphosphate reductase, chloroplastic	Terpenoid backbone biosynthesis (ko00900)	--	--	LytB protein	4-hydroxy-3-methylbut-2-enyl diphosphate reductase, chloroplastic OS=Arabidopsis thaliana OX=3702 GN=ISPH PE=1 SV=1	--	--	4-hydroxy-3-methylbut-2-enyl diphosphate reductase, chloroplastic [Brassica rapa]	biological process: metabolic process (GO:0008152);; biological process: cellular process (GO:0009987);; molecular function: binding (GO:0005488);; molecular function: catalytic activity (GO:0003824)
BraA01g003930.3.5C	2.65169	2.24211	2.27357	2.53425	2.75087	2.46433	2.2013	2.69861	2.67464	1.93206	2.81177	2.51906	1.70084	1.60258	2.59369	2.71665	2.26368	2.52185	1.84698	1.57689	1.56519	2.1133	2.93732	1.89981	2.14508	2.20008	1.8988	2.53656	2.18693	3.3289	2.69296	3.22443	2.69096	2.74298	3.34574	2.71561	--	--	Cellular Component: transcription factor TFIID complex (GO:0005669);; Molecular Function: protein heterodimerization activity (GO:0046982);;	K14649|1.9e-195|bna:106355877|K14649 transcription initiation factor TFIID subunit 8 | (RefSeq) transcription initiation factor TFIID subunit 8-like	Basal transcription factors (ko03022)	[K]	Transcription	Bromodomain associated	Transcription initiation factor TFIID subunit 8 OS=Arabidopsis thaliana OX=3702 GN=TAF8 PE=1 SV=1	K	Transcription	transcription initiation factor TFIID subunit 8 [Brassica rapa]	cellular component: protein-containing complex (GO:0032991);; molecular function: binding (GO:0005488)
BraA01g003940.3.5C	2.11974	1.81217	1.62278	1.52624	1.5778	1.68718	1.32276	1.41684	1.48609	2.09464	1.28191	1.85658	3.14802	3.05844	2.32384	2.78376	2.20814	1.87371	2.62384	1.87015	2.38532	2.27345	2.74374	2.77983	2.92911	2.52116	3.08434	2.7094	2.72796	2.99289	2.8786	3.43411	3.16625	3.07871	3.09418	2.97891	[I]	Lipid transport and metabolism	--	K23504|0.0e+00|brp:103839266|K23504 protein SERAC1 | (RefSeq) uncharacterized protein LOC103839266 isoform X1	--	[S]	Function unknown	--	--	S	Function unknown	uncharacterized protein LOC103839266 isoform X1 [Brassica rapa]	--
BraA01g003950.3.5C	78.238	79.7692	79.2675	51.289	50.5287	41.7377	83.9409	76.0776	81.5302	55.2612	61.2427	53.0296	28.6645	31.6445	28.7417	43.1039	39.9185	44.0476	49.8851	54.8044	56.7448	61.0809	60.639	59.4531	54.8326	47.3597	50.8798	37.8593	44.9278	19.6822	37.2171	38.3679	36.2418	34.8596	36.1573	34.1257	[B]	Chromatin structure and dynamics	Cellular Component: RNA polymerase I transcription regulator complex (GO:0000120);; Cellular Component: RNA polymerase I upstream activating factor complex (GO:0000500);; Molecular Function: protein binding (GO:0005515);; Cellular Component: cellular_component (GO:0005575);; Cellular Component: intracellular (GO:0005622);; Cellular Component: obsolete cell (GO:0005623);; Cellular Component: nucle…	K15223|4.8e-33|mcha:111017291|K15223 upstream activation factor subunit UAF30 | (RefSeq) uncharacterized protein LOC111017291	--	[K]	Transcription	SWIB/MDM2 domain	--	K	Transcription	protein TRI1 [Brassica rapa]	cellular component: protein-containing complex (GO:0032991);; cellular component: intracellular (GO:0005622);; cellular component: cellular anatomical entity (GO:0110165);; molecular function: binding (GO:0005488);; biological process: biological regulation (GO:0065007)
BraA01g003960.3.5C	5.19113	4.82164	5.25475	3.04521	3.88071	4.87974	5.03	6.18118	4.87749	5.70641	5.03838	5.30336	10.349	10.7791	11.8473	9.36064	9.6358	9.26949	5.91932	5.18525	4.80471	6.55153	5.61409	6.48142	6.19625	7.4256	6.27441	7.23133	6.34492	9.0329	10.7953	10.8454	11.1956	8.64704	7.69277	9.06057	--	--	Molecular Function: protein binding (GO:0005515);;	--	--	[T]	Signal transduction mechanisms	Leucine-rich repeat	--	T	Signal transduction mechanisms	uncharacterized protein LOC103839449 isoform X2 [Brassica rapa]	molecular function: binding (GO:0005488)
BraA01g003970.3.5C	7.78615	8.73924	9.65434	11.2615	11.9311	8.88073	9.1316	6.01774	8.05525	8.11538	10.7637	8.57633	7.01227	6.46845	8.11171	5.61784	9.16115	6.52899	13.5024	13.0595	12.4554	13.4527	13.204	13.2942	7.60115	7.67084	7.00755	10.277	8.90034	7.99314	6.86349	6.38894	5.988	6.87085	8.40542	8.56966	--	--	--	--	--	[OC]	Posttranslational modification, protein turnover, chaperones;; Energy production and conversion	Phosducin	Thioredoxin domain-containing protein 9 homolog OS=Arabidopsis thaliana OX=3702 GN=At2g18990 PE=2 SV=1	--	--	thioredoxin domain-containing protein 9 homolog [Brassica rapa]	--
BraA01g003980.3.5C	11.4523	10.8423	11.1969	8.59921	7.80035	9.27815	8.82694	9.20841	10.5075	10.4732	8.18341	9.4712	13.2262	12.8801	12.9732	8.62886	9.57457	8.52501	16.1702	15.7517	14.2128	14.0747	16.6717	14.9853	16.9908	11.2134	12.8211	17.4976	18.0279	19.6482	12.6833	12.1577	11.549	13.4982	14.7875	13.6482	--	--	Cellular Component: cytosol (GO:0005829);; Biological Process: signal transduction (GO:0007165);; Biological Process: TOR signaling (GO:0031929);; Biological Process: regulation of phosphoprotein phosphatase activity (GO:0043666);;	K17607|2.6e-166|brp:103839702|K17607 type 2A phosphatase activator TIP41 | (RefSeq) TIP41-like protein isoform X1	--	[S]	Function unknown	TIP41-like family	TIP41-like protein OS=Arabidopsis thaliana OX=3702 GN=TIP41L PE=2 SV=1	S	Function unknown	TIP41-like protein isoform X1 [Brassica rapa]	cellular component: cellular anatomical entity (GO:0110165);; biological process: cellular process (GO:0009987);; biological process: biological regulation (GO:0065007);; biological process: signaling (GO:0023052);; biological process: response to stimulus (GO:0050896)
BraA01g003990.3.5C	12.113	13.344	13.0685	15.3948	12.878	12.9325	17.3223	14.9749	18.3031	13.0324	13.1613	13.5834	15.247	13.7111	13.3011	13.6799	10.0139	9.64771	17.8138	16.0317	20.6	14.9497	18.3482	19.2516	19.8541	16.3847	17.2543	15.5397	15.5206	17.2178	16.429	18.096	17.6356	19.8992	18.9885	16.5361	--	--	--	--	--	--	--	--	--	S	Function unknown	uncharacterized protein BNAA01G02850D isoform X2 [Brassica napus]	--
BraA01g004000.3.5C	35.2141	34.9785	35.4168	43.6677	37.6644	44.3496	32.2439	33.3868	31.3537	30.6997	33.6934	31.1347	19.0406	19.1513	18.7995	53.2061	50.7495	47.5488	52.7577	60.1319	54.9778	60.0213	60.3223	59.7722	34.8739	36.0389	34.3868	15.5392	18.9292	18.3512	17.6944	17.7415	17.7149	25.8276	25.839	23.8053	[G]	Carbohydrate transport and metabolism	Molecular Function: alpha-L-fucosidase activity (GO:0004560);;	K15923|0.0e+00|brp:103839946|K15923 alpha-L-fucosidase 2 [EC:3.2.1.51] | (RefSeq) alpha-L-fucosidase 2	Other glycan degradation (ko00511)	--	--	Glycosyl hydrolase family 65, N-terminal domain	Alpha-L-fucosidase 2 OS=Arabidopsis thaliana OX=3702 GN=FUC95A PE=1 SV=1	S	Function unknown	alpha-L-fucosidase 2 [Brassica rapa]	molecular function: catalytic activity (GO:0003824)
BraA01g004030.3.5C	21.4116	21.5172	22.1318	22.5365	22.629	22.8863	24.2328	26.5635	26.0017	36.7751	32.4198	36.8923	38.5758	36.4872	35.4739	41.4015	49.516	45.384	81.4333	76.472	72.0256	50.7367	52.6948	46.3287	30.1307	31.7643	31.2023	6.08955	5.21183	7.01691	74.8042	74.5417	71.183	21.3473	23.0501	20.0469	[C]	Energy production and conversion	Molecular Function: 3-chloroallyl aldehyde dehydrogenase activity (GO:0004028);; Biological Process: cellular aldehyde metabolic process (GO:0006081);;	K00128|2.2e-120|bna:106396546|K00128 aldehyde dehydrogenase (NAD+) [EC:1.2.1.3] | (RefSeq) aldehyde dehydrogenase family 3 member I1, chloroplastic-like	Glycolysis / Gluconeogenesis (ko00010);; Ascorbate and aldarate metabolism (ko00053);; Fatty acid degradation (ko00071);; Valine, leucine and isoleucine degradation (ko00280);; Lysine degradation (ko00310);; Arginine and proline metabolism (ko00330);; Histidine metabolism (ko00340);; Tryptophan metabolism (ko00380);; beta-Alanine metabolism (ko00410);; Glycerolipid metabolism (ko00561);; Pyruvate…	[C]	Energy production and conversion	Aldehyde dehydrogenase family	Aldehyde dehydrogenase family 3 member I1, chloroplastic OS=Arabidopsis thaliana OX=3702 GN=ALDH3I1 PE=1 SV=2	C	Energy production and conversion	hypothetical protein F2Q68_00028901 [Brassica cretica]	biological process: metabolic process (GO:0008152);; molecular function: catalytic activity (GO:0003824);; biological process: cellular process (GO:0009987)
BraA01g004050.3.5C	3.12288	2.91215	3.07117	0	0	1.71856	1.14196	0.623007	1.28156	0	1.1571	1.37292	4.16201	4.84479	2.86077	2.77913	2.82936	2.44092	0	0	0.748825	0	0	0	0	0	1.76902	2.70713	0	0	6.04736	5.88028	7.35437	6.19308	0	4.4973	--	--	Molecular Function: 6-phosphofructokinase activity (GO:0003872);; Molecular Function: ATP binding (GO:0005524);; Cellular Component: cytoplasm (GO:0005737);; Cellular Component: membrane (GO:0016020);; Molecular Function: metal ion binding (GO:0046872);; Molecular Function: diphosphate-fructose-6-phosphate 1-phosphotransferase activity (GO:0047334);;	K00895|3.7e-14|bna:106412333|K00895 diphosphate-dependent phosphofructokinase [EC:2.7.1.90] | (RefSeq) pyrophosphate--fructose 6-phosphate 1-phosphotransferase subunit beta 1-like isoform X1	Glycolysis / Gluconeogenesis (ko00010);; Pentose phosphate pathway (ko00030);; Fructose and mannose metabolism (ko00051)	[G]	Carbohydrate transport and metabolism	--	Pyrophosphate--fructose 6-phosphate 1-phosphotransferase subunit beta 1 OS=Arabidopsis thaliana OX=3702 GN=PFP-BETA1 PE=1 SV=1	G	Carbohydrate transport and metabolism	unnamed protein product [Brassica oleracea]	biological process: metabolic process (GO:0008152);; biological process: cellular process (GO:0009987);; molecular function: catalytic activity (GO:0003824);; molecular function: binding (GO:0005488);; cellular component: cellular anatomical entity (GO:0110165)
BraA01g004060.3.5C	4.38619	5.09119	4.95662	5.22565	3.24125	3.86195	2.51682	4.06482	2.74442	3.87028	3.79654	4.90126	8.27666	9.95627	9.77203	7.81037	7.50195	6.52931	2.10903	2.89683	2.685	1.99845	1.55893	2.1559	6.89871	7.87758	7.84675	10.8623	9.39381	12.6024	15.9995	17.4988	15.8776	12.2472	14.694	11.7983	--	--	Molecular Function: RNA polymerase II transcription regulatory region sequence-specific DNA binding (GO:0000977);; Molecular Function: DNA-binding transcription factor activity (GO:0003700);; Cellular Component: nucleus (GO:0005634);; Biological Process: positive regulation of transcription by RNA polymerase II (GO:0045944);; Molecular Function: protein dimerization activity (GO:0046983);;	K09264|4.0e-96|bna:111201498|K09264 MADS-box transcription factor, plant | (RefSeq) agamous-like MADS-box protein AGL16	--	[K]	Transcription	SRF-type transcription factor (DNA-binding and dimerisation domain)	Agamous-like MADS-box protein AGL16 OS=Arabidopsis thaliana OX=3702 GN=AGL16 PE=1 SV=1	K	Transcription	agamous-like MADS-box protein AGL16 [Brassica rapa]	molecular function: binding (GO:0005488);; molecular function: transcription regulator activity (GO:0140110);; cellular component: intracellular (GO:0005622);; cellular component: cellular anatomical entity (GO:0110165);; biological process: biological regulation (GO:0065007)
BraA01g004070.3.5C	8.82006	11.8638	9.81914	11.9263	9.72988	11.5038	9.45595	9.66905	9.16818	7.26972	6.62457	6.48885	1.99915	1.53885	2.14301	3.16859	3.12315	3.13308	1.89137	2.17634	2.03219	2.51588	2.36586	2.47401	1.98269	2.24149	1.91907	1.74687	2.06283	1.62457	0.84104	0.590166	0.830309	1.96634	1.82636	1.80612	[W]	Extracellular structures	Molecular Function: protein kinase activity (GO:0004672);; Molecular Function: ATP binding (GO:0005524);; Cellular Component: integral component of membrane (GO:0016021);;	K00924|7.7e-29|aof:109844592|K00924 kinase [EC:2.7.1.-] | (RefSeq) receptor-like protein kinase HSL1	--	--	--	Protein kinase domain	Receptor protein kinase-like protein At4g34220 OS=Arabidopsis thaliana OX=3702 GN=At4g34220 PE=2 SV=1	T	Signal transduction mechanisms	receptor protein kinase-like protein At4g34220 [Brassica rapa]	biological process: metabolic process (GO:0008152);; biological process: cellular process (GO:0009987);; molecular function: catalytic activity (GO:0003824);; molecular function: binding (GO:0005488);; cellular component: cellular anatomical entity (GO:0110165)
BraA01g004080.3.5C	11.8973	10.9665	11.7163	8.39091	9.35853	9.8373	13.4053	14.4409	13.3833	12.7337	11.3762	13.8749	11.9877	11.7718	12.3638	9.87449	10.4881	10.1355	8.67066	10.0417	7.22978	8.76032	9.25274	9.80429	10.7155	11.3624	11.7777	13.4222	14.5113	13.2334	9.37771	9.81796	11.2038	11.9309	11.3898	11.0741	[T]	Signal transduction mechanisms	Molecular Function: molecular_function (GO:0003674);; Molecular Function: catalytic activity (GO:0003824);; Molecular Function: hydrolase activity (GO:0016787);;	--	--	--	--	Carbohydrate esterase, sialic acid-specific acetylesterase	Probable carbohydrate esterase At4g34215 OS=Arabidopsis thaliana OX=3702 GN=At4g34215 PE=1 SV=2	S	Function unknown	probable carbohydrate esterase At4g34215 [Brassica rapa]	molecular function: catalytic activity (GO:0003824)
BraA01g004090.3.5C	3.87876	4.19892	4.61029	11.8269	9.91482	11.4281	7.45806	7.45007	6.44086	2.95708	3.1276	3.64196	6.32053	7.01002	5.74804	6.14543	5.85297	5.9849	2.46028	2.98308	3.54731	1.78653	2.6563	2.33493	2.40156	2.13465	2.39317	1.8272	1.89773	1.44207	2.51821	2.05151	2.13075	2.83583	3.37638	3.58202	[HR]	Coenzyme transport and metabolism;; General function prediction only	Molecular Function: phosphoglycerate dehydrogenase activity (GO:0004617);; Biological Process: L-serine biosynthetic process (GO:0006564);; Molecular Function: NAD binding (GO:0051287);;	K00058|0.0e+00|bna:106357431|K00058 D-3-phosphoglycerate dehydrogenase / 2-oxoglutarate reductase [EC:1.1.1.95 1.1.1.399] | (RefSeq) D-3-phosphoglycerate dehydrogenase 1, chloroplastic	Glycine, serine and threonine metabolism (ko00260);; Cysteine and methionine metabolism (ko00270);; Carbon metabolism (ko01200);; Biosynthesis of amino acids (ko01230)	[E]	Amino acid transport and metabolism	D-isomer specific 2-hydroxyacid dehydrogenase, NAD binding domain	D-3-phosphoglycerate dehydrogenase 1, chloroplastic OS=Arabidopsis thaliana OX=3702 GN=PGDH1 PE=1 SV=1	E	Amino acid transport and metabolism	D-3-phosphoglycerate dehydrogenase 1, chloroplastic [Brassica rapa]	biological process: metabolic process (GO:0008152);; molecular function: catalytic activity (GO:0003824);; biological process: cellular process (GO:0009987);; molecular function: binding (GO:0005488)
BraA01g004100.3.5C	476.863	506.258	504.729	472.327	504.359	385.451	392.925	376.987	378.794	392.734	418.548	400.036	233.115	265.714	267.008	238.658	237.91	240.534	436.956	389.67	409.262	391.56	406.678	390.798	308.081	292.022	326.333	270.265	327.237	236.116	198.607	207.93	195.904	275.94	292.592	299.198	--	--	Cellular Component: chloroplast thylakoid membrane (GO:0009535);; Cellular Component: integral component of membrane (GO:0016021);;	K07937|6.2e-31|pop:7490060|K07937 ADP-ribosylation factor 1/2 | (RefSeq) ADP-ribosylation factor 2	Endocytosis (ko04144)	--	--	--	Stress enhanced protein 1, chloroplastic OS=Arabidopsis thaliana OX=3702 GN=SEP1 PE=2 SV=1	S	Function unknown	stress enhanced protein 1, chloroplastic isoform X1 [Brassica rapa]	cellular component: intracellular (GO:0005622);; cellular component: cellular anatomical entity (GO:0110165)
BraA01g004110.3.5C	30.4415	29.1478	29.3227	32.4767	30.1064	32.452	28.743	26.7579	28.4077	26.925	30.0028	29.1876	42.2117	37.6902	39.6957	32.096	37.4631	30.7239	35.8503	33.7014	34.4124	34.6092	34.9278	32.5722	35.5902	39.541	38.5075	35.0938	35.6074	28.0637	47.1795	45.3196	48.2205	42.367	44.0423	39.3531	--	--	Cellular Component: vacuolar proton-transporting V-type ATPase, V1 domain (GO:0000221);; Molecular Function: proton-transporting ATPase activity, rotational mechanism (GO:0046961);;	K02144|1.5e-256|bna:111201521|K02144 V-type H+-transporting ATPase subunit H | (RefSeq) V-type proton ATPase subunit H-like	Oxidative phosphorylation (ko00190);; Phagosome (ko04145)	[C]	Energy production and conversion	V-ATPase subunit H	V-type proton ATPase subunit H OS=Arabidopsis thaliana OX=3702 GN=VHA-H PE=1 SV=1	C	Energy production and conversion	V-type proton ATPase subunit H [Brassica rapa]	cellular component: protein-containing complex (GO:0032991);; cellular component: cellular anatomical entity (GO:0110165);; biological process: cellular process (GO:0009987);; biological process: localization (GO:0051179);; molecular function: transporter activity (GO:0005215)
BraA01g004150.3.5C	2.381	2.60473	2.35899	4.47398	3.59614	3.95487	2.59893	2.1395	2.40806	0.465094	0.988389	0.60611	1.38083	1.44544	2.45892	1.74149	1.88598	1.43483	1.10671	1.62402	1.4088	2.12931	1.79463	1.67521	1.01512	1.57043	1.21354	1.01243	1.19614	0.655418	1.03046	0.895613	0.858806	1.0957	1.49234	0.966941	--	--	Biological Process: regulation of cyclin-dependent protein serine/threonine kinase activity (GO:0000079);; Cellular Component: cyclin-dependent protein kinase holoenzyme complex (GO:0000307);; Cellular Component: nucleus (GO:0005634);; Cellular Component: cytoplasm (GO:0005737);; Molecular Function: cyclin-dependent protein serine/threonine kinase regulator activity (GO:0016538);; Cellular Compon…	K14505|3.7e-181|brp:103841511|K14505 cyclin D3, plant | (RefSeq) cyclin-D3-1	Plant hormone signal transduction (ko04075)	[D]	Cell cycle control, cell division, chromosome partitioning	Cyclin, N-terminal domain	Cyclin-D3-1 OS=Arabidopsis thaliana OX=3702 GN=CYCD3-1 PE=1 SV=3	D	Cell cycle control, cell division, chromosome partitioning	cyclin-D3-1 [Brassica rapa]	biological process: biological regulation (GO:0065007);; cellular component: protein-containing complex (GO:0032991);; cellular component: intracellular (GO:0005622);; cellular component: cellular anatomical entity (GO:0110165);; molecular function: molecular function regulator (GO:0098772);; biological process: cellular process (GO:0009987)
BraA01g004160.3.5C	63.8029	71.7611	71.2859	94.3866	91.9045	100.681	89.5534	88.1205	89.7185	80.9536	86.8776	81.7601	189.412	189.58	165.368	162.027	152.339	134.633	139.846	141.825	139.726	114.571	113.99	116.327	167.492	179.733	178.673	164.032	159.636	366.938	134.092	126.402	130.979	90.9237	85.1596	78.8921	--	--	--	K12486|4.2e-06|cpap:110806364|K12486 stromal membrane-associated protein | (RefSeq) probable ADP-ribosylation factor GTPase-activating protein AGD11 isoform X1	Endocytosis (ko04144)	[R]	General function prediction only	C2 domain	Elicitor-responsive protein 3 OS=Oryza sativa subsp. indica OX=39946 GN=ERG3 PE=2 SV=1	S	Function unknown	unnamed protein product [Brassica rapa]	--
BraA01g004170.3.5C	6.02253	6.13882	4.65983	5.18407	4.8991	4.80998	4.27103	4.22589	4.71825	5.30625	4.09081	4.15481	5.37379	5.44788	5.50562	5.9349	5.69214	5.71402	3.70659	3.84022	3.54623	2.35839	2.59976	3.62351	3.85481	4.8431	4.78982	4.2336	4.05136	4.13794	4.32054	4.3713	4.47869	3.88782	4.80786	3.96794	--	--	Molecular Function: nucleic acid binding (GO:0003676);;	K13094|5.7e-08|tcc:18601244|K13094 RNA-binding protein 5/10 | (RefSeq) SUPPRESSOR OF ABI3-5	--	--	--	G-patch domain	--	S	Function unknown	uncharacterized protein LOC103841186 isoform X2 [Brassica rapa]	molecular function: binding (GO:0005488)
BraA01g004180.3.5C	72.1942	70.1061	74.6216	84.0412	88.059	76.9212	54.3787	51.0442	51.6737	47.8371	47.9074	50.5589	108.332	107.672	119.091	89.7854	101.812	97.0598	52.0308	54.8488	50.4953	52.3343	56.5738	62.6405	48.043	53.2627	52.1518	67.1826	62.2841	85.913	110.961	111.563	104.795	58.4786	60.0526	61.476	--	--	Molecular Function: UDP-glycosyltransferase activity (GO:0008194);; Cellular Component: intracellular membrane-bounded organelle (GO:0043231);;	K23260|4.2e-184|brp:103841605|K23260 scopoletin glucosyltransferase [EC:2.4.1.128] | (RefSeq) UDP-glycosyltransferase 73B1	Phenylpropanoid biosynthesis (ko00940)	[GC]	Carbohydrate transport and metabolism;; Energy production and conversion	--	UDP-glycosyltransferase 73B1 OS=Arabidopsis thaliana OX=3702 GN=UGT73B1 PE=2 SV=1	--	--	hypothetical protein DY000_02036622, partial [Brassica cretica]	molecular function: catalytic activity (GO:0003824);; cellular component: intracellular (GO:0005622);; cellular component: cellular anatomical entity (GO:0110165)
BraA01g004190.3.5C	0.078689	0.042379	0	0	0	0.02669	0.010542	0.023373	0.079879	0.104104	0	0.054383	0.353698	0.485833	0.560691	0.060948	0.190695	0.153494	0.047709	0	0	0.112282	0.030607	0.162502	0.136595	0.080586	0.18285	0.458163	0.155337	0.573934	0.762732	0.519958	1.17351	1.98778	2.02635	2.54228	--	--	Molecular Function: UDP-glycosyltransferase activity (GO:0008194);; Cellular Component: intracellular membrane-bounded organelle (GO:0043231);;	K23260|1.6e-255|brp:108869154|K23260 scopoletin glucosyltransferase [EC:2.4.1.128] | (RefSeq) UDP-glycosyltransferase 73B3-like isoform X1	Phenylpropanoid biosynthesis (ko00940)	[GC]	Carbohydrate transport and metabolism;; Energy production and conversion	UDP-glucoronosyl and UDP-glucosyl transferase	UDP-glycosyltransferase 73B3 OS=Arabidopsis thaliana OX=3702 GN=UGT73B3 PE=2 SV=1	--	--	UDP-glycosyltransferase 73B3-like isoform X1 [Brassica rapa]	molecular function: catalytic activity (GO:0003824);; cellular component: intracellular (GO:0005622);; cellular component: cellular anatomical entity (GO:0110165)
BraA01g004230.3.5C	28.366	30.8439	31.0708	26.2628	23.2746	27.2932	26.4676	24.383	22.1738	21.4338	21.1985	21.554	29.9354	30.795	25.5069	40.7371	34.9927	32.1988	17.5389	20.0998	20.1159	22.0673	24.8917	27.4846	24.8482	22.9113	20.7754	15.2294	17.2047	16.7539	42.541	36.6388	42.3222	21.968	19.7175	21.1484	[J]	Translation, ribosomal structure and biogenesis	Molecular Function: RNA binding (GO:0003723);; Molecular Function: mRNA 3'-UTR binding (GO:0003730);; Cellular Component: nucleus (GO:0005634);; Cellular Component: cytoplasm (GO:0005737);; Cellular Component: cytosol (GO:0005829);; Molecular Function: poly(A) binding (GO:0008143);; Molecular Function: poly(U) RNA binding (GO:0008266);; Cellular Component: ribonucleoprotein complex (GO:1990904);;	K13126|0.0e+00|brp:103842244|K13126 polyadenylate-binding protein | (RefSeq) polyadenylate-binding protein 2 isoform X1	RNA transport (ko03013);; mRNA surveillance pathway (ko03015);; RNA degradation (ko03018)	[AJ]	RNA processing and modification;; Translation, ribosomal structure and biogenesis	RNA recognition motif. (a.k.a. RRM, RBD, or RNP domain)	Polyadenylate-binding protein 2 OS=Arabidopsis thaliana OX=3702 GN=PAB2 PE=1 SV=1	A	RNA processing and modification	polyadenylate-binding protein 2 isoform X1 [Brassica rapa]	molecular function: binding (GO:0005488);; cellular component: intracellular (GO:0005622);; cellular component: cellular anatomical entity (GO:0110165);; cellular component: protein-containing complex (GO:0032991)
BraA01g004240.3.5C	12.6299	12.9423	13.2841	16.2223	14.269	17.4331	11.9235	13.4137	12.5997	12.9751	15.0366	13.7769	25.644	25.0037	21.5578	29.513	26.5784	24.5121	20.0773	21.3838	19.6271	23.1243	22.9901	24.5869	22.6508	22.8078	20.6283	24.0049	23.5697	19.412	29.7069	29.5133	29.922	27.0462	23.5243	22.919	--	--	Molecular Function: zinc ion binding (GO:0008270);; Cellular Component: integral component of endoplasmic reticulum membrane (GO:0030176);; Biological Process: ubiquitin-dependent ERAD pathway (GO:0030433);;	K10661|0.0e+00|bna:106358407|K10661 E3 ubiquitin-protein ligase MARCH6 [EC:2.3.2.27] | (RefSeq) probable E3 ubiquitin ligase SUD1 isoform X1	Protein processing in endoplasmic reticulum (ko04141)	[A]	RNA processing and modification	RING-variant domain	Probable E3 ubiquitin ligase SUD1 OS=Arabidopsis thaliana OX=3702 GN=SUD1 PE=1 SV=1	A	RNA processing and modification	probable E3 ubiquitin ligase SUD1 isoform X1 [Brassica rapa]	molecular function: binding (GO:0005488);; cellular component: cellular anatomical entity (GO:0110165);; biological process: metabolic process (GO:0008152);; biological process: cellular process (GO:0009987);; biological process: response to stimulus (GO:0050896)
BraA01g004250.3.5C	5.94642	5.8459	5.45811	5.27763	5.37819	5.83766	5.0578	4.42507	4.76016	4.54962	4.80409	4.20103	6.5788	6.39062	5.9476	6.41188	6.82214	6.78251	3.93897	4.75863	3.15086	3.79672	3.91942	4.54664	4.32455	5.4342	4.75894	5.43624	4.75351	6.49945	5.95789	5.42461	4.85966	6.00792	6.1433	5.81022	[L]	Replication, recombination and repair	Molecular Function: catalytic activity (GO:0003824);; Biological Process: base-excision repair (GO:0006284);;	--	--	--	--	RRM in Demeter	DEMETER-like protein 3 OS=Arabidopsis thaliana OX=3702 GN=DML3 PE=2 SV=2	K	Transcription	DEMETER-like protein 3 [Brassica rapa]	molecular function: catalytic activity (GO:0003824);; biological process: metabolic process (GO:0008152);; biological process: cellular process (GO:0009987);; biological process: response to stimulus (GO:0050896)
BraA01g004280.3.5C	12.7629	11.5122	12.7466	8.87558	9.00514	9.46627	11.5	13.244	12.6108	10.091	9.34811	10.8679	7.42261	8.52733	7.4609	8.31267	7.95472	7.76428	8.40752	8.65328	9.99059	9.2493	9.18233	9.86863	7.6664	8.83046	9.38558	5.56291	4.95669	4.36268	7.84809	8.41595	7.51107	8.19256	7.46842	8.21387	[R]	General function prediction only	Cellular Component: nucleus (GO:0005634);; Cellular Component: cytosol (GO:0005829);; Cellular Component: integral component of membrane (GO:0016021);; Molecular Function: protein deglycase activity (GO:0036524);; Biological Process: protein deglycation, glyoxal removal (GO:0036529);; Biological Process: guanine deglycation, glyoxal removal (GO:0106046);;	K03152|2.9e-95|atr:18442151|K03152 protein deglycase [EC:3.5.1.124] | (RefSeq) protein DJ-1 homolog B isoform X1	--	[RV]	General function prediction only;; Defense mechanisms	DJ-1/PfpI family	Protein DJ-1 homolog C OS=Arabidopsis thaliana OX=3702 GN=DJ1C PE=2 SV=1	V	Defense mechanisms	protein DJ-1 homolog C [Brassica rapa]	cellular component: intracellular (GO:0005622);; cellular component: cellular anatomical entity (GO:0110165);; molecular function: catalytic activity (GO:0003824);; biological process: metabolic process (GO:0008152);; biological process: cellular process (GO:0009987)
BraA01g004290.3.5C	19.5655	18.2571	18.2391	26.2251	28.9498	24.7901	22.9666	19.6495	21.922	33.581	34.0905	34.0648	41.2399	44.8895	41.3114	30.0713	29.8859	30.1432	4.51407	4.87941	5.29947	4.21114	4.48468	4.65764	13.6357	12.8881	13.9815	17.6603	16.5101	19.8733	14.1685	13.5296	12.8433	24.8434	25.8154	24.1031	--	--	Molecular Function: DNA-binding transcription factor activity (GO:0003700);; Biological Process: positive regulation of transcription, DNA-templated (GO:0045893);;	K14432|1.8e-142|brp:103842661|K14432 ABA responsive element binding factor | (RefSeq) ABSCISIC ACID-INSENSITIVE 5-like protein 6	Plant hormone signal transduction (ko04075)	--	--	--	ABSCISIC ACID-INSENSITIVE 5-like protein 6 OS=Arabidopsis thaliana OX=3702 GN=ABF3 PE=1 SV=1	K	Transcription	ABSCISIC ACID-INSENSITIVE 5-like protein 6 [Brassica rapa]	molecular function: transcription regulator activity (GO:0140110);; biological process: biological regulation (GO:0065007)
BraA01g004300.3.5C	21.6119	20.7476	16.8189	11.5874	13.1238	12.4108	10.1015	10.8645	10.1369	5.50361	4.74979	5.74179	15.709	15.0516	17.7003	5.44159	7.12513	5.82177	2.78223	2.72494	1.33258	2.36472	1.40454	1.81955	11.8093	9.10756	11.1226	12.3444	13.0541	15.2044	9.80087	11.8236	10.5045	22.0965	22.7351	22.6404	--	--	--	--	--	--	--	--	Cold-regulated protein 28 OS=Arabidopsis thaliana OX=3702 GN=COR28 PE=1 SV=1	--	--	cold-regulated protein 28 isoform X1 [Brassica rapa]	--
BraA01g004320.3.5C	9.81067	11.607	7.27267	3.08928	4.86345	4.47988	5.4783	9.79354	7.31446	3.0832	2.78288	4.81645	1.73052	2.04149	2.4575	0.878774	1.16255	0.920291	9.2296	9.5403	8.12332	5.34283	7.19984	8.08892	8.20334	6.67099	8.89733	3.55178	6.37057	7.16368	0.480256	0.41733	1.99774	8.18677	8.84826	10.0049	--	--	--	--	--	--	--	--	--	--	--	uncharacterized protein LOC103843199 [Brassica rapa]	--
BraA01g004330.3.5C	1.13777	1.10929	1.81872	1.04776	1.2065	0.56695	0.809332	1.19927	1.14061	1.04206	1.06388	1.63966	2.35123	3.09561	3.23342	2.28466	1.55332	2.22159	0.880819	1.45731	0.946628	0.751037	0.486579	1.04139	0.652465	0.425768	0.618806	1.24436	1.91402	1.56208	1.15999	0.58788	0.808623	1.22827	1.73465	1.09267	[M]	Cell wall/membrane/envelope biogenesis	Molecular Function: protein serine/threonine kinase activity (GO:0004674);; Molecular Function: ATP binding (GO:0005524);; Cellular Component: nucleus (GO:0005634);; Cellular Component: cytoplasm (GO:0005737);; Biological Process: protein phosphorylation (GO:0006468);; Biological Process: intracellular signal transduction (GO:0035556);;	K14498|6.7e-204|bna:106370611|K14498 serine/threonine-protein kinase SRK2 [EC:2.7.11.1] | (RefSeq) serine/threonine-protein kinase SRK2E	MAPK signaling pathway - plant (ko04016);; Plant hormone signal transduction (ko04075)	[T]	Signal transduction mechanisms	Protein kinase domain	Serine/threonine-protein kinase SRK2E OS=Arabidopsis thaliana OX=3702 GN=SRK2E PE=1 SV=1	T	Signal transduction mechanisms	serine/threonine-protein kinase SRK2E [Brassica rapa]	biological process: metabolic process (GO:0008152);; biological process: cellular process (GO:0009987);; molecular function: catalytic activity (GO:0003824);; molecular function: binding (GO:0005488);; cellular component: intracellular (GO:0005622);; cellular component: cellular anatomical entity (GO:0110165);; biological process: signaling (GO:0023052);; biological process: response to stimulus …
BraA01g004340.3.5C	3.50704	3.35613	3.55952	4.31763	4.39593	5.08907	4.89355	5.03001	4.43886	3.01467	4.28578	2.99899	6.23793	5.13483	5.60367	5.46428	4.84888	5.25812	4.79154	4.62733	4.12668	3.96921	5.0781	5.82315	4.90107	4.6429	4.62247	4.82843	5.15861	4.08054	5.37306	5.95593	5.4271	5.33775	4.07055	5.19572	--	--	Biological Process: hematopoietic progenitor cell differentiation (GO:0002244);; Biological Process: immune system process (GO:0002376);; Biological Process: immune system development (GO:0002520);; Cellular Component: cellular_component (GO:0005575);; Cellular Component: intracellular (GO:0005622);; Cellular Component: obsolete cell (GO:0005623);; Cellular Component: cytoplasm (GO:0005737);; Cel…	--	--	[S]	Function unknown	Armadillo/beta-catenin-like repeat	--	O	Posttranslational modification, protein turnover, chaperones	armadillo repeat-containing protein 6 [Brassica rapa]	biological process: cellular process (GO:0009987);; biological process: developmental process (GO:0032502);; biological process: immune system process (GO:0002376);; biological process: multicellular organismal process (GO:0032501);; cellular component: intracellular (GO:0005622);; cellular component: cellular anatomical entity (GO:0110165)
BraA01g004350.3.5C	13.0912	11.7803	11.5553	15.2264	15.0003	11.5347	9.25301	8.64261	9.47436	12.0427	13.8938	12.3712	19.5266	20.4326	20.9148	24.7373	27.678	28.6903	16.2514	19.4829	14.8073	19.314	15.4984	15.3251	18.1828	20.126	20.4496	23.3241	21.9071	21.796	39.0248	37.4317	31.2283	20.9445	17.4402	18.0407	--	--	Cellular Component: integral component of membrane (GO:0016021);; Molecular Function: metal ion binding (GO:0046872);;	K15707|4.8e-126|bna:106370861|K15707 RING finger protein 170 [EC:2.3.2.27] | (RefSeq) E3 ubiquitin-protein ligase RNF170-like isoform X1	--	[O]	Posttranslational modification, protein turnover, chaperones	Zinc finger, C3HC4 type (RING finger)	--	O	Posttranslational modification, protein turnover, chaperones	E3 ubiquitin-protein ligase RNF170 isoform X1 [Brassica rapa]	cellular component: cellular anatomical entity (GO:0110165);; molecular function: binding (GO:0005488)
BraA01g004360.3.5C	3.50894	5.26502	4.33978	2.39404	2.11233	2.6309	1.00565	1.44616	1.31039	3.27987	1.17543	1.07558	1.53322	2.18305	2.41995	1.56421	2.36501	2.5897	2.64489	1.64884	2.17566	2.16595	4.62195	2.80829	2.32787	1.06115	1.65478	2.89458	2.16771	1.38717	2.16858	2.62949	1.44917	1.29132	1.97356	1.4879	--	--	Biological Process: double-strand break repair via homologous recombination (GO:0000724);; Cellular Component: Shu complex (GO:0097196);;	--	--	--	--	--	--	S	Function unknown	zinc finger SWIM domain-containing protein 7 [Brassica rapa]	biological process: metabolic process (GO:0008152);; biological process: cellular process (GO:0009987);; biological process: response to stimulus (GO:0050896);; cellular component: protein-containing complex (GO:0032991)
BraA01g004410.3.5C	4.81201	3.93495	4.77656	6.47171	5.40265	6.82169	2.56679	2.59145	2.25426	3.12573	1.4527	1.34236	0.153318	0.276224	0.835391	0.046059	0.420714	0.388067	12.4947	11.6414	11.4978	5.20961	5.12516	4.97218	2.0914	2.59885	2.49632	2.4017	2.4473	2.10907	0	0	0	1.18724	1.49068	0.809318	[Q]	Secondary metabolites biosynthesis, transport and catabolism	Biological Process: lipid metabolic process (GO:0006629);; Molecular Function: fatty-acyl-CoA reductase (alcohol-forming) activity (GO:0080019);; Molecular Function: alcohol-forming fatty acyl-CoA reductase activity (GO:0102965);;	K13356|1.4e-281|brp:103844166|K13356 alcohol-forming fatty acyl-CoA reductase [EC:1.2.1.84] | (RefSeq) fatty acyl-CoA reductase 3	Cutin, suberine and wax biosynthesis (ko00073);; Peroxisome (ko04146)	[I]	Lipid transport and metabolism	Male sterility protein	Fatty acyl-CoA reductase 3 OS=Arabidopsis thaliana OX=3702 GN=FAR3 PE=1 SV=1	I	Lipid transport and metabolism	fatty acyl-CoA reductase 3 [Brassica rapa]	biological process: metabolic process (GO:0008152);; molecular function: catalytic activity (GO:0003824)
BraA01g004420.3.5C	16.9603	16.2924	16.8757	13.3895	12.5341	13.8741	15.0073	14.3579	16.2056	20.2817	22.602	23.1282	40.6709	50.7183	46.2356	28.6548	28.0856	25.0632	14.5519	15.5611	16.7875	14.9827	13.46	13.8585	27.1853	26.6625	25.7997	22.3359	22.5215	18.2553	34.9853	37.7382	37.3921	37.7411	37.4819	38.6021	--	--	Biological Process: regulation of abscisic acid-activated signaling pathway (GO:0009787);; Biological Process: negative regulation of photomorphogenesis (GO:0010100);; Cellular Component: integral component of membrane (GO:0016021);;	--	--	--	--	--	Protein SHORT HYPOCOTYL IN WHITE LIGHT 1 OS=Arabidopsis thaliana OX=3702 GN=SHW1 PE=1 SV=1	--	--	protein SHORT HYPOCOTYL IN WHITE LIGHT 1 [Brassica rapa]	biological process: biological regulation (GO:0065007);; cellular component: cellular anatomical entity (GO:0110165)
BraA01g004430.3.5C	9.48088	8.32194	9.31011	6.75653	7.27384	7.3108	8.82148	9.08854	9.20947	7.19565	6.91424	6.82348	7.43122	7.19209	8.68582	6.24731	7.18554	7.10854	5.27387	7.01635	5.67037	5.93085	6.99201	5.48226	7.21629	8.86558	8.15966	6.127	6.88315	6.18787	6.19584	5.35278	5.44377	5.72895	6.54433	5.72997	--	--	Molecular Function: magnesium ion binding (GO:0000287);; Molecular Function: ATP binding (GO:0005524);; Cellular Component: cytoplasm (GO:0005737);; Biological Process: inositol trisphosphate metabolic process (GO:0032957);; Molecular Function: inositol tetrakisphosphate 1-kinase activity (GO:0047325);; Molecular Function: inositol-1,3,4-trisphosphate 6-kinase activity (GO:0052725);; Molecular Fu…	K00913|2.1e-109|brp:103844358|K00913 inositol-1,3,4-trisphosphate 5/6-kinase / inositol-tetrakisphosphate 1-kinase [EC:2.7.1.159 2.7.1.134] | (RefSeq) inositol-tetrakisphosphate 1-kinase 2	Inositol phosphate metabolism (ko00562);; Phosphatidylinositol signaling system (ko04070)	--	--	Inositol 1,3,4-trisphosphate 5/6-kinase pre-ATP-grasp domain	Inositol-tetrakisphosphate 1-kinase 2 OS=Arabidopsis thaliana OX=3702 GN=ITPK2 PE=1 SV=3	F	Nucleotide transport and metabolism	inositol-tetrakisphosphate 1-kinase 2 [Brassica rapa]	molecular function: binding (GO:0005488);; cellular component: cellular anatomical entity (GO:0110165);; biological process: metabolic process (GO:0008152);; biological process: cellular process (GO:0009987);; molecular function: catalytic activity (GO:0003824)
BraA01g004450.3.5C	19.2532	17.9254	17.3218	14.0604	12.7826	16.0145	17.5704	18.5557	14.8512	14.6894	12.9908	12.2341	12.6424	12.4673	10.6736	9.86327	10.0732	9.20135	13.1315	15.5747	15.0215	17.2864	16.7976	16.1032	14.0355	15.9755	14.3808	12.3664	13.0391	9.04969	10.7974	10.4683	9.50569	12.3591	11.1215	11.0021	[J]	Translation, ribosomal structure and biogenesis	Molecular Function: nucleic acid binding (GO:0003676);; Molecular Function: aminoacyl-tRNA ligase activity (GO:0004812);; Molecular Function: ATP binding (GO:0005524);; Cellular Component: cytoplasm (GO:0005737);; Biological Process: tRNA aminoacylation for protein translation (GO:0006418);;	K01876|6.4e-304|brp:103844519|K01876 aspartyl-tRNA synthetase [EC:6.1.1.12] | (RefSeq) aspartate--tRNA ligase, chloroplastic/mitochondrial isoform X2	Aminoacyl-tRNA biosynthesis (ko00970)	[J]	Translation, ribosomal structure and biogenesis	tRNA synthetases class II (D, K and N)	Aspartate--tRNA ligase, chloroplastic/mitochondrial OS=Arabidopsis thaliana OX=3702 GN=At4g33760 PE=2 SV=1	J	Translation, ribosomal structure and biogenesis	aspartate--tRNA ligase, chloroplastic/mitochondrial isoform X2 [Brassica rapa]	molecular function: binding (GO:0005488);; molecular function: catalytic activity (GO:0003824);; cellular component: cellular anatomical entity (GO:0110165);; biological process: metabolic process (GO:0008152);; biological process: cellular process (GO:0009987)
BraA01g004460.3.5C	8.42476	7.18274	8.35012	5.60993	5.54903	5.50561	5.4927	5.83589	6.08076	7.54339	5.9532	6.91296	10.0616	10.6334	10.6729	6.85374	6.52683	7.1966	9.81626	9.85019	9.13588	10.0936	9.35163	9.18332	9.38165	7.09001	8.35527	8.97496	7.04359	11.5361	13.6971	11.2571	10.1675	10.8551	13.2831	12.0447	--	--	Cellular Component: integral component of membrane (GO:0016021);;	--	--	--	--	--	--	--	--	cilia- and flagella-associated protein 251 [Brassica rapa]	cellular component: cellular anatomical entity (GO:0110165)
BraA01g004500.3.5C	15.8575	16.1094	16.2809	13.3649	12.6867	15.2868	16.9607	18.4718	18.8765	19.7771	21.6768	21.5356	24.0904	24.6625	25.6869	22.0331	23.1323	22.542	15.58	18.0804	16.2418	18.335	15.3663	18.1095	18.8844	19.5845	17.4935	20.1113	19.0181	23.0881	25.7852	27.5031	26.9621	24.4674	23.9988	24.7403	[R]	General function prediction only	Cellular Component: cytoplasm (GO:0005737);; Cellular Component: integral component of membrane (GO:0016021);; Biological Process: cellular manganese ion homeostasis (GO:0030026);; Cellular Component: intracellular membrane-bounded organelle (GO:0043231);;	K16302|6.9e-232|brp:103845161|K16302 metal transporter CNNM | (RefSeq) DUF21 domain-containing protein At4g33700	--	[S]	Function unknown	Cyclin M transmembrane N-terminal domain	DUF21 domain-containing protein At4g33700 OS=Arabidopsis thaliana OX=3702 GN=CBSDUF6 PE=1 SV=1	S	Function unknown	DUF21 domain-containing protein At4g33700 [Brassica rapa]	cellular component: cellular anatomical entity (GO:0110165);; biological process: cellular process (GO:0009987);; biological process: biological regulation (GO:0065007);; cellular component: intracellular (GO:0005622)
BraA01g004510.3.5C	6.59603	4.7351	5.5759	3.41723	4.35106	3.21725	3.91997	3.32922	4.09761	4.39043	3.68876	4.62522	4.78373	5.89502	4.16697	5.84394	6.22663	5.72546	3.15662	3.25513	3.40976	4.41495	2.0872	4.44216	4.593	4.56348	4.83485	5.03839	4.29277	4.28172	5.77324	5.53313	4.81842	5.25756	4.25785	4.14961	--	--	--	--	--	--	--	--	--	--	--	protein FAM133 [Brassica rapa]	--
BraA01g004530.3.5C	24.0914	26.7893	24.0466	10.3821	10.9827	7.20778	14.8358	11.5973	14.9345	12.3879	18.1701	10.7132	0.395205	1.00291	1.89854	0.690346	0.495568	0.07557	39.7401	27.4293	34.1043	25.9901	28.9392	23.552	29.8694	23.9225	29.2883	27.0219	35.4279	29.3869	13.2439	12.8652	15.3705	36.0992	43.9159	41.5546	--	--	--	--	--	--	--	--	--	--	--	uncharacterized protein LOC103845257 [Brassica rapa]	--
BraA01g004540.3.5C	7.89421	8.57486	7.26617	8.07575	8.47823	9.42443	10.3801	10.281	10.4284	8.98024	8.14904	8.69868	16.7063	16.5964	13.4232	13.4775	14.1504	12.3789	9.56283	8.81559	10.0813	11.3458	11.3587	11.39	12.661	13.9721	12.0492	14.0864	12.9104	11.6026	16.8435	16.1783	16.1817	16.004	14.1861	13.7918	--	--	Molecular Function: GTPase activity (GO:0003924);; Molecular Function: GTP binding (GO:0005525);; Cellular Component: cytoplasm (GO:0005737);; Molecular Function: microtubule binding (GO:0008017);; Cellular Component: membrane (GO:0016020);; Biological Process: organelle fission (GO:0048285);;	K17065|0.0e+00|brp:103845417|K17065 dynamin 1-like protein [EC:3.6.5.5] | (RefSeq) dynamin-related protein 3A isoform X1	--	[UR]	Intracellular trafficking, secretion, and vesicular transport;; General function prediction only	Dynamin central region	Dynamin-related protein 3A OS=Arabidopsis thaliana OX=3702 GN=DRP3A PE=1 SV=2	U	Intracellular trafficking, secretion, and vesicular transport	dynamin-related protein 3A isoform X2 [Brassica rapa]	molecular function: catalytic activity (GO:0003824);; molecular function: binding (GO:0005488);; cellular component: cellular anatomical entity (GO:0110165);; biological process: cellular process (GO:0009987)
BraA01g004550.3.5C	35.1055	37.2956	34.0505	18.9285	19.2293	13.9205	12.9262	11.7147	12.4945	11.0564	11.8057	10.2026	8.30858	9.16502	9.70038	6.63393	7.97229	8.71726	39.6537	35.2127	35.8938	28.7904	33.7739	26.1146	35.467	31.6711	35.6317	23.3732	27.6139	22.4206	20.3581	21.788	20.3884	29.2838	38.9102	38.0642	--	--	--	--	--	[S]	Function unknown	Costars	Costars family protein ST45-2 OS=Eutrema halophilum OX=98038 PE=3 SV=1	S	Function unknown	costars family protein ST45-2 [Brassica rapa]	--
BraA01g004560.3.5C	1.97703	3.04213	2.43926	1.34031	2.34691	1.95885	1.85258	1.61561	1.55839	2.55819	2.05174	3.0485	5.9624	4.43369	8.19533	4.22217	4.7836	4.52924	2.33298	2.79181	2.94996	3.97116	2.97684	2.45102	3.38177	3.08502	3.23294	5.14199	4.06621	2.66492	6.32247	7.99451	8.0658	5.78053	6.31824	7.8444	--	--	Cellular Component: vacuolar membrane (GO:0005774);; Cellular Component: integral component of membrane (GO:0016021);;	--	--	--	--	--	--	S	Function unknown	unnamed protein product [Brassica rapa]	cellular component: cellular anatomical entity (GO:0110165)
BraA01g004570.3.5C	0.934431	0.978568	1.4965	0.82501	0.593318	0.750343	0.713332	0.86186	0.510077	0.717491	1.18969	1.40398	3.57342	2.92313	3.58096	2.16035	2.24806	2.13729	1.48334	1.04017	0.998475	1.33511	0.787647	1.29647	1.71218	1.26176	1.09902	1.64874	1.46053	1.80477	2.86923	3.09123	2.99815	2.63393	2.05186	1.80136	--	--	Molecular Function: cysteine-type peptidase activity (GO:0008234);;	K08596|4.4e-178|bna:106438543|K08596 sentrin-specific protease 7 [EC:3.4.22.68] | (RefSeq) probable ubiquitin-like-specific protease 2A	--	[O]	Posttranslational modification, protein turnover, chaperones	Ulp1 protease family, C-terminal catalytic domain	Probable ubiquitin-like-specific protease 2A OS=Arabidopsis thaliana OX=3702 GN=ULP2A PE=2 SV=2	O	Posttranslational modification, protein turnover, chaperones	probable ubiquitin-like-specific protease 2A isoform X1 [Brassica rapa]	biological process: metabolic process (GO:0008152);; molecular function: catalytic activity (GO:0003824)
BraA01g004580.3.5C	4.13083	4.2009	3.77626	3.38132	3.19831	3.4901	5.8101	5.62184	4.74018	7.06527	9.29031	9.60428	24.4799	25.0648	28.6363	16.6255	14.3833	17.0178	4.89874	4.47491	4.35106	5.42932	5.10575	6.59565	7.06585	7.11463	7.34226	12.7389	10.8821	13.9968	25.3275	27.6454	25.7206	19.21	16.8601	17.7417	[C]	Energy production and conversion	Molecular Function: carbonate dehydratase activity (GO:0004089);; Molecular Function: zinc ion binding (GO:0008270);; Biological Process: cyanate catabolic process (GO:0009440);; Biological Process: carbon utilization (GO:0015976);;	K01673|6.1e-168|brp:103845958|K01673 carbonic anhydrase [EC:4.2.1.1] | (RefSeq) beta carbonic anhydrase 5, chloroplastic	Nitrogen metabolism (ko00910)	--	--	Carbonic anhydrase	Beta carbonic anhydrase 5, chloroplastic OS=Arabidopsis thaliana OX=3702 GN=BCA5 PE=2 SV=1	P	Inorganic ion transport and metabolism	unnamed protein product [Brassica rapa]	molecular function: catalytic activity (GO:0003824);; molecular function: binding (GO:0005488);; biological process: metabolic process (GO:0008152);; biological process: cellular process (GO:0009987);; biological process: carbon utilization (GO:0015976)
BraA01g004600.3.5C	0.173671	0.218821	0.143785	0.125731	0.166387	0.088775	0.26545	0.233052	0.231046	0.480054	0.573883	0.54192	1.72178	1.51872	2.05547	0.949941	1.02602	0.995378	0.359067	0.599016	0.277933	0.454669	0.456566	0.486471	0.567749	0.679497	0.560882	0.970628	1.1513	1.40186	2.27525	2.39619	2.51313	1.62401	1.52634	1.60703	--	--	Molecular Function: nucleic acid binding (GO:0003676);; Molecular Function: zinc ion binding (GO:0008270);; Biological Process: DNA integration (GO:0015074);;	K03006|3.1e-294|adu:107466525|K03006 DNA-directed RNA polymerase II subunit RPB1 [EC:2.7.7.6] | (RefSeq) LOW QUALITY PROTEIN: DNA-directed RNA polymerase II subunit 1-like	RNA polymerase (ko03020)	[R]	General function prediction only	Reverse transcriptase (RNA-dependent DNA polymerase)	Retrovirus-related Pol polyprotein from transposon TNT 1-94 OS=Nicotiana tabacum OX=4097 PE=2 SV=1	O	Posttranslational modification, protein turnover, chaperones	uncharacterized protein LOC108871170 [Brassica rapa]	molecular function: binding (GO:0005488);; biological process: metabolic process (GO:0008152);; biological process: cellular process (GO:0009987)
BraA01g004610.3.5C	10.247	11.7786	11.4994	12.1653	10.5827	11.6171	12.3138	12.3101	11.326	8.88942	9.37308	9.87528	10.575	9.7413	9.63471	10.4321	9.75703	10.3749	11.061	12.4187	11.8201	14.1226	12.5256	13.8543	12.6716	13.093	13.0632	14.0788	12.3361	16.8822	10.6785	10.6604	9.93964	11.9655	10.4103	11.5287	[P]	Inorganic ion transport and metabolism	Cellular Component: plant-type vacuole (GO:0000325);; Cellular Component: vacuolar membrane (GO:0005774);; Biological Process: potassium ion transport (GO:0006813);; Molecular Function: potassium ion transmembrane transporter activity (GO:0015079);; Cellular Component: membrane (GO:0016020);; Cellular Component: integral component of membrane (GO:0016021);;	K03549|2.0e-259|atr:18427538|K03549 KUP system potassium uptake protein | (RefSeq) putative potassium transporter 12	--	--	--	K+ potassium transporter	Potassium transporter 13 OS=Arabidopsis thaliana OX=3702 GN=POT13 PE=1 SV=1	P	Inorganic ion transport and metabolism	potassium transporter 13 [Brassica rapa]	cellular component: intracellular (GO:0005622);; cellular component: cellular anatomical entity (GO:0110165);; biological process: localization (GO:0051179);; biological process: cellular process (GO:0009987);; molecular function: transporter activity (GO:0005215)
BraA01g004620.3.5C	6.73291	7.90514	7.31074	6.28561	5.58477	6.40277	9.86235	10.032	9.79591	6.86572	7.11768	6.47867	4.82484	4.33016	3.54762	5.99203	5.39137	5.00441	6.26459	7.65728	6.6005	9.55497	7.93739	9.50293	6.8533	7.32556	6.84672	7.42469	6.93172	6.50991	7.61825	7.15243	8.2078	5.87049	5.10467	5.35058	[P]	Inorganic ion transport and metabolism	Molecular Function: ATP binding (GO:0005524);; Cellular Component: integral component of membrane (GO:0016021);; Molecular Function: copper transmembrane transporter activity, phosphorylative mechanism (GO:0043682);; Molecular Function: metal ion binding (GO:0046872);;	K17686|0.0e+00|brp:103846231|K17686 P-type Cu+ transporter [EC:7.2.2.8] | (RefSeq) copper-transporting ATPase PAA1, chloroplastic	MAPK signaling pathway - plant (ko04016)	[P]	Inorganic ion transport and metabolism	E1-E2 ATPase	Copper-transporting ATPase PAA1, chloroplastic OS=Arabidopsis thaliana OX=3702 GN=PAA1 PE=1 SV=1	P	Inorganic ion transport and metabolism	copper-transporting ATPase PAA1, chloroplastic [Brassica rapa]	molecular function: binding (GO:0005488);; cellular component: cellular anatomical entity (GO:0110165);; biological process: cellular process (GO:0009987);; biological process: localization (GO:0051179);; molecular function: transporter activity (GO:0005215)
BraA01g004630.3.5C	46.1275	45.8418	48.9781	41.281	41.516	38.0133	55.2322	50.9819	50.4554	44.3154	44.2153	42.8543	41.144	42.9955	44.6663	35.6945	34.5403	33.9086	50.9514	51.543	50.9509	52.7757	56.8744	53.881	65.7198	65.4851	61.6902	54.8988	61.067	50.5992	52.7793	51.2025	52.6968	57.2244	54.2952	54.3934	[E]	Amino acid transport and metabolism	Molecular Function: 3-deoxy-7-phosphoheptulonate synthase activity (GO:0003849);; Biological Process: aromatic amino acid family biosynthetic process (GO:0009073);; Biological Process: chorismate biosynthetic process (GO:0009423);; Cellular Component: chloroplast (GO:0009507);;	K01626|6.1e-296|brp:103846297|K01626 3-deoxy-7-phosphoheptulonate synthase [EC:2.5.1.54] | (RefSeq) phospho-2-dehydro-3-deoxyheptonate aldolase 2, chloroplastic	Phenylalanine, tyrosine and tryptophan biosynthesis (ko00400);; Biosynthesis of amino acids (ko01230)	--	--	Class-II DAHP synthetase family	Phospho-2-dehydro-3-deoxyheptonate aldolase 2, chloroplastic OS=Arabidopsis thaliana OX=3702 GN=DHS2 PE=2 SV=2	E	Amino acid transport and metabolism	phospho-2-dehydro-3-deoxyheptonate aldolase 2, chloroplastic [Brassica rapa]	molecular function: catalytic activity (GO:0003824);; biological process: metabolic process (GO:0008152);; biological process: cellular process (GO:0009987);; cellular component: intracellular (GO:0005622);; cellular component: cellular anatomical entity (GO:0110165)
BraA01g004640.3.5C	20.6339	21.7684	21.5065	17.8429	17.3936	18.0985	15.9069	17.314	16.1245	17.1679	18.0558	18.0614	17.3549	18.5139	20.2021	18.0595	20.0379	18.3225	26.8148	25.8085	26.616	27.4093	25.9299	25.8624	15.6352	17.9224	17.0028	24.9378	26.8794	21.6476	18.0583	19.4908	16.8514	23.7274	25.9697	25.173	--	--	Molecular Function: catalytic activity (GO:0003824);;	K17508|7.0e-49|sbi:8057093|K17508 protein phosphatase PTC7 [EC:3.1.3.16] | (RefSeq) probable protein phosphatase 2C 55	--	[T]	Signal transduction mechanisms	Protein phosphatase 2C	Probable protein phosphatase 2C 62 OS=Arabidopsis thaliana OX=3702 GN=At4g33500 PE=2 SV=1	T	Signal transduction mechanisms	probable protein phosphatase 2C 62 isoform X2 [Brassica rapa]	molecular function: catalytic activity (GO:0003824)
BraA01g004650.3.5C	13.6002	12.9275	13.1921	18.82	19.2425	18.1795	12.8209	13.3684	13.0928	14.1641	15.0848	15.4012	20.6469	19.7942	21.0929	21.52	24.4742	24.2682	7.48536	8.056	7.9161	9.27799	9.10052	8.63296	8.67913	10.1381	9.24257	14.9716	15.2534	12.1209	10.7088	10.9177	11.1677	15.9655	16.0249	16.8899	--	--	Molecular Function: aspartic-type endopeptidase activity (GO:0004190);;	K00924|3.1e-38|gra:105799124|K00924 kinase [EC:2.7.1.-] | (RefSeq) aspartic proteinase-like protein 2	--	[O]	Posttranslational modification, protein turnover, chaperones	Xylanase inhibitor N-terminal	Aspartic proteinase Asp1 OS=Oryza sativa subsp. japonica OX=39947 GN=ASP1 PE=2 SV=1	O	Posttranslational modification, protein turnover, chaperones	aspartic proteinase Asp1 [Brassica rapa]	biological process: metabolic process (GO:0008152);; molecular function: catalytic activity (GO:0003824)
BraA01g004660.3.5C	71.3763	66.2679	69.7019	59.6969	59.2797	61.2777	50.966	55.838	53.6807	49.3656	47.8588	50.0905	48.6608	47.9101	53.7518	47.7172	49.0548	49.6142	30.4359	33.7819	32.6321	37.0867	37.534	36.4314	28.487	28.5718	27.9349	27.1461	27.1163	29.7783	28.1381	25.5928	26.0071	26.8878	26.9226	26.6774	--	--	--	--	--	--	--	Protein of unknown function (DUF3727)	--	S	Function unknown	uncharacterized protein LOC103846741 [Brassica rapa]	--
BraA01g004680.3.5C	40.8984	42.8089	42.9868	26.242	28.0363	31.2118	26.1481	24.6124	27.2778	20.7715	22.5807	23.5146	13.7149	12.3	12.4798	10.7194	11.298	11.6599	21.4471	22.0254	21.7417	21.682	19.866	19.8392	17.1727	18.5523	16.4571	16.0417	17.1457	16.9611	10.8073	10.063	10.7576	13.9002	16.2534	17.5084	--	--	Molecular Function: hydrolase activity (GO:0016787);;	--	--	--	--	--	Histone deacetylase 14 OS=Arabidopsis thaliana OX=3702 GN=HDA14 PE=1 SV=1	B	Chromatin structure and dynamics	unnamed protein product [Brassica rapa]	molecular function: catalytic activity (GO:0003824)
BraA01g004700.3.5C	19.2768	15.862	17.4069	17.8952	14.9411	18.4429	16.5571	16.0831	19.0024	19.1347	14.4422	15.8882	9.93113	11.5244	9.9863	10.3244	11.8611	10.9997	8.30778	9.87559	9.47961	13.0438	13.582	12.3557	12.4233	13.2627	11.66	14.3155	14.2536	11.5684	9.77479	10.7124	10.2879	14.2425	14.4915	13.8596	[PR]	Inorganic ion transport and metabolism;; General function prediction only	Molecular Function: ATP binding (GO:0005524);; Cellular Component: chloroplast envelope (GO:0009941);; Molecular Function: ATPase activity (GO:0016887);;	K05658|4.6e-22|zma:103635287|K05658 ATP-binding cassette, subfamily B (MDR/TAP), member 1 [EC:7.6.2.2] | (RefSeq) ABC transporter B family member 11 isoform X1	ABC transporters (ko02010)	[Q]	Secondary metabolites biosynthesis, transport and catabolism	ABC transporter	ABC transporter I family member 10 OS=Arabidopsis thaliana OX=3702 GN=ABCI10 PE=1 SV=1	Q	Secondary metabolites biosynthesis, transport and catabolism	ABC transporter I family member 10 [Brassica rapa]	molecular function: binding (GO:0005488);; cellular component: intracellular (GO:0005622);; cellular component: cellular anatomical entity (GO:0110165);; molecular function: catalytic activity (GO:0003824)
BraA01g004710.3.5C	0.464745	0.905196	0.769607	0.250125	1.30431	0.635586	0.489802	0.148893	0.269649	0.174632	0.197891	0.324857	1.74693	1.22158	1.74023	0.647468	0.870492	1.15456	1.75564	1.2046	1.07896	1.36841	1.6145	1.23928	3.03185	2.25856	2.72772	4.24179	4.59197	2.92836	5.52811	5.5108	4.84196	3.28805	3.01767	2.35407	[G]	Carbohydrate transport and metabolism	Molecular Function: polygalacturonase activity (GO:0004650);; Cellular Component: extracellular region (GO:0005576);; Biological Process: carbohydrate metabolic process (GO:0005975);; Biological Process: cell wall organization (GO:0071555);;	K01184|3.0e-26|thj:104818029|K01184 polygalacturonase [EC:3.2.1.15] | (RefSeq) probable polygalacturonase At3g15720 isoform X1	Pentose and glucuronate interconversions (ko00040)	--	--	Glycosyl hydrolases family 28	Probable polygalacturonase OS=Vitis vinifera OX=29760 GN=GSVIVT00026920001 PE=1 SV=1	G	Carbohydrate transport and metabolism	probable polygalacturonase isoform X1 [Brassica rapa]	molecular function: catalytic activity (GO:0003824);; cellular component: cellular anatomical entity (GO:0110165);; biological process: metabolic process (GO:0008152);; biological process: cellular process (GO:0009987)
BraA01g004720.3.5C	10.7879	11.3713	11.0854	13.2637	12.3587	12.435	8.39652	6.90055	7.49991	8.2167	10.0911	8.0007	22.6754	21.143	21.4179	20.7855	18.9782	19.666	16.5231	15.2029	15.3147	18.9324	17.4603	19.7352	14.2446	14.2082	14.0043	18.3648	17.7711	22.8001	30.1515	28.1707	30.7074	22.4577	21.6852	18.864	--		Molecular Function: transmembrane receptor protein serine/threonine kinase activity (GO:0004675);; Molecular Function: signaling receptor binding (GO:0005102);; Molecular Function: ATP binding (GO:0005524);; Cellular Component: integral component of membrane (GO:0016021);;	K13416|1.3e-300|bna:106438526|K13416 brassinosteroid insensitive 1-associated receptor kinase 1 [EC:2.7.10.1 2.7.11.1] | (RefSeq) BRASSINOSTEROID INSENSITIVE 1-associated receptor kinase 1-like	MAPK signaling pathway - plant (ko04016);; Plant hormone signal transduction (ko04075);; Plant-pathogen interaction (ko04626)	[T]	Signal transduction mechanisms	Protein kinase domain	BRASSINOSTEROID INSENSITIVE 1-associated receptor kinase 1 OS=Arabidopsis thaliana OX=3702 GN=BAK1 PE=1 SV=2	T	Signal transduction mechanisms	BRASSINOSTEROID INSENSITIVE 1-associated receptor kinase 1 [Brassica rapa]	biological process: metabolic process (GO:0008152);; biological process: cellular process (GO:0009987);; molecular function: catalytic activity (GO:0003824);; molecular function: molecular transducer activity (GO:0060089);; molecular function: binding (GO:0005488);; cellular component: cellular anatomical entity (GO:0110165)
BraA01g004730.3.5C	0	0	0.077924	0	0	0	0.066761	0	0.041301	0.084518	0	0	0	0	0	0.146902	0.075747	0.120444	0.090129	0.177865	0.058008	0.336164	0.423733	0.461707	0.24938	0.59395	0.628838	1.91083	2.22837	2.81687	0	0.24778	0.038364	0.367309	0.366381	0.550397	--	--	Molecular Function: peroxidase activity (GO:0004601);; Cellular Component: extracellular region (GO:0005576);; Biological Process: response to oxidative stress (GO:0006979);; Cellular Component: integral component of membrane (GO:0016021);; Molecular Function: heme binding (GO:0020037);; Biological Process: hydrogen peroxide catabolic process (GO:0042744);; Molecular Function: metal ion binding (…	K00430|2.5e-178|bna:106443747|K00430 peroxidase [EC:1.11.1.7] | (RefSeq) peroxidase 47-like	Phenylpropanoid biosynthesis (ko00940)	--	--	Peroxidase	Peroxidase 47 OS=Arabidopsis thaliana OX=3702 GN=PER47 PE=2 SV=2	Q	Secondary metabolites biosynthesis, transport and catabolism	peroxidase 47 [Brassica rapa]	biological process: metabolic process (GO:0008152);; biological process: cellular process (GO:0009987);; biological process: response to stimulus (GO:0050896);; biological process: detoxification (GO:0098754);; molecular function: catalytic activity (GO:0003824);; molecular function: antioxidant activity (GO:0016209);; cellular component: cellular anatomical entity (GO:0110165);; molecular functi…
BraA01g004740.3.5C	0.311162	0.060081	0	0.097191	0	0	0	0.054163	0.070193	0	0	0	0.522745	0.391998	0.180801	0.064275	0	0.245003	2.03629	2.82152	2.30756	2.91508	2.16797	1.99941	7.22659	6.23575	5.50487	5.00875	3.65145	4.10881	3.01423	4.00448	2.58504	3.96905	3.44184	4.59979	--	--	Biological Process: signal peptide processing (GO:0006465);; Cellular Component: Golgi-associated vesicle membrane (GO:0030660);; Biological Process: membrane protein proteolysis (GO:0033619);; Molecular Function: aspartic endopeptidase activity, intramembrane cleaving (GO:0042500);; Cellular Component: integral component of cytoplasmic side of endoplasmic reticulum membrane (GO:0071458);; Cellul…	K09598|6.3e-205|bna:106438525|K09598 signal peptide peptidase-like 3 [EC:3.4.23.-] | (RefSeq) signal peptide peptidase-like 1	--	[S]	Function unknown	Signal peptide peptidase	Signal peptide peptidase-like 1 OS=Arabidopsis thaliana OX=3702 GN=SPPL1 PE=2 SV=1	S	Function unknown	signal peptide peptidase-like 1 [Brassica rapa]	biological process: metabolic process (GO:0008152);; biological process: cellular process (GO:0009987);; cellular component: cellular anatomical entity (GO:0110165);; molecular function: catalytic activity (GO:0003824)
BraA01g004770.3.5C	11.8407	8.47826	10.5905	10.5234	10.1431	8.71782	7.29292	6.92616	7.19274	8.78299	7.77839	9.46965	14.9772	15.0591	17.1951	10.0967	11.6741	11.324	9.71236	10.8054	9.93571	10.2198	11.3079	8.65227	9.78595	10.4369	12.0587	9.42155	8.72845	13.0724	15.9206	13.9834	13.3176	12.9584	14.5312	11.8071	--	--	Cellular Component: integral component of membrane (GO:0016021);;	K20782|4.6e-10|vcn:VOLCADRAFT_106781|K20782 hydroxyproline O-arabinosyltransferase [EC:2.4.2.58] | (RefSeq) hypothetical protein	Other types of O-glycan biosynthesis (ko00514)	--	--	--	--	--	--	uncharacterized protein LOC103847906 [Brassica rapa]	cellular component: cellular anatomical entity (GO:0110165)
BraA01g004780.3.5C	17.4474	17.73	19.4577	17.0633	15.8293	15.7447	20.901	22.1916	19.2199	22.1908	17.453	21.2997	14.4022	15.6588	16.1127	14.3394	15.8476	16.3591	17.1691	15.6437	14.7846	17.0506	18.1824	17.1604	12.5434	16.5296	12.9071	15.209	13.6858	12.2798	15.1197	18.272	14.5241	14.4996	14.9704	14.3564	--	--	Cellular Component: chloroplast (GO:0009507);; Biological Process: protein transport (GO:0015031);;	--	--	--	--	Tic22-like family	Protein TIC 22, chloroplastic OS=Arabidopsis thaliana OX=3702 GN=TIC22 PE=1 SV=1	S	Function unknown	protein TIC 22, chloroplastic [Brassica rapa]	cellular component: intracellular (GO:0005622);; cellular component: cellular anatomical entity (GO:0110165);; biological process: localization (GO:0051179)
BraA01g004790.3.5C	0.562383	0.418885	0.500053	0.713808	0.43304	0.604523	0.520472	0.268843	0.63127	0.365737	0.515713	0.482244	1.12125	1.27932	1.50154	1.23633	1.08253	1.2003	0.524529	0.649205	0.789474	0.177567	0.461589	0.537541	0.521573	0.332423	0.41912	0.365189	0.179147	0.187682	0.287391	0.231761	0.144415	0.241242	0.273831	0.270106	[M]	Cell wall/membrane/envelope biogenesis	Cellular Component: Golgi apparatus (GO:0005794);; Biological Process: plant-type secondary cell wall biogenesis (GO:0009834);; Molecular Function: glucuronosyltransferase activity (GO:0015020);; Biological Process: xylan biosynthetic process (GO:0045492);;	K20890|0.0e+00|bna:106443746|K20890 xylan alpha-glucuronosyltransferase [EC:2.4.1.-] | (RefSeq) UDP-glucuronate:xylan alpha-glucuronosyltransferase 2-like isoform X1	--	[G]	Carbohydrate transport and metabolism	Glycosyl transferase family 8	UDP-glucuronate:xylan alpha-glucuronosyltransferase 2 OS=Arabidopsis thaliana OX=3702 GN=GUX2 PE=2 SV=1	G	Carbohydrate transport and metabolism	UDP-glucuronate:xylan alpha-glucuronosyltransferase 2-like isoform X1 [Brassica napus]	cellular component: intracellular (GO:0005622);; cellular component: cellular anatomical entity (GO:0110165);; biological process: cellular process (GO:0009987);; molecular function: catalytic activity (GO:0003824);; biological process: metabolic process (GO:0008152)
BraA01g004800.3.5C	3.11215	3.74473	2.48075	3.94423	2.32022	0.820014	2.54515	3.12601	3.12524	4.17857	3.62898	4.03723	7.29913	9.3278	8.55991	6.75431	6.05687	6.32913	1.8085	1.35261	1.07266	2.23632	1.53569	0.993569	3.80844	5.06877	4.53608	1.24323	1.5751	4.2793	1.85258	2.84973	2.36954	3.70108	2.84511	2.98661	--	--	Molecular Function: protein binding (GO:0005515);;	K14855|5.1e-17|bna:106431389|K14855 ribosome assembly protein 4 | (RefSeq) notchless protein homolog isoform X1	--	--	--	WD domain, G-beta repeat	--	S	Function unknown	BnaC03g35090D [Brassica napus]	molecular function: binding (GO:0005488)
BraA01g004810.3.5C	39.2447	38.5036	39.5463	29.4452	29.1263	30.5874	6.34739	5.84758	6.21022	8.9995	8.95879	7.9041	11.8386	11.3163	13.3176	18.8599	21.3029	20.4807	22.2075	19.7397	21.624	20.8302	17.7262	22.4756	5.54794	5.75209	5.31534	7.5101	8.10108	9.19841	14.381	14.3077	14.7562	10.3778	11.5802	11.0871	[R]	General function prediction only	Molecular Function: ADP binding (GO:0043531);;	K13457|4.3e-25|egr:104415399|K13457 disease resistance protein RPM1 | (RefSeq) disease resistance protein RPM1	Plant-pathogen interaction (ko04626)	--	--	NB-ARC domain	Probable disease resistance protein At4g33300 OS=Arabidopsis thaliana OX=3702 GN=At4g33300 PE=2 SV=3	S	Function unknown	probable disease resistance protein At4g33300 [Brassica rapa]	molecular function: binding (GO:0005488)
BraA01g004820.3.5C	2.96011	2.65884	4.09511	3.20985	3.25196	2.75715	0.870663	0.667245	0.672748	0.550279	0.665736	0.860005	0.473801	0.433328	0.531621	0.410934	0.328049	0.756834	2.47271	3.11786	3.90156	3.64599	3.0538	3.62459	1.12634	1.51713	1.6215	1.15843	1.4401	2.25529	1.06284	1.35343	1.39169	1.71235	1.8702	1.5535	[R]	General function prediction only	Molecular Function: anaphase-promoting complex binding (GO:0010997);; Molecular Function: ubiquitin-protein transferase activator activity (GO:0097027);; Biological Process: positive regulation of ubiquitin protein ligase activity (GO:1904668);;	K03363|5.1e-273|bna:106438519|K03363 cell division cycle 20, cofactor of APC complex | (RefSeq) cell division cycle 20.1, cofactor of APC complex-like	Ubiquitin mediated proteolysis (ko04120)	[DO]	Cell cycle control, cell division, chromosome partitioning;; Posttranslational modification, protein turnover, chaperones	WD domain, G-beta repeat	Cell division cycle 20.1, cofactor of APC complex OS=Arabidopsis thaliana OX=3702 GN=CDC20-1 PE=1 SV=1	--	--	cell division cycle 20.1, cofactor of APC complex [Brassica rapa]	molecular function: binding (GO:0005488);; biological process: biological regulation (GO:0065007);; molecular function: molecular function regulator (GO:0098772)
BraA01g004830.3.5C	36.3768	33.091	32.517	31.12	33.3646	32.2473	39.3975	38.5001	43.6943	37.8137	34.9794	33.8593	37.8037	34.1141	36.9557	33.5303	29.5093	33.8812	30.9865	30.8865	30.0493	34.4581	33.7734	34.2858	33.3199	34.1949	34.4746	32.622	32.8266	28.3888	35.4627	35.5223	33.4127	34.2247	39.1638	36.3476	--	--	Biological Process: formation of cytoplasmic translation initiation complex (GO:0001732);; Molecular Function: translation initiation factor activity (GO:0003743);; Cellular Component: anaphase-promoting complex (GO:0005680);; Cellular Component: eukaryotic translation initiation factor 3 complex (GO:0005852);; Biological Process: regulation of translational initiation (GO:0006446);; Molecular Fu…	K15028|1.2e-123|bna:106438517|K15028 translation initiation factor 3 subunit K | (RefSeq) eukaryotic translation initiation factor 3 subunit K-like	--	[S]	Function unknown	CSN8/PSMD8/EIF3K family	Eukaryotic translation initiation factor 3 subunit K OS=Arabidopsis thaliana OX=3702 GN=TIF3K1 PE=2 SV=1	--	--	eukaryotic translation initiation factor 3 subunit K [Brassica rapa]	biological process: cellular process (GO:0009987);; biological process: metabolic process (GO:0008152);; biological process: biological regulation (GO:0065007);; molecular function: binding (GO:0005488);; molecular function: translation regulator activity (GO:0045182);; cellular component: intracellular (GO:0005622);; cellular component: protein-containing complex (GO:0032991);; cellular componen…
BraA01g004840.3.5C	4.61668	4.83212	5.32432	5.81488	4.93876	5.39505	4.86175	5.27188	5.15576	4.62569	4.86781	4.9361	6.62514	6.89076	6.36191	7.10474	6.43132	6.17745	5.07235	4.80482	5.07633	5.31405	4.85768	5.13382	4.57031	4.49892	4.42212	4.18434	4.21288	4.92702	4.01091	3.74681	3.6465	4.35702	4.4016	3.85492	[O]	Posttranslational modification, protein turnover, chaperones	Molecular Function: ATP binding (GO:0005524);; Molecular Function: phosphatidylinositol phosphate kinase activity (GO:0016307);; Molecular Function: metal ion binding (GO:0046872);;	K00921|0.0e+00|bna:106438515|K00921 1-phosphatidylinositol-3-phosphate 5-kinase [EC:2.7.1.150] | (RefSeq) 1-phosphatidylinositol-3-phosphate 5-kinase FAB1A-like isoform X1	Inositol phosphate metabolism (ko00562);; Phosphatidylinositol signaling system (ko04070);; Phagosome (ko04145)	[T]	Signal transduction mechanisms	Phosphatidylinositol-4-phosphate 5-Kinase	1-phosphatidylinositol-3-phosphate 5-kinase FAB1A OS=Arabidopsis thaliana OX=3702 GN=FAB1A PE=2 SV=1	T	Signal transduction mechanisms	1-phosphatidylinositol-3-phosphate 5-kinase FAB1A isoform X1 [Brassica rapa]	molecular function: binding (GO:0005488);; biological process: metabolic process (GO:0008152);; biological process: cellular process (GO:0009987);; molecular function: catalytic activity (GO:0003824)
BraA01g004860.3.5C	10.3401	8.45712	10.8966	8.2794	7.29465	8.43798	7.79117	8.12521	6.87511	8.05832	6.98325	7.55173	15.4427	15.4244	13.6563	12.9819	12.3897	10.9075	10.8715	13.5026	11.9736	15.2061	13.3237	13.5498	11.6275	13.8909	12.4229	15.0713	11.6317	12.3126	17.3493	14.878	16.2716	16.4173	15.343	15.4977	--	--	Molecular Function: protein binding (GO:0005515);; Biological Process: biological_process (GO:0008150);; Biological Process: anatomical structure morphogenesis (GO:0009653);; Biological Process: auxin homeostasis (GO:0010252);; Biological Process: developmental process (GO:0032502);; Biological Process: homeostatic process (GO:0042592);; Biological Process: anatomical structure formation involved…	--	--	[R]	General function prediction only	Leucine Rich repeats (2 copies)	F-box/LRR-repeat protein 15 OS=Arabidopsis thaliana OX=3702 GN=FBL15 PE=2 SV=2	S	Function unknown	F-box/LRR-repeat protein 15 isoform X2 [Brassica rapa]	molecular function: binding (GO:0005488);; biological process: developmental process (GO:0032502);; biological process: biological regulation (GO:0065007)
BraA01g004870.3.5C	4.6136	4.70391	4.78873	4.55442	4.43605	4.64352	4.62871	4.89461	4.94644	4.72174	4.01376	5.27395	7.70313	7.6498	6.16883	6.72979	5.72357	6.04436	4.36708	5.04781	5.10147	4.7465	5.59738	5.19378	5.22662	5.60279	5.81137	6.67877	6.90149	6.75073	7.0758	7.49493	7.20022	6.72247	5.95852	6.12012	--	--	Molecular Function: motor activity (GO:0003774);; Molecular Function: ATP binding (GO:0005524);; Cellular Component: myosin complex (GO:0016459);; Molecular Function: actin filament binding (GO:0051015);;	K10357|0.0e+00|brp:103849301|K10357 myosin V | (RefSeq) myosin-15 isoform X1	--	[Z]	Cytoskeleton	Myosin head (motor domain)	Myosin-15 OS=Arabidopsis thaliana OX=3702 GN=XI-I PE=1 SV=1	Z	Cytoskeleton	myosin-15 isoform X1 [Brassica rapa]	molecular function: catalytic activity (GO:0003824);; molecular function: binding (GO:0005488);; cellular component: protein-containing complex (GO:0032991)
BraA01g004880.3.5C	10.4897	9.79749	12.2913	9.31749	10.1659	10.925	10.3759	11.3472	11.2187	10.0176	7.65085	7.68822	9.1201	13.1406	11.8441	7.57204	9.71894	9.02053	8.15295	4.82819	8.02062	5.41396	4.65897	4.93176	8.18342	7.72453	7.19551	5.05951	7.28356	5.17226	5.48433	5.34882	5.49766	6.07031	6.31456	5.13318	[HR]	Coenzyme transport and metabolism;; General function prediction only	Molecular Function: catalytic activity (GO:0003824);;	K02894|3.7e-09|aof:109846856|K02894 large subunit ribosomal protein L23e | (RefSeq) 60S ribosomal protein L23-like	Ribosome (ko03010)	[R]	General function prediction only	alpha/beta hydrolase fold	--	S	Function unknown	putative 2-succinyl-6-hydroxy-2,4-cyclohexadiene-1-carboxylate synthase [Brassica rapa]	molecular function: catalytic activity (GO:0003824)
BraA01g004900.3.5C	2.28509	2.02403	2.49763	1.19616	1.63825	1.04249	2.68383	2.55727	2.14713	1.41294	1.87749	2.24448	2.62321	1.59984	1.7142	2.76544	2.20694	2.04041	0.776824	1.16903	1.02026	1.90265	1.2261	1.19353	2.28644	1.74542	1.73663	2.31365	2.55083	2.90183	1.96378	1.72417	2.08068	1.73376	1.848	1.00146	--	--	Molecular Function: ubiquitin-protein transferase activity (GO:0004842);; Biological Process: SCF-dependent proteasomal ubiquitin-dependent protein catabolic process (GO:0031146);;	--	--	--	--	F-box domain	F-box only protein 13 OS=Arabidopsis thaliana OX=3702 GN=FBX13 PE=2 SV=2	S	Function unknown	F-box only protein 13 [Brassica rapa]	molecular function: catalytic activity (GO:0003824);; biological process: metabolic process (GO:0008152);; biological process: cellular process (GO:0009987)
BraA01g004910.3.5C	1.21826	0.818545	0.806392	1.36579	0.938434	0.719722	1.27463	1.01876	0.986583	2.64758	2.66148	2.3062	11.91	11.3443	10.7619	8.75715	9.3534	10.1271	1.11638	1.62564	0.580902	0.970046	1.00139	0.783057	1.63912	1.82282	1.94168	2.44859	2.04325	2.07921	6.27932	5.89077	5.58131	6.61084	7.59179	5.82906	[E]	Amino acid transport and metabolism	Cellular Component: cytoplasm (GO:0005737);; Molecular Function: oxidoreductase activity (GO:0016491);;	K14157|0.0e+00|brp:103849713|K14157 alpha-aminoadipic semialdehyde synthase [EC:1.5.1.8 1.5.1.9] | (RefSeq) alpha-aminoadipic semialdehyde synthase isoform X1	Lysine degradation (ko00310)	[E]	Amino acid transport and metabolism	Saccharopine dehydrogenase C-terminal domain	Alpha-aminoadipic semialdehyde synthase OS=Arabidopsis thaliana OX=3702 GN=LKR/SDH PE=1 SV=1	E	Amino acid transport and metabolism	alpha-aminoadipic semialdehyde synthase isoform X2 [Brassica rapa]	cellular component: cellular anatomical entity (GO:0110165);; molecular function: catalytic activity (GO:0003824)
BraA01g004930.3.5C	0.706249	0.911295	0.818388	1.17713	1.26459	1.06948	0.709339	1.21349	0.73542	1.10077	0.984018	0.800029	1.62677	1.1159	1.29273	1.42141	1.05803	0.662024	0.817142	0.791125	1.4487	0.740231	0.467536	0.725928	0.736026	0.741269	0.408107	0.86312	1.18472	1.59894	0.639655	0.928107	0.912264	1.16446	1.57071	0.869965	--	--	Molecular Function: 5'-nucleotidase activity (GO:0008253);; Biological Process: deoxyribonucleotide catabolic process (GO:0009264);;	--	--	--	--	5' nucleotidase, deoxy (Pyrimidine), cytosolic type C protein (NT5C)	--	S	Function unknown	uncharacterized protein LOC103850019 [Brassica rapa]	biological process: metabolic process (GO:0008152);; biological process: cellular process (GO:0009987);; molecular function: catalytic activity (GO:0003824)
BraA01g004940.3.5C	0.906995	0.631576	1.49694	1.61139	1.91982	2.3177	1.23566	2.10141	0.7658	1.14088	0.868154	1.30673	1.68431	1.44173	1.60362	0.547041	0.902586	1.04604	0.747489	0.678634	0.557317	0.889803	1.79168	0.834	0.521677	0.631296	0.416718	0.914853	1.13436	0.371733	0.909345	0.855557	0.737476	1.10858	0.695612	1.27065	--	--	--	--	--	--	--	Leucine-zipper of ternary complex factor MIP1	--	S	Function unknown	rho GTPase-activating protein 7 isoform X2 [Brassica rapa]	--
BraA01g004980.3.5C	3.49953	5.85982	3.77682	3.69846	4.21726	1.93597	3.60254	1.64799	1.38435	3.50936	3.03348	2.96286	4.9052	4.8889	4.98941	5.76868	6.41192	4.53493	6.06974	3.73482	3.72057	5.57446	4.38407	5.38338	4.51645	2.82783	4.07397	2.4215	4.99785	3.25503	7.61285	9.03432	9.23319	4.70906	7.39811	6.56097	--	--	Cellular Component: glycosylphosphatidylinositol-N-acetylglucosaminyltransferase (GPI-GnT) complex (GO:0000506);; Cellular Component: cellular_component (GO:0005575);; Cellular Component: intracellular (GO:0005622);; Cellular Component: obsolete cell (GO:0005623);; Cellular Component: cytoplasm (GO:0005737);; Cellular Component: endoplasmic reticulum (GO:0005783);; Cellular Component: endoplasmic…	K17968|9.6e-45|bna:106345318|K17968 TRIAP1/MDM35 family protein | (RefSeq) uncharacterized protein At4g33100	--	[S]	Function unknown	Uncharacterised protein family (UPF0203)	Uncharacterized protein At4g33100 OS=Arabidopsis thaliana OX=3702 GN=At4g33100 PE=3 SV=1	S	Function unknown	uncharacterized protein At4g33100 [Brassica rapa]	cellular component: protein-containing complex (GO:0032991);; cellular component: cellular anatomical entity (GO:0110165);; cellular component: intracellular (GO:0005622)
BraA01g004990.3.5C	25.379	21.8041	24.2203	22.1374	21.5505	22.5923	32.1799	31.8769	32.6107	38.7923	33.9444	36.109	54.118	51.1085	51.6725	36.4445	35.3874	36.3841	32.2725	33.5814	36.5949	39.5793	38.565	41.3608	38.1864	38.9718	39.2011	53.4366	51.6752	38.6205	58.3299	58.1324	57.9295	55.5602	53.676	50.719	[E]	Amino acid transport and metabolism	Molecular Function: aminopeptidase activity (GO:0004177);; Molecular Function: metallopeptidase activity (GO:0008237);; Molecular Function: zinc ion binding (GO:0008270);;	K08776|0.0e+00|brp:103850079|K08776 puromycin-sensitive aminopeptidase [EC:3.4.11.-] | (RefSeq) aminopeptidase M1	--	[EO]	Amino acid transport and metabolism;; Posttranslational modification, protein turnover, chaperones	Peptidase family M1 domain	Aminopeptidase M1 OS=Arabidopsis thaliana OX=3702 GN=APM1 PE=1 SV=1	O	Posttranslational modification, protein turnover, chaperones	aminopeptidase M1 [Brassica rapa]	biological process: metabolic process (GO:0008152);; molecular function: catalytic activity (GO:0003824);; molecular function: binding (GO:0005488)
BraA01g005000.3.5C	18.1213	19.3097	18.314	21.0925	19.9874	22.2489	14.7207	13.9342	14.25	15.253	17.4541	15.7728	13.7466	15.259	16.5125	17.8451	18.353	19.0361	14.0294	12.188	12.604	19.5702	20.8812	18.7123	15.8393	15.557	16.2797	17.3684	16.3939	16.7619	19.0058	19.1672	18.0359	21.6228	21.4984	22.1235	[T]	Signal transduction mechanisms	Molecular Function: protein serine/threonine kinase activity (GO:0004674);; Molecular Function: ATP binding (GO:0005524);;	K08790|4.3e-256|bna:106363884|K08790 serine/threonine kinase 38 [EC:2.7.11.1] | (RefSeq) serine/threonine-protein kinase tricorner-like	--	[R]	General function prediction only	Protein kinase domain	Probable serine/threonine protein kinase IRE OS=Arabidopsis thaliana OX=3702 GN=IRE PE=2 SV=1	T	Signal transduction mechanisms	serine/threonine-protein kinase tricorner [Brassica rapa]	biological process: metabolic process (GO:0008152);; biological process: cellular process (GO:0009987);; molecular function: catalytic activity (GO:0003824);; molecular function: binding (GO:0005488)
BraA01g005010.3.5C	7.85006	7.34769	7.35857	6.30652	6.47364	6.42735	7.43234	6.55872	6.37481	6.41526	6.85355	6.98994	12.3321	12.157	12.2123	9.45792	8.99799	9.76277	7.76041	7.78713	7.49785	8.9888	7.99013	8.88324	9.2643	8.67668	9.02323	10.5478	9.6288	12.9157	13.2752	13.1297	11.427	11.2591	8.71182	10.0049	[O]	Posttranslational modification, protein turnover, chaperones	Biological Process: protein peptidyl-prolyl isomerization (GO:0000413);; Molecular Function: peptidyl-prolyl cis-trans isomerase activity (GO:0003755);; Biological Process: protein folding (GO:0006457);;	K12737|6.9e-276|bna:106363992|K12737 peptidyl-prolyl cis-trans isomerase SDCCAG10 [EC:5.2.1.8] | (RefSeq) peptidyl-prolyl cis-trans isomerase CYP57-like	--	[O]	Posttranslational modification, protein turnover, chaperones	Cyclophilin type peptidyl-prolyl cis-trans isomerase/CLD	Peptidyl-prolyl cis-trans isomerase CYP57 OS=Arabidopsis thaliana OX=3702 GN=CYP57 PE=1 SV=1	O	Posttranslational modification, protein turnover, chaperones	peptidyl-prolyl cis-trans isomerase CYP57 [Brassica rapa]	biological process: metabolic process (GO:0008152);; biological process: cellular process (GO:0009987);; molecular function: catalytic activity (GO:0003824)
BraA01g005020.3.5C	14.6043	11.2518	14.3645	12.3629	13.4784	11.3855	5.34341	6.26177	6.19744	6.23327	5.65162	5.33997	120.673	112.937	121.729	64.5485	70.1755	65.2328	111.549	106.826	105.544	102.573	95.3621	99.6856	129.811	131.568	137.504	217.108	198.356	268.936	348.565	352.581	336.713	109.421	107.865	107.803	[S]	Function unknown	Molecular Function: molecular_function (GO:0003674);; Molecular Function: binding (GO:0005488);; Molecular Function: protein binding (GO:0005515);; Molecular Function: calmodulin binding (GO:0005516);; Cellular Component: cellular_component (GO:0005575);; Cellular Component: intracellular (GO:0005622);; Cellular Component: obsolete cell (GO:0005623);; Cellular Component: nucleus (GO:0005634);; Ce…	K15015|2.3e-11|aip:107609646|K15015 solute carrier family 32 (vesicular inhibitory amino acid transporter) | (RefSeq) uncharacterized protein LOC107609646 isoform X1	--	--	--	--	IQ domain-containing protein IQM1 OS=Arabidopsis thaliana OX=3702 GN=IQM1 PE=1 SV=1	S	Function unknown	unnamed protein product, partial [Brassica rapa]	molecular function: binding (GO:0005488);; cellular component: intracellular (GO:0005622);; cellular component: cellular anatomical entity (GO:0110165);; biological process: biological regulation (GO:0065007)
BraA01g005030.3.5C	6.65155	6.37177	5.34861	8.0054	7.77844	8.23921	13.6026	13.2506	14.7881	34.7959	44.3575	38.8099	88.1908	97.0273	90.4011	40.1751	39.9067	38.618	1.54336	0.821508	2.6207	2.39104	2.77641	1.38784	10.1001	9.52192	12.4456	13.5696	14.3315	9.60718	39.2517	41.7815	40.0454	15.6065	12.8352	16.6853	--	--	Molecular Function: electron transfer activity (GO:0009055);; Molecular Function: protein disulfide oxidoreductase activity (GO:0015035);;	K03676|5.8e-66|bna:106434037|K03676 glutaredoxin 3 | (RefSeq) glutaredoxin-C6	--	[O]	Posttranslational modification, protein turnover, chaperones	Glutaredoxin	Glutaredoxin-C6 OS=Arabidopsis thaliana OX=3702 GN=GRXC6 PE=2 SV=2	O	Posttranslational modification, protein turnover, chaperones	glutaredoxin-C6 [Brassica rapa]	biological process: metabolic process (GO:0008152);; molecular function: catalytic activity (GO:0003824)
BraA01g005040.3.5C	40.812	41.05	35.6586	27.2364	31.4882	29.2092	39.3454	40.9257	38.9858	28.4034	27.6801	28.1251	18.3175	18.9439	20.0557	14.7754	16.0381	16.7156	37.9125	48.9466	44.6129	50.0689	50.8083	54.5622	39.5029	44.1615	39.8164	30.6308	35.1574	29.8963	34.4472	31.2351	33.2845	30.3519	34.2533	30.1629	[M]	Cell wall/membrane/envelope biogenesis	Biological Process: glycolipid biosynthetic process (GO:0009247);; Biological Process: sulfolipid biosynthetic process (GO:0046506);; Molecular Function: UDPsulfoquinovose synthase activity (GO:0046507);;	K06118|1.3e-258|brp:103850131|K06118 UDP-sulfoquinovose synthase [EC:3.13.1.1] | (RefSeq) UDP-sulfoquinovose synthase, chloroplastic	Amino sugar and nucleotide sugar metabolism (ko00520);; Glycerolipid metabolism (ko00561)	[M]	Cell wall/membrane/envelope biogenesis	NAD dependent epimerase/dehydratase family	UDP-sulfoquinovose synthase, chloroplastic OS=Arabidopsis thaliana OX=3702 GN=SQD1 PE=1 SV=1	M	Cell wall/membrane/envelope biogenesis	UDP-sulfoquinovose synthase, chloroplastic [Brassica rapa]	biological process: metabolic process (GO:0008152);; biological process: cellular process (GO:0009987);; molecular function: catalytic activity (GO:0003824)
BraA01g005050.3.5C	0.068926	0.245439	0.121271	0	0.10731	0	0.116315	0.052772	0.238855	1.27338	1.07549	0.793727	1.19329	1.83768	1.284	1.37129	2.26443	1.44906	0	0	0	0.627989	1.13319	0.810501	0	0	0	1.87915	2.06981	0.910107	19.1088	15.7929	13.0929	4.25357	3.85134	2.55113	[P]	Inorganic ion transport and metabolism	Molecular Function: zinc ion transmembrane transporter activity (GO:0005385);; Cellular Component: integral component of membrane (GO:0016021);;	K14709|4.2e-212|brp:103850142|K14709 solute carrier family 39 (zinc transporter), member 1/2/3 | (RefSeq) zinc transporter 9 isoform X2	--	[P]	Inorganic ion transport and metabolism	ZIP Zinc transporter	Zinc transporter 9 OS=Arabidopsis thaliana OX=3702 GN=ZIP9 PE=2 SV=1	P	Inorganic ion transport and metabolism	zinc transporter 9 isoform X2 [Brassica rapa]	biological process: cellular process (GO:0009987);; biological process: localization (GO:0051179);; molecular function: transporter activity (GO:0005215);; cellular component: cellular anatomical entity (GO:0110165)
BraA01g005060.3.5C	991.669	1063.76	1002.37	1141.62	1065.65	1238.19	1243.01	1360.96	1300.73	1789.21	1806.1	1816.5	1478.95	1650.98	1379.55	1991.69	1590.9	1565.75	866.64	952.695	976.978	1057.15	1041.93	1049.98	772.459	884.58	776.87	941.501	971.136	1049.25	824.578	792.312	833.214	518.603	503.061	475.361	[E]	Amino acid transport and metabolism	Molecular Function: glycine dehydrogenase (decarboxylating) activity (GO:0004375);; Cellular Component: mitochondrion (GO:0005739);; Cellular Component: glycine cleavage complex (GO:0005960);; Cellular Component: chloroplast envelope (GO:0009941);; Molecular Function: glycine binding (GO:0016594);; Biological Process: glycine decarboxylation via glycine cleavage system (GO:0019464);; Molecular Fu…	K00281|0.0e+00|brp:103850153|K00281 glycine dehydrogenase [EC:1.4.4.2] | (RefSeq) glycine dehydrogenase (decarboxylating) 1, mitochondrial	Glycine, serine and threonine metabolism (ko00260);; Glyoxylate and dicarboxylate metabolism (ko00630);; Carbon metabolism (ko01200)	[E]	Amino acid transport and metabolism	Glycine cleavage system P-protein	Glycine dehydrogenase (decarboxylating) 1, mitochondrial OS=Arabidopsis thaliana OX=3702 GN=GLDP1 PE=1 SV=2	E	Amino acid transport and metabolism	glycine dehydrogenase (decarboxylating) 1, mitochondrial [Brassica rapa]	biological process: metabolic process (GO:0008152);; molecular function: catalytic activity (GO:0003824);; cellular component: intracellular (GO:0005622);; cellular component: cellular anatomical entity (GO:0110165);; cellular component: protein-containing complex (GO:0032991);; molecular function: binding (GO:0005488);; biological process: cellular process (GO:0009987)
BraA01g005070.3.5C	20.4959	18.9054	16.4373	12.892	12.797	15.4483	10.6055	11.7141	9.56729	8.75616	9.2555	10.1273	10.0348	10.9614	11.7697	6.28137	5.8224	5.75451	26.7403	19.6556	21.6263	19.7146	20.5931	18.1525	23.3935	22.5507	25.3772	20.1346	21.5304	14.0338	16.6037	14.7523	14.783	35.2491	35.5163	34.5517	--	--	Molecular Function: calcium ion binding (GO:0005509);; Cellular Component: integral component of membrane (GO:0016021);;	K06268|1.5e-141|brp:103850162|K06268 serine/threonine-protein phosphatase 2B regulatory subunit | (RefSeq) calcineurin B-like protein 10	--	[T]	Signal transduction mechanisms	EF hand	Calcineurin B-like protein 10 OS=Arabidopsis thaliana OX=3702 GN=CBL10 PE=1 SV=1	T	Signal transduction mechanisms	calcineurin B-like protein 10 [Brassica rapa]	molecular function: binding (GO:0005488);; cellular component: cellular anatomical entity (GO:0110165)
BraA01g005130.3.5C	106.455	113.142	109.902	87.0642	84.3044	89.4109	46.6312	45.8937	46.3155	99.4245	126.184	103.206	449.67	467.289	394.604	305.781	287.246	273.945	41.9512	40.3884	42.3209	42.2367	39.9153	43.6351	89.6315	93.6774	88.4998	87.2783	77.0502	76.4902	238.702	213.816	240.55	250.998	205.074	218.841	[O]	Posttranslational modification, protein turnover, chaperones	Molecular Function: peptidase activity (GO:0008233);;	K01369|7.3e-115|bna:106364661|K01369 legumain [EC:3.4.22.34] | (RefSeq) vacuolar-processing enzyme gamma-isozyme-like	--	[O]	Posttranslational modification, protein turnover, chaperones	Peptidase C13 family	Vacuolar-processing enzyme gamma-isozyme OS=Arabidopsis thaliana OX=3702 GN=At4g32940 PE=1 SV=2	O	Posttranslational modification, protein turnover, chaperones	vacuolar-processing enzyme gamma-isozyme-like [Brassica napus]	molecular function: catalytic activity (GO:0003824)
BraA01g005140.3.5C	16.7543	15.2397	14.5564	15.723	15.42	11.224	13.1284	14.2938	16.485	15.3927	19.4978	18.5486	17.4406	16.3195	15.0875	19.7751	18.5728	17.6635	13.0245	13.5639	12.0287	16.9669	13.8697	12.1459	18.2048	16.541	18.63	19.0639	20.7149	10.4644	14.7047	18.1849	17.5326	22.7718	21.7339	24.5267	--	--	--	--	--	[S]	Function unknown	Eukaryotic protein of unknown function (DUF866)	--	S	Function unknown	hypothetical protein DY000_02036722 [Brassica cretica]	--
BraA01g005150.3.5C	0.439039	0.439894	0.488602	0.652549	0.412444	0.488024	0.52152	0.592038	0.799127	1.48206	1.61072	1.77915	1.55279	1.25495	1.46833	3.68012	3.31228	3.48575	0.327856	0.253903	0.281849	0.658188	0.66212	0.500718	0.319943	0.188262	0.362855	0.345021	0.215003	0.461364	0.797797	0.466725	0.457721	0.870084	0.494328	0.510253	--	--	Cellular Component: integral component of membrane (GO:0016021);;	--	--	--	--	--	--	S	Function unknown	uncharacterized protein LOC103850279 [Brassica rapa]	cellular component: cellular anatomical entity (GO:0110165)
BraA01g005160.3.5C	7.45477	6.43095	6.7388	8.38001	6.85371	8.64399	11.8799	11.1803	9.88559	8.69006	9.8077	9.45693	15.5815	13.9219	14.1221	14.5563	14.8552	11.86	6.23364	6.69065	7.73617	6.78549	7.0734	7.28092	8.78315	8.87673	8.77348	10.1016	9.82366	7.27639	13.793	13.3109	12.1987	13.8104	12.3782	13.1964	--	--	Biological Process: mRNA export from nucleus (GO:0006406);; Biological Process: protein import into nucleus (GO:0006606);; Molecular Function: structural constituent of nuclear pore (GO:0017056);; Cellular Component: nuclear pore outer ring (GO:0031080);; Cellular Component: nuclear membrane (GO:0031965);; Biological Process: positive regulation of transcription, DNA-templated (GO:0045893);;	K14304|0.0e+00|bna:106364969|K14304 nuclear pore complex protein Nup85 | (RefSeq) nuclear pore complex protein NUP85-like	RNA transport (ko03013)	[YU]	Nuclear structure;; Intracellular trafficking, secretion, and vesicular transport	Nup85 Nucleoporin	Nuclear pore complex protein NUP85 OS=Arabidopsis thaliana OX=3702 GN=NUP85 PE=1 SV=1	--	--	nuclear pore complex protein NUP85 [Brassica rapa]	biological process: cellular process (GO:0009987);; biological process: localization (GO:0051179);; molecular function: structural molecule activity (GO:0005198);; cellular component: protein-containing complex (GO:0032991);; cellular component: cellular anatomical entity (GO:0110165);; biological process: biological regulation (GO:0065007)
BraA01g005170.3.5C	15.1552	16.7952	18.6349	14.898	16.3834	11.7008	14.8958	13.59	13.7289	11.3297	11.1481	11.9149	6.28946	9.51602	8.59744	10.1765	8.63022	9.92165	23.374	19.5975	20.0685	21.3065	23.708	23.0152	13.7123	12.2711	13.4188	11.5278	12.4977	10.9154	10.2744	11.8896	11.7199	11.9747	11.8892	13.1321	[J]	Translation, ribosomal structure and biogenesis	Molecular Function: aminoacyl-tRNA hydrolase activity (GO:0004045);; Cellular Component: mitochondrion (GO:0005739);; Cellular Component: cytosol (GO:0005829);;	K04794|4.8e-100|bna:106371117|K04794 peptidyl-tRNA hydrolase, PTH2 family [EC:3.1.1.29] | (RefSeq) peptidyl-tRNA hydrolase 2, mitochondrial-like	--	[S]	Function unknown	Peptidyl-tRNA hydrolase PTH2	--	S	Function unknown	peptidyl-tRNA hydrolase 2, mitochondrial [Brassica rapa]	molecular function: catalytic activity (GO:0003824);; cellular component: intracellular (GO:0005622);; cellular component: cellular anatomical entity (GO:0110165)
BraA01g005190.3.5C	4.2851	3.59432	3.10677	4.12802	4.1502	4.64576	6.83815	5.87695	5.91219	4.41018	5.6366	5.72567	4.03486	3.40326	3.51423	3.7127	3.68244	3.47787	3.92495	3.58185	4.8686	6.30206	7.11912	7.57676	2.71349	2.94479	2.24785	4.43765	4.58965	4.86529	1.99196	2.37755	2.25426	3.29462	2.72784	2.87891	--	--	Molecular Function: DNA binding (GO:0003677);; Cellular Component: nucleus (GO:0005634);; Molecular Function: lipid binding (GO:0008289);;	K09338|3.5e-277|bna:106365075|K09338 homeobox-leucine zipper protein | (RefSeq) homeobox-leucine zipper protein ATHB-8	--	--	--	MEKHLA domain	Homeobox-leucine zipper protein ATHB-8 OS=Arabidopsis thaliana OX=3702 GN=ATHB-8 PE=1 SV=1	K	Transcription	homeobox-leucine zipper protein ATHB-8 [Brassica rapa]	molecular function: binding (GO:0005488);; cellular component: intracellular (GO:0005622);; cellular component: cellular anatomical entity (GO:0110165)
BraA01g005200.3.5C	1.01059	0.478316	0.662248	0.647108	0.443877	0.079948	2.55357	1.22044	1.81151	2.19944	1.68376	1.53463	2.78933	1.26195	2.1688	1.3895	0.450089	0.810227	2.57852	0.8762	1.6662	0.910577	1.58777	0.942216	3.8912	2.84003	3.7912	4.74273	3.84472	2.87731	2.82823	2.20576	2.63833	1.32343	1.56325	1.6341	--	--	--	--	--	--	--	Polyketide cyclase / dehydrase and lipid transport	--	S	Function unknown	lachrymatory-factor synthase [Brassica rapa]	--
BraA01g005210.3.5C	5.37939	2.67288	4.75213	2.40874	2.91953	2.36751	2.60595	4.51418	2.94654	1.56596	1.57094	1.34211	2.70607	3.73799	3.83025	2.52474	3.67359	1.26125	0	0	0	0	0	0	0	0	0	0.113982	0	0	0	0	0	0	0	0	[Q]	Secondary metabolites biosynthesis, transport and catabolism	Cellular Component: peroxisome (GO:0005777);; Molecular Function: CoA-ligase activity (GO:0016405);;	K10526|2.1e-55|bna:111198587|K10526 OPC-8:0 CoA ligase 1 [EC:6.2.1.-] | (RefSeq) 4-coumarate--CoA ligase-like 2	alpha-Linolenic acid metabolism (ko00592)	[I]	Lipid transport and metabolism	AMP-binding enzyme	4-coumarate--CoA ligase-like 2 OS=Arabidopsis thaliana OX=3702 GN=4CLL2 PE=2 SV=2	--	--	BnaAnng32170D [Brassica napus]	cellular component: intracellular (GO:0005622);; cellular component: cellular anatomical entity (GO:0110165);; molecular function: catalytic activity (GO:0003824)
BraA01g005230.3.5C	14.8662	14.3583	15.5523	13.4022	11.5322	13.6778	10.1781	11.2013	9.95965	12.1347	11.7915	12.0771	19.7398	19.4919	18.738	15.4785	16.4444	14.3734	15.32	15.1133	13.9889	16.3471	14.5266	15.2935	13.617	13.6139	13.2371	15.0947	14.6433	17.8282	17.6221	18.6185	16.5247	22.3853	20.9276	20.2355	[A]	RNA processing and modification	Molecular Function: RNA binding (GO:0003723);; Molecular Function: polynucleotide adenylyltransferase activity (GO:0004652);; Molecular Function: ATP binding (GO:0005524);; Cellular Component: nucleus (GO:0005634);; Biological Process: mRNA processing (GO:0006397);; Biological Process: RNA 3'-end processing (GO:0031123);; Biological Process: RNA polyadenylation (GO:0043631);; Molecular Function: …	K14376|0.0e+00|brp:103850374|K14376 poly(A) polymerase [EC:2.7.7.19] | (RefSeq) nuclear poly(A) polymerase 4 isoform X1	mRNA surveillance pathway (ko03015)	[A]	RNA processing and modification	Poly(A) polymerase central domain	Nuclear poly(A) polymerase 4 OS=Arabidopsis thaliana OX=3702 GN=PAPS4 PE=1 SV=1	A	RNA processing and modification	nuclear poly(A) polymerase 4 isoform X4 [Brassica rapa]	molecular function: binding (GO:0005488);; molecular function: catalytic activity (GO:0003824);; cellular component: intracellular (GO:0005622);; cellular component: cellular anatomical entity (GO:0110165);; biological process: metabolic process (GO:0008152);; biological process: cellular process (GO:0009987)
BraA01g005240.3.5C	0.512002	0.407735	0.883157	1.18147	1.0472	1.34642	1.39543	0.987081	1.22749	1.14898	0.731049	1.10424	1.46476	1.17874	1.38948	0.820907	0.629193	0.748119	3.57985	3.60828	3.91713	2.81085	4.35443	2.9494	1.65684	1.27037	1.63567	1.91362	2.81761	2.73677	6.76905	6.52135	5.23431	3.18139	4.48332	3.35538	[G]	Carbohydrate transport and metabolism	Molecular Function: 6-phosphofructokinase activity (GO:0003872);; Molecular Function: ATP binding (GO:0005524);; Cellular Component: cytoplasm (GO:0005737);; Biological Process: fructose 6-phosphate metabolic process (GO:0006002);; Molecular Function: metal ion binding (GO:0046872);;	K00850|1.8e-140|bna:106365546|K00850 6-phosphofructokinase 1 [EC:2.7.1.11] | (RefSeq) ATP-dependent 6-phosphofructokinase 6-like	Glycolysis / Gluconeogenesis (ko00010);; Pentose phosphate pathway (ko00030);; Fructose and mannose metabolism (ko00051);; Galactose metabolism (ko00052);; Carbon metabolism (ko01200);; Biosynthesis of amino acids (ko01230);; RNA degradation (ko03018)	[G]	Carbohydrate transport and metabolism	Phosphofructokinase	ATP-dependent 6-phosphofructokinase 6 OS=Arabidopsis thaliana OX=3702 GN=PFK6 PE=1 SV=1	G	Carbohydrate transport and metabolism	ATP-dependent 6-phosphofructokinase 6 [Brassica napus]	biological process: metabolic process (GO:0008152);; biological process: cellular process (GO:0009987);; molecular function: catalytic activity (GO:0003824);; molecular function: binding (GO:0005488);; cellular component: cellular anatomical entity (GO:0110165)
BraA01g005250.3.5C	2.19567	0.764823	1.63429	1.31613	2.20984	1.33541	0.608053	0.141944	0.642169	0	0.309156	0.055838	0	0.297304	0	0.198051	0	0.382402	1.45454	1.17751	1.36774	1.00062	1.81265	1.92015	0	0.118619	0.162414	0.158471	0.45893	0	0	0.076196	0	0	0.230455	0.099918	[M]	Cell wall/membrane/envelope biogenesis	Cellular Component: condensed nuclear chromosome, centromeric region (GO:0000780);; Molecular Function: ATP binding (GO:0005524);; Cellular Component: spindle microtubule (GO:0005876);; Biological Process: mitotic spindle organization (GO:0007052);; Cellular Component: chromosome passenger complex (GO:0032133);; Biological Process: regulation of cytokinesis (GO:0032465);; Molecular Function: hist…	K08850|3.7e-168|brp:103850407|K08850 aurora kinase, other [EC:2.7.11.1] | (RefSeq) serine/threonine-protein kinase Aurora-1	--	[D]	Cell cycle control, cell division, chromosome partitioning	Protein kinase domain	Serine/threonine-protein kinase Aurora-1 OS=Arabidopsis thaliana OX=3702 GN=AUR1 PE=1 SV=1	T	Signal transduction mechanisms	serine/threonine-protein kinase Aurora-1 [Brassica rapa]	cellular component: intracellular (GO:0005622);; cellular component: cellular anatomical entity (GO:0110165);; molecular function: binding (GO:0005488);; biological process: cellular process (GO:0009987);; cellular component: protein-containing complex (GO:0032991);; biological process: biological regulation (GO:0065007);; biological process: metabolic process (GO:0008152);; molecular function: c…
BraA01g005260.3.5C	4.03742	3.76389	4.07571	3.79655	3.23411	4.31871	3.43711	3.71979	3.5756	3.9732	3.48548	3.67484	5.90418	5.75834	6.43975	5.6161	5.33798	5.2969	3.81242	4.06425	4.0595	3.92575	3.85505	5.0671	3.7875	5.11068	4.45717	4.43893	4.53308	4.92139	5.74885	5.16535	5.57299	5.63337	4.77884	4.62204	--	--	Biological Process: DNA replication-independent nucleosome assembly (GO:0006336);;	K17613|0.0e+00|bna:106365719|K17613 calcineurin-binding protein cabin-1 | (RefSeq) uncharacterized protein LOC106365719	--	--	--	Tetratricopeptide repeat	Calcineurin-binding protein 1 OS=Arabidopsis thaliana OX=3702 GN=CABIN1 PE=1 SV=1	S	Function unknown	calcineurin-binding protein 1 [Brassica rapa]	biological process: cellular process (GO:0009987)
BraA01g005280.3.5C	6.68425	6.68555	5.2716	14.7463	17.1786	16.9736	12.3251	12.8251	10.3546	12.7989	12.2263	14.0541	27.6516	22.9159	26.4265	21.0518	28.0449	24.2336	30.598	32.3049	28.2043	15.8993	18.9753	16.0718	30.4378	26.9022	30.0496	40.6637	42.9768	29.0375	50.7136	46.6788	49.1202	21.8758	20.2362	19.133	--	--	Molecular Function: DNA binding (GO:0003677);; Molecular Function: DNA-binding transcription factor activity (GO:0003700);; Cellular Component: nucleus (GO:0005634);;	K09286|1.2e-118|brp:103850433|K09286 EREBP-like factor | (RefSeq) ethylene-responsive transcription factor ERF043	--	--	--	AP2 domain	Ethylene-responsive transcription factor ERF043 OS=Arabidopsis thaliana OX=3702 GN=ERF043 PE=2 SV=1	--	--	ethylene-responsive transcription factor ERF043 [Brassica rapa]	molecular function: binding (GO:0005488);; molecular function: transcription regulator activity (GO:0140110);; cellular component: intracellular (GO:0005622);; cellular component: cellular anatomical entity (GO:0110165)
BraA01g005340.3.5C	9.29584	8.70318	8.04948	8.77582	6.79099	8.60694	7.51905	6.95137	7.48975	6.88311	8.26616	8.07185	12.4221	14.2016	11.8132	11.7196	10.2641	10.1652	10.5388	11.0743	12.2539	11.9544	11.4238	10.7626	9.40889	10.5127	9.87977	9.83652	9.27397	14.8928	11.7476	11.2727	11.6991	12.942	11.5996	10.8659	--	--	Biological Process: intracellular protein transport (GO:0006886);;	K13141|8.6e-133|csat:104745793|K13141 integrator complex subunit 4 | (RefSeq) protein SIEL-like	--	[U]	Intracellular trafficking, secretion, and vesicular transport	VHS domain	TOM1-like protein 9 OS=Arabidopsis thaliana OX=3702 GN=TOL9 PE=1 SV=1	U	Intracellular trafficking, secretion, and vesicular transport	TOM1-like protein 9 isoform X1 [Brassica rapa]	biological process: cellular process (GO:0009987);; biological process: localization (GO:0051179)
BraA01g005380.3.5C	7.00786	6.8399	7.22319	7.30189	9.26192	7.71163	14.5008	14.0609	15.4046	13.5577	13.7837	12.5257	15.8506	13.1738	14.6377	11.3544	10.8378	10.5785	8.25975	10.1937	10.6081	11.0224	11.8451	11.1498	13.2156	12.0339	11.3069	11.3593	12.0138	12.5727	16.0623	15.8499	16.3383	12.8443	13.3645	11.7776	--	--	Molecular Function: RNA binding (GO:0003723);; Cellular Component: nucleus (GO:0005634);; Biological Process: RNA processing (GO:0006396);; Cellular Component: ribonucleoprotein complex (GO:1990904);;	K15191|2.2e-18|ppp:112281768|K15191 La-related protein 7 | (RefSeq) la-related protein 6A-like	--	[R]	General function prediction only	RNA binding motif	La protein 1 OS=Arabidopsis thaliana OX=3702 GN=LA1 PE=1 SV=1	A	RNA processing and modification	la protein 1 [Brassica rapa]	molecular function: binding (GO:0005488);; cellular component: intracellular (GO:0005622);; cellular component: cellular anatomical entity (GO:0110165);; biological process: metabolic process (GO:0008152);; biological process: cellular process (GO:0009987);; cellular component: protein-containing complex (GO:0032991)
BraA01g005390.3.5C	5.71328	5.83117	5.55647	5.16286	5.2884	6.27591	3.90131	4.62537	4.58974	3.41113	2.41076	3.10101	0.637982	0.708807	0.860513	1.14768	1.05642	1.05469	0.88055	1.33503	1.22599	1.59186	1.90298	1.39794	0.348788	0.433168	0.370652	0.104526	0.114949	0.184884	0.154172	0.092027	0	0.130895	0.157524	0.121328	--		Molecular Function: protein kinase activity (GO:0004672);; Molecular Function: ATP binding (GO:0005524);; Cellular Component: integral component of membrane (GO:0016021);;	K01180|1.7e-107|cmax:111487562|K01180 endo-1,3(4)-beta-glucanase [EC:3.2.1.6] | (RefSeq) uncharacterized protein LOC111487562	--	[T]	Signal transduction mechanisms	Protein tyrosine and serine/threonine kinase	Proline-rich receptor-like protein kinase PERK14 OS=Arabidopsis thaliana OX=3702 GN=PERK14 PE=2 SV=1	T	Signal transduction mechanisms	proline-rich receptor-like protein kinase PERK14 [Brassica rapa]	biological process: metabolic process (GO:0008152);; biological process: cellular process (GO:0009987);; molecular function: catalytic activity (GO:0003824);; molecular function: binding (GO:0005488);; cellular component: cellular anatomical entity (GO:0110165)
BraA01g005400.3.5C	0.421864	0.448582	0.423492	0.480751	0.423422	0.449013	0.500128	0.512836	0.38495	0.459707	0.647014	0.514646	1.02127	0.985419	1.0748	0.964209	0.621142	0.915621	1.35011	1.42848	1.2688	1.70569	1.37596	1.13202	1.65499	2.22146	1.84453	1.25801	1.00879	1.18501	2.75296	2.28354	2.34817	1.77795	1.79471	1.88433	[L]	Replication, recombination and repair	Molecular Function: DNA binding (GO:0003677);; Molecular Function: DNA-directed DNA polymerase activity (GO:0003887);; Molecular Function: ATP binding (GO:0005524);; Cellular Component: cytoplasm (GO:0005737);; Biological Process: DNA-dependent DNA replication (GO:0006261);; Molecular Function: 5'-3' exonuclease activity (GO:0008409);; Molecular Function: oxygen binding (GO:0019825);; Molecular F…	K02349|0.0e+00|brp:103850574|K02349 DNA polymerase theta [EC:2.7.7.7] | (RefSeq) helicase and polymerase-containing protein TEBICHI	--	[R]	General function prediction only	DNA polymerase family A	Helicase and polymerase-containing protein TEBICHI OS=Arabidopsis thaliana OX=3702 GN=TEB PE=2 SV=1	A	RNA processing and modification	unnamed protein product [Brassica rapa]	molecular function: binding (GO:0005488);; biological process: metabolic process (GO:0008152);; biological process: cellular process (GO:0009987);; molecular function: catalytic activity (GO:0003824);; cellular component: cellular anatomical entity (GO:0110165)
BraA01g005410.3.5C	8.45272	7.39597	8.89377	5.8905	6.92725	5.13086	4.65742	5.91397	5.22854	5.66452	4.14186	4.645	10.2206	10.4779	8.98455	9.96388	7.93833	6.64771	3.34671	2.87894	3.7178	4.07852	4.3377	3.45615	1.62281	1.98431	1.64282	1.39616	2.2959	3.87424	3.51293	3.76897	3.11529	3.02209	3.16324	4.04363	--	--	Cellular Component: integral component of membrane (GO:0016021);;	--	--	--	--	--	--	--	--	uncharacterized protein LOC103850595 [Brassica rapa]	cellular component: cellular anatomical entity (GO:0110165)
BraA01g005440.3.5C	15.6933	13.1985	14.2358	13.0499	10.7351	12.8513	14.4341	15.7808	14.1824	11.0046	10.5952	11.684	16.3998	17.2447	17.0718	10.3351	13.1713	12.8701	18.2321	14.5439	16.6134	18.0268	16.4248	15.812	17.9578	15.1005	16.5363	19.6161	17.6187	21.3964	18.5441	19.5243	19.4877	18.5325	20.4977	21.3173	[R]	General function prediction only	Molecular Function: protein kinase activity (GO:0004672);; Molecular Function: ATP binding (GO:0005524);;	K08287|5.3e-96|bna:106366556|K08287 dual-specificity kinase [EC:2.7.12.1] | (RefSeq) serine/threonine-protein kinase AFC3-like isoform X1	--	[T]	Signal transduction mechanisms	Protein kinase domain	Serine/threonine-protein kinase AFC3 OS=Arabidopsis thaliana OX=3702 GN=AFC3 PE=1 SV=2	T	Signal transduction mechanisms	hypothetical protein BRARA_A00528 [Brassica rapa]	biological process: metabolic process (GO:0008152);; biological process: cellular process (GO:0009987);; molecular function: catalytic activity (GO:0003824);; molecular function: binding (GO:0005488)
BraA01g005460.3.5C	12.5401	10.965	11.2075	11.8462	11.5333	12.6308	12.6738	13.2132	12.4036	13.5383	13.2138	13.1199	28.0976	28.1868	28.0335	22.0733	21.6718	18.6019	15.0253	17.3746	17.2951	18.4292	16.6784	18.7544	17.4911	21.1423	19.1733	24.8708	21.0552	23.8149	27.3465	24.6244	26.5526	24.3154	22.0611	20.5139	--	--	Biological Process: intracellular protein transport (GO:0006886);; Biological Process: endoplasmic reticulum to Golgi vesicle-mediated transport (GO:0006888);; Molecular Function: zinc ion binding (GO:0008270);; Cellular Component: COPII vesicle coat (GO:0030127);;	K14007|0.0e+00|brp:103850674|K14007 protein transport protein SEC24 | (RefSeq) protein transport protein Sec24-like At4g32640	Protein processing in endoplasmic reticulum (ko04141)	[U]	Intracellular trafficking, secretion, and vesicular transport	Sec23/Sec24 trunk domain	Protein transport protein Sec24-like At4g32640 OS=Arabidopsis thaliana OX=3702 GN=At4g32640 PE=3 SV=3	U	Intracellular trafficking, secretion, and vesicular transport	protein transport protein Sec24-like At4g32640 [Brassica rapa]	biological process: cellular process (GO:0009987);; biological process: localization (GO:0051179);; molecular function: binding (GO:0005488);; cellular component: intracellular (GO:0005622);; cellular component: protein-containing complex (GO:0032991);; cellular component: cellular anatomical entity (GO:0110165)
BraA01g005480.3.5C	4.24871	4.82181	4.37271	4.17643	3.49879	3.83168	4.03804	3.83257	3.51218	3.1511	3.88232	3.63117	7.8671	7.33438	7.42443	5.54967	5.21368	6.27025	3.70982	4.27737	3.66235	5.19214	4.63849	4.9912	4.72627	4.9935	5.0837	5.48114	4.79518	7.35908	6.7282	7.01759	6.67614	6.55309	5.9406	5.47863	--	--	--	K08737|1.7e-07|pxb:103967167|K08737 DNA mismatch repair protein MSH6 | (RefSeq) DNA mismatch repair protein MSH6	Mismatch repair (ko03430)	--	--	Enhancer of polycomb-like	--	S	Function unknown	uncharacterized protein LOC103850704 isoform X1 [Brassica rapa]	--
BraA01g005510.3.5C	6.61371	4.77534	6.16475	3.49544	5.53457	4.99262	3.95233	3.34351	2.83552	3.81834	3.13904	2.53578	6.2102	5.85692	5.99372	3.32318	3.94065	4.11791	3.22111	2.559	3.1174	2.34718	2.20225	2.4624	2.85208	2.73044	3.15954	3.99507	3.84529	2.8647	4.69428	4.18042	3.98656	5.0919	4.45572	5.14478	--	--	--	--	--	--	--	--	--	--	--	--	--
BraA01g005520.3.5C	0.704615	0.832247	0.586669	0	0.441459	0.435424	1.95794	0.590939	0	0.729561	0.546251	0.909411	1.21857	1.15632	0.839828	0.277948	0.887573	1.67833	1.13406	1.15099	1.03852	0.86403	0.683058	0.833989	2.1247	1.95113	2.23664	2.19687	2.72448	2.16805	4.99828	4.44571	3.69274	6.30966	4.73489	3.87093	--	--	Cellular Component: integral component of membrane (GO:0016021);;	--	--	--	--	--	--	--	--	unnamed protein product [Brassica rapa]	cellular component: cellular anatomical entity (GO:0110165)
BraA01g005530.3.5C	13.7674	11.586	11.9169	10.3975	12.5227	11.26	13.4062	11.1654	12.4874	9.75408	10.3776	9.73858	17.0075	16.4266	14.6034	14.905	12.0906	15.6565	9.57621	9.90965	11.9832	12.039	10.1747	12.833	10.7743	10.5164	11.6854	11.3381	10.2324	16.667	14.4107	14.0947	12.7177	12.6206	11.7226	11.3833	--	--	--	--	--	[C]	Energy production and conversion	--	--	C	Energy production and conversion	hypothetical protein BRARA_A00533 [Brassica rapa]	--
BraA01g005540.3.5C	4.45093	3.96675	4.84841	5.13477	5.05172	5.40367	8.2713	7.55221	7.16517	7.83821	8.53418	7.08906	7.59858	7.31364	8.23092	7.34532	8.3373	6.9703	4.99163	6.38783	6.50395	5.16263	5.7854	7.10559	9.1076	9.02549	7.993	7.29466	8.92785	5.4722	9.18205	9.31838	9.65349	9.98107	10.0186	9.9733	--	--	Cellular Component: mitochondrial matrix (GO:0005759);;	--	--	[C]	Energy production and conversion	Mitochondrial glycoprotein	--	C	Energy production and conversion	uncharacterized protein At2g39795, mitochondrial [Brassica rapa]	cellular component: intracellular (GO:0005622);; cellular component: cellular anatomical entity (GO:0110165)
BraA01g005550.3.5C	146.448	141.146	145.808	148.854	135.734	121.708	110.492	112.145	113.472	106.635	114.093	108.347	62.1222	64.9604	61.9237	85.8642	90.0627	91.331	120.774	118.144	122.854	115.853	110.294	107.884	107.459	108.653	101.56	97.7873	106.746	61.4816	59.2472	63.0482	56.3716	87.9756	98.1662	97.751	--	--	Molecular Function: zinc ion binding (GO:0008270);; Cellular Component: integral component of membrane (GO:0016021);;	K13148|4.9e-33|nsy:104217392|K13148 integrator complex subunit 11 [EC:3.1.27.-] | (RefSeq) cleavage and polyadenylation specificity factor subunit 3-II	--	[O]	Posttranslational modification, protein turnover, chaperones	Ring finger domain	E3 ubiquitin-protein ligase At1g12760 OS=Arabidopsis thaliana OX=3702 GN=At1g12760 PE=1 SV=1	O	Posttranslational modification, protein turnover, chaperones	LOW QUALITY PROTEIN: E3 ubiquitin-protein ligase At1g63170 [Brassica rapa]	molecular function: binding (GO:0005488);; cellular component: cellular anatomical entity (GO:0110165)
BraA01g005560.3.5C	6.53586	4.24842	5.66238	5.60276	4.59701	4.84618	4.63166	4.1206	3.70139	3.96393	4.16282	3.54344	3.09436	4.16481	3.86044	3.70362	2.98137	2.59153	5.86119	4.00495	5.74541	4.61062	4.88088	4.7338	3.877	4.15412	4.49084	3.75622	3.94495	3.97625	3.27895	3.10804	3.30319	5.18906	3.56843	4.22996	--	--	Cellular Component: nucleus (GO:0005634);; Biological Process: response to wounding (GO:0009611);; Biological Process: regulation of defense response (GO:0031347);; Biological Process: regulation of jasmonic acid mediated signaling pathway (GO:2000022);;	--	--	--	--	tify domain	Protein TIFY 8 OS=Arabidopsis thaliana OX=3702 GN=TIFY8 PE=1 SV=1	K	Transcription	protein TIFY 8 [Brassica rapa]	cellular component: intracellular (GO:0005622);; cellular component: cellular anatomical entity (GO:0110165);; biological process: response to stimulus (GO:0050896);; biological process: biological regulation (GO:0065007)
BraA01g005570.3.5C	9.5744	9.80886	8.45479	6.82211	7.78153	7.3795	5.61539	5.36192	4.50538	6.66144	6.20602	5.94782	10.9813	10.463	10.3797	7.70903	9.05717	7.25623	7.3079	8.42413	5.39275	7.34584	6.39721	6.07704	6.21313	6.69893	6.17618	11.147	9.31539	10.4627	9.50311	8.83677	8.5985	10.8659	12.0027	12.3479	--	--	Biological Process: Golgi to plasma membrane transport (GO:0006893);;	--	--	[S]	Function unknown	--	--	S	Function unknown	coiled-coil domain-containing protein 93 [Brassica rapa]	biological process: cellular process (GO:0009987);; biological process: localization (GO:0051179)
[truncated: 25,877 more rows]
