# Supplementary material for: Transcriptome Analysis Revealed Hub Genes Related to Tipburn Resistance in Chinese Cabbage (Brassica rapa L. ssp. pekinensis)
Source: Plants (Basel). 2025 Feb 9;14(4):527. doi: 10.3390/plants14040527 (PMC11859387; doi:10.3390/plants14040527)
Supplement: Supplementary file 1 [file plants-14-00527-s001.zip › Supplemental Table S3.xlsx]

## Sheet: R1C100_vs_R1C0
Supplemental Table S3: Differentially expressed genes in each of the different comparison groups
#ID	R1C100-1_count	R1C100-2_count	R1C100-3_count	R1C0-1_count	R1C0-2_count	R1C0-3_count	R1C100-1_FPKM	R1C100-2_FPKM	R1C100-3_FPKM	R1C0-1_FPKM	R1C0-2_FPKM	R1C0-3_FPKM	FDR	log2FC	regulated	COG_class	COG_class_annotation	GO_annotation	KEGG_annotation	KEGG_pathway_annotation	KOG_class	KOG_class_annotation	Pfam_annotation	Swiss_Prot_annotation	eggNOG_class	eggNOG_class_annotation	NR_annotation	GO_second_level_annotation
BraA01g000070.3.5C	201	276	310	70	81	75	4.57188	6.70233	6.74985	1.47621	1.79093	1.74783	7.3652e-12	-1.73925	down	--	--	Cellular Component: extracellular region (GO:0005576);;	K20628|1.8e-08|dzi:111308446|K20628 expansin | (RefSeq) expansin-B3-like	--	--	--	Lytic transglycolase	Expansin-like A1 OS=Arabidopsis thaliana OX=3702 GN=EXLA1 PE=2 SV=1	S	Function unknown	expansin-like A2 [Brassica rapa]	cellular component: cellular anatomical entity (GO:0110165)
BraA01g000150.3.5C	78	90	58	20	15	13	5.16772	6.44526	3.65974	1.22877	0.942481	0.837985	3.96152e-06	-2.1944	down	--	--	Biological Process: response to auxin (GO:0009733);;	K14488|2.4e-46|bna:106445788|K14488 SAUR family protein | (RefSeq) auxin-induced protein X15-like	Plant hormone signal transduction (ko04075)	--	--	Auxin responsive protein	Auxin-induced protein 10A5 OS=Glycine max OX=3847 PE=2 SV=1	S	Function unknown	auxin-induced protein X15 [Brassica rapa]	biological process: response to stimulus (GO:0050896)
BraA01g000170.3.5C	118	194	147	41	46	38	2.97153	5.26518	3.53026	0.953383	1.12253	0.956522	5.7369e-08	-1.83021	down	--	--	Biological Process: response to auxin (GO:0009733);;	K14488|9.5e-55|bna:106444916|K14488 SAUR family protein | (RefSeq) auxin-responsive protein SAUR50	Plant hormone signal transduction (ko04075)	--	--	Auxin responsive protein	Auxin-responsive protein SAUR50 OS=Arabidopsis thaliana OX=3702 GN=SAUR50 PE=1 SV=1	S	Function unknown	auxin-responsive protein SAUR50 [Brassica rapa]	biological process: response to stimulus (GO:0050896)
BraA01g000410.3.5C	692	611	670	1873	1600	1942	4.15125	3.94038	3.74275	10.2599	8.95292	11.8559	2.95006e-50	1.51843	up	[N]	Cell motility	Cellular Component: Golgi apparatus (GO:0005794);; Cellular Component: trans-Golgi network (GO:0005802);; Cellular Component: plasma membrane (GO:0005886);; Biological Process: plant-type primary cell wall biogenesis (GO:0009833);; Cellular Component: integral component of membrane (GO:0016021);; Molecular Function: cellulose synthase activity (GO:0016759);; Molecular Function: cellulose synthase…	K10999|0.0e+00|brp:103840033|K10999 cellulose synthase A [EC:2.4.1.12] | (RefSeq) cellulose synthase A catalytic subunit 2 [UDP-forming] isoform X1	--	--	--	Cellulose synthase	Cellulose synthase A catalytic subunit 2 [UDP-forming] OS=Arabidopsis thaliana OX=3702 GN=CESA2 PE=1 SV=1	G	Carbohydrate transport and metabolism	cellulose synthase A catalytic subunit 2 [UDP-forming] isoform X1 [Brassica rapa]	cellular component: intracellular (GO:0005622);; cellular component: cellular anatomical entity (GO:0110165);; biological process: cellular process (GO:0009987);; molecular function: catalytic activity (GO:0003824);; biological process: metabolic process (GO:0008152);; molecular function: binding (GO:0005488)
BraA01g000700.3.5C	266	160	216	971	768	881	3.11535	2.01515	2.4131	10.666	8.97485	10.525	1.29455e-41	2.09463	up	[I]	Lipid transport and metabolism	Molecular Function: inositol-3-phosphate synthase activity (GO:0004512);; Biological Process: inositol biosynthetic process (GO:0006021);; Biological Process: phospholipid biosynthetic process (GO:0008654);;	K01858|2.7e-186|brp:103852564|K01858 myo-inositol-1-phosphate synthase [EC:5.5.1.4] | (RefSeq) inositol-3-phosphate synthase	Inositol phosphate metabolism (ko00562)	[I]	Lipid transport and metabolism	Myo-inositol-1-phosphate synthase	Inositol-3-phosphate synthase OS=Brassica napus OX=3708 PE=2 SV=2	I	Lipid transport and metabolism	inositol-3-phosphate synthase [Brassica rapa]	molecular function: catalytic activity (GO:0003824);; biological process: metabolic process (GO:0008152);; biological process: cellular process (GO:0009987)
BraA01g000950.3.5C	3306	2855	3203	1218	1068	1193	87.3873	81.293	81.0823	30.1495	27.7264	32.0718	8.02376e-68	-1.36664	down	--	--	Cellular Component: nucleus (GO:0005634);; Molecular Function: sequence-specific DNA binding (GO:0043565);; Biological Process: positive regulation of transcription, DNA-templated (GO:0045893);;	K09338|6.8e-146|bna:106435248|K09338 homeobox-leucine zipper protein | (RefSeq) homeobox-leucine zipper protein ATHB-16-like isoform X1	--	[K]	Transcription	Homeobox associated leucine zipper	Homeobox-leucine zipper protein ATHB-16 OS=Arabidopsis thaliana OX=3702 GN=ATHB-16 PE=2 SV=2	K	Transcription	homeobox-leucine zipper protein ATHB-16 isoform X2 [Brassica rapa]	cellular component: intracellular (GO:0005622);; cellular component: cellular anatomical entity (GO:0110165);; molecular function: binding (GO:0005488);; biological process: biological regulation (GO:0065007)
BraA01g001040.3.5C	22	11	32	159	102	152	0.37925	0.203191	0.530169	2.58676	1.73095	2.68457	1.33748e-12	2.74314	up	[G]	Carbohydrate transport and metabolism	Molecular Function: zinc ion binding (GO:0008270);; Biological Process: lignin biosynthetic process (GO:0009809);; Molecular Function: oxidoreductase activity, acting on the CH-OH group of donors, NAD or NADP as acceptor (GO:0016616);; Molecular Function: cinnamyl-alcohol dehydrogenase activity (GO:0045551);;	K00083|3.4e-200|boe:106344488|K00083 cinnamyl-alcohol dehydrogenase [EC:1.1.1.195] | (RefSeq) cinnamyl alcohol dehydrogenase 7-like	Phenylpropanoid biosynthesis (ko00940)	[Q]	Secondary metabolites biosynthesis, transport and catabolism	Alcohol dehydrogenase GroES-like domain	Cinnamyl alcohol dehydrogenase 7 OS=Arabidopsis thaliana OX=3702 GN=CAD7 PE=1 SV=2	Q	Secondary metabolites biosynthesis, transport and catabolism	cinnamyl alcohol dehydrogenase 7 [Brassica rapa]	molecular function: binding (GO:0005488);; biological process: metabolic process (GO:0008152);; biological process: cellular process (GO:0009987);; molecular function: catalytic activity (GO:0003824)
BraA01g001230.3.5C	46	40	34	86	68	112	1.43176	1.36476	1.02363	2.5356	2.09426	3.60148	0.00263994	1.20857	up	--	--	Molecular Function: transcription regulatory region sequence-specific DNA binding (GO:0000976);; Molecular Function: DNA-binding transcription factor activity (GO:0003700);; Cellular Component: nucleus (GO:0005634);; Molecular Function: sequence-specific DNA binding (GO:0043565);; Biological Process: positive regulation of transcription, DNA-templated (GO:0045893);;	--	--	--	--	bZIP transcription factor	Basic leucine zipper 4 OS=Arabidopsis thaliana OX=3702 GN=BZIP4 PE=1 SV=1	--	--	light-inducible protein CPRF2 [Brassica rapa]	molecular function: binding (GO:0005488);; molecular function: transcription regulator activity (GO:0140110);; cellular component: intracellular (GO:0005622);; cellular component: cellular anatomical entity (GO:0110165);; biological process: biological regulation (GO:0065007)
BraA01g001270.3.5C	90	56	112	6	9	9	1.33959	0.88859	1.59805	0.080466	0.117775	0.121642	9.46949e-11	-3.34376	down	--	--	Molecular Function: transcription coregulator activity (GO:0003712);; Molecular Function: histone acetyltransferase activity (GO:0004402);; Biological Process: regulation of transcription, DNA-templated (GO:0006355);; Molecular Function: zinc ion binding (GO:0008270);; Cellular Component: host cell nucleus (GO:0042025);;	K10523|7.9e-14|smo:SELMODRAFT_438494|K10523 speckle-type POZ protein | (RefSeq) hypothetical protein	--	[K]	Transcription	TAZ zinc finger	BTB/POZ and TAZ domain-containing protein 5 OS=Arabidopsis thaliana OX=3702 GN=BT5 PE=1 SV=1	K	Transcription	BTB/POZ and TAZ domain-containing protein 5 [Brassica rapa]	molecular function: transcription regulator activity (GO:0140110);; molecular function: catalytic activity (GO:0003824);; biological process: biological regulation (GO:0065007);; molecular function: binding (GO:0005488);; cellular component: cellular anatomical entity (GO:0110165)
BraA01g001310.3.5C	151	116	73	47	26	18	2.87145	2.3527	1.33678	0.827761	0.478368	0.343441	2.12881e-05	-1.86515	down	--	--	--	--	--	--	--	Lateral organ boundaries (LOB) domain	LOB domain-containing protein 39 OS=Arabidopsis thaliana OX=3702 GN=LBD39 PE=2 SV=1	S	Function unknown	LOB domain-containing protein 39 [Brassica rapa]	--
BraA01g001330.3.5C	407	314	300	159	83	141	7.48951	6.21876	5.29704	2.73681	1.50115	2.63305	2.43561e-08	-1.36034	down	--	--	Molecular Function: peroxidase activity (GO:0004601);; Cellular Component: extracellular region (GO:0005576);; Biological Process: response to oxidative stress (GO:0006979);; Molecular Function: heme binding (GO:0020037);; Biological Process: hydrogen peroxide catabolic process (GO:0042744);; Molecular Function: metal ion binding (GO:0046872);;	K00430|1.8e-184|bna:106391590|K00430 peroxidase [EC:1.11.1.7] | (RefSeq) peroxidase 50 isoform X1	Phenylpropanoid biosynthesis (ko00940)	--	--	Peroxidase	Peroxidase 50 OS=Arabidopsis thaliana OX=3702 GN=PER50 PE=1 SV=1	Q	Secondary metabolites biosynthesis, transport and catabolism	peroxidase 50 [Brassica rapa]	biological process: metabolic process (GO:0008152);; biological process: cellular process (GO:0009987);; biological process: response to stimulus (GO:0050896);; biological process: detoxification (GO:0098754);; molecular function: catalytic activity (GO:0003824);; molecular function: antioxidant activity (GO:0016209);; cellular component: cellular anatomical entity (GO:0110165);; molecular functi…
BraA01g001500.3.5C	12	20	28	219	224	206	0.136427	0.238938	0.298801	2.33158	2.50248	2.39082	4.35984e-28	3.49881	up	[IQ]	Lipid transport and metabolism;; Secondary metabolites biosynthesis, transport and catabolism	Molecular Function: molecular_function (GO:0003674);; Molecular Function: catalytic activity (GO:0003824);; Biological Process: biological_process (GO:0008150);; Biological Process: response to endogenous stimulus (GO:0009719);; Biological Process: response to hormone (GO:0009725);; Biological Process: response to auxin (GO:0009733);; Biological Process: response to organic substance (GO:0010033)…	K14487|0.0e+00|bna:111214866|K14487 auxin responsive GH3 gene family | (RefSeq) indole-3-acetic acid-amido synthetase GH3.2	Plant hormone signal transduction (ko04075)	--	--	GH3 auxin-responsive promoter	Indole-3-acetic acid-amido synthetase GH3.3 OS=Arabidopsis thaliana OX=3702 GN=GH3.3 PE=1 SV=1	S	Function unknown	indole-3-acetic acid-amido synthetase GH3.2 [Brassica rapa]	molecular function: catalytic activity (GO:0003824);; biological process: response to stimulus (GO:0050896);; biological process: biological regulation (GO:0065007)
BraA01g001600.3.5C	248	237	321	105	86	93	2.24714	2.31596	2.79025	0.879362	0.763221	0.857611	1.03748e-10	-1.44097	down	--	--	Molecular Function: protein kinase activity (GO:0004672);; Molecular Function: ATP binding (GO:0005524);; Cellular Component: integral component of membrane (GO:0016021);;	K13989|1.4e-11|aof:109823253|K13989 Derlin-2/3 | (RefSeq) derlin-2.2-like	Protein processing in endoplasmic reticulum (ko04141)	--	--	Leucine rich repeat	Probable LRR receptor-like serine/threonine-protein kinase At4g37250 OS=Arabidopsis thaliana OX=3702 GN=At4g37250 PE=1 SV=1	T	Signal transduction mechanisms	probable LRR receptor-like serine/threonine-protein kinase At4g37250 [Brassica rapa]	biological process: metabolic process (GO:0008152);; biological process: cellular process (GO:0009987);; molecular function: catalytic activity (GO:0003824);; molecular function: binding (GO:0005488);; cellular component: cellular anatomical entity (GO:0110165)
BraA01g001680.3.5C	170	134	159	5020	4953	4378	2.89077	2.43922	2.58163	80.0177	82.7978	75.7741	0	5.01614	up	[T]	Signal transduction mechanisms	Molecular Function: protein serine/threonine kinase activity (GO:0004674);; Molecular Function: ATP binding (GO:0005524);; Cellular Component: cytoplasm (GO:0005737);; Biological Process: regulation of mitotic cell cycle (GO:0007346);; Biological Process: signal transduction by protein phosphorylation (GO:0023014);; Biological Process: stress-activated protein kinase signaling cascade (GO:0031098…	K20716|3.4e-59|crb:17880297|K20716 mitogen-activated protein kinase kinase kinase 17/18 | (RefSeq) mitogen-activated protein kinase kinase kinase 18	MAPK signaling pathway - plant (ko04016)	[T]	Signal transduction mechanisms	Protein kinase domain	Mitogen-activated protein kinase kinase kinase 20 OS=Arabidopsis thaliana OX=3702 GN=MAPKKK20 PE=1 SV=1	T	Signal transduction mechanisms	mitogen-activated protein kinase kinase kinase 18 [Brassica rapa]	biological process: metabolic process (GO:0008152);; biological process: cellular process (GO:0009987);; molecular function: catalytic activity (GO:0003824);; molecular function: binding (GO:0005488);; cellular component: cellular anatomical entity (GO:0110165);; biological process: biological regulation (GO:0065007);; biological process: signaling (GO:0023052);; biological process: response to s…
BraA01g002340.3.5C	1513	1369	1553	3294	2790	3289	11.5498	11.1115	11.572	23.546	20.7312	25.1533	4.13991e-44	1.14131	up	[G]	Carbohydrate transport and metabolism	Molecular Function: beta-galactosidase activity (GO:0004565);; Cellular Component: cell wall (GO:0005618);; Cellular Component: vacuole (GO:0005773);; Biological Process: carbohydrate metabolic process (GO:0005975);; Molecular Function: carbohydrate binding (GO:0030246);;	K12309|1.0e-279|csat:104791541|K12309 beta-galactosidase [EC:3.2.1.23] | (RefSeq) beta-galactosidase 2 isoform X1	Galactose metabolism (ko00052);; Other glycan degradation (ko00511);; Glycosaminoglycan degradation (ko00531);; Sphingolipid metabolism (ko00600);; Glycosphingolipid biosynthesis - ganglio series (ko00604)	[G]	Carbohydrate transport and metabolism	Glycosyl hydrolases family 35	Beta-galactosidase 3 OS=Arabidopsis thaliana OX=3702 GN=BGAL3 PE=2 SV=1	G	Carbohydrate transport and metabolism	beta-galactosidase 3 [Brassica rapa]	molecular function: catalytic activity (GO:0003824);; cellular component: cellular anatomical entity (GO:0110165);; cellular component: intracellular (GO:0005622);; biological process: metabolic process (GO:0008152);; molecular function: binding (GO:0005488)
BraA01g002400.3.5C	397	378	410	903	960	904	4.8273	4.94818	4.77839	10.3009	11.4816	11.2032	2.07696e-27	1.28578	up	[QV]	Secondary metabolites biosynthesis, transport and catabolism;; Defense mechanisms	Molecular Function: monooxygenase activity (GO:0004497);; Molecular Function: iron ion binding (GO:0005506);; Cellular Component: integral component of membrane (GO:0016021);; Molecular Function: oxidoreductase activity, acting on paired donors, with incorporation or reduction of molecular oxygen (GO:0016705);; Molecular Function: heme binding (GO:0020037);;	K09755|3.1e-303|bna:106350027|K09755 ferulate-5-hydroxylase [EC:1.14.-.-] | (RefSeq) cytochrome P450 84A1	Phenylpropanoid biosynthesis (ko00940)	[Q]	Secondary metabolites biosynthesis, transport and catabolism	Cytochrome P450	Cytochrome P450 84A1 OS=Arabidopsis thaliana OX=3702 GN=CYP84A1 PE=1 SV=1	Q	Secondary metabolites biosynthesis, transport and catabolism	cytochrome P450 84A1 [Brassica rapa]	biological process: metabolic process (GO:0008152);; molecular function: catalytic activity (GO:0003824);; molecular function: binding (GO:0005488);; cellular component: cellular anatomical entity (GO:0110165)
BraA01g002940.3.5C	118	103	65	51	39	21	2.12735	2.00117	1.12701	0.85442	0.685307	0.376418	0.00281003	-1.32688	down	--	--	Cellular Component: integral component of membrane (GO:0016021);;	K19040|1.1e-24|vra:106779731|K19040 E3 ubiquitin-protein ligase ATL10/75/76/77/78 [EC:2.3.2.27] | (RefSeq) RING-H2 finger protein ATL78	--	[O]	Posttranslational modification, protein turnover, chaperones	Ring finger domain	Probable E3 ubiquitin-protein ligase ATL45 OS=Arabidopsis thaliana OX=3702 GN=ATL45 PE=1 SV=1	O	Posttranslational modification, protein turnover, chaperones	probable E3 ubiquitin-protein ligase ATL45 [Brassica napus]	cellular component: cellular anatomical entity (GO:0110165)
BraA01g003070.3.5C	129	114	163	316	306	230	3.66278	3.49559	4.43514	8.45057	8.56422	6.67044	1.88229e-07	1.13317	up	--	--	--	--	--	--	--	--	--	S	Function unknown	uncharacterized protein LOC103828983 [Brassica rapa]	--
BraA01g003290.3.5C	1492	1575	1738	511	509	635	18.6904	20.9822	20.5131	5.84202	6.26212	8.11228	4.33898e-34	-1.47403	down	[P]	Inorganic ion transport and metabolism	Molecular Function: catalase activity (GO:0004096);; Biological Process: response to oxidative stress (GO:0006979);; Molecular Function: heme binding (GO:0020037);; Biological Process: hydrogen peroxide catabolic process (GO:0042744);; Molecular Function: metal ion binding (GO:0046872);;	K03781|2.1e-296|brp:103831878|K03781 catalase [EC:1.11.1.6] | (RefSeq) catalase-2 isoform X1	Tryptophan metabolism (ko00380);; Glyoxylate and dicarboxylate metabolism (ko00630);; Carbon metabolism (ko01200);; MAPK signaling pathway - plant (ko04016);; Peroxisome (ko04146)	[P]	Inorganic ion transport and metabolism	Catalase	Catalase-2 OS=Arabidopsis thaliana OX=3702 GN=CAT2 PE=1 SV=3	P	Inorganic ion transport and metabolism	hypothetical protein BRARA_A00319 [Brassica rapa]	biological process: metabolic process (GO:0008152);; biological process: cellular process (GO:0009987);; biological process: response to stimulus (GO:0050896);; biological process: detoxification (GO:0098754);; molecular function: catalytic activity (GO:0003824);; molecular function: antioxidant activity (GO:0016209);; molecular function: binding (GO:0005488)
BraA01g003550.3.5C	18	12	30	63	46	45	0.957493	0.659474	1.54939	3.20255	2.41935	2.47831	0.0082906	1.43229	up	--	--	Biological Process: response to auxin (GO:0009733);;	K14488|1.5e-77|bna:106434719|K14488 SAUR family protein | (RefSeq) auxin-responsive protein SAUR50-like	Plant hormone signal transduction (ko04075)	--	--	Auxin responsive protein	--	S	Function unknown	auxin-responsive protein SAUR50-like [Brassica napus]	biological process: response to stimulus (GO:0050896)
BraA01g003650.3.5C	131	87	54	605	518	565	1.89019	1.35444	0.739508	8.30684	7.4406	8.4353	3.85431e-31	2.68781	up	[I]	Lipid transport and metabolism	Molecular Function: farnesyl-diphosphate farnesyltransferase activity (GO:0004310);; Cellular Component: endoplasmic reticulum membrane (GO:0005789);; Biological Process: lipid biosynthetic process (GO:0008610);; Cellular Component: integral component of membrane (GO:0016021);; Biological Process: farnesyl diphosphate metabolic process (GO:0045338);; Molecular Function: squalene synthase activity…	K00801|8.2e-210|brp:103836007|K00801 farnesyl-diphosphate farnesyltransferase [EC:2.5.1.21] | (RefSeq) inactive squalene synthase 2	Steroid biosynthesis (ko00100);; Sesquiterpenoid and triterpenoid biosynthesis (ko00909)	[I]	Lipid transport and metabolism	Squalene/phytoene synthase	Inactive squalene synthase 2 OS=Arabidopsis thaliana OX=3702 GN=SQS2 PE=1 SV=2	I	Lipid transport and metabolism	inactive squalene synthase 2 [Brassica rapa]	molecular function: catalytic activity (GO:0003824);; cellular component: cellular anatomical entity (GO:0110165);; biological process: metabolic process (GO:0008152);; biological process: cellular process (GO:0009987)
BraA01g003860.3.5C	2818	2556	2894	8644	8032	6919	60.4082	59.0176	59.4021	173.649	169.198	150.936	2.39784e-118	1.57208	up	--	--	Molecular Function: DNA binding (GO:0003677);; Molecular Function: DNA-binding transcription factor activity (GO:0003700);; Cellular Component: nucleus (GO:0005634);;	K09286|1.6e-21|dcr:108220062|K09286 EREBP-like factor | (RefSeq) ethylene-responsive transcription factor 3-like	--	--	--	AP2 domain	Ethylene-responsive transcription factor ERF109 OS=Arabidopsis thaliana OX=3702 GN=ERF109 PE=1 SV=1	K	Transcription	ethylene-responsive transcription factor ERF109 [Brassica rapa]	molecular function: binding (GO:0005488);; molecular function: transcription regulator activity (GO:0140110);; cellular component: intracellular (GO:0005622);; cellular component: cellular anatomical entity (GO:0110165)
BraA01g003920.3.5C	582	489	693	1574	1695	1588	8.6082	7.78231	9.81679	21.8087	24.6235	23.8939	2.96057e-45	1.53058	up	[I]	Lipid transport and metabolism	Biological Process: isopentenyl diphosphate biosynthetic process, methylerythritol 4-phosphate pathway (GO:0019288);; Molecular Function: metal ion binding (GO:0046872);; Biological Process: dimethylallyl diphosphate biosynthetic process (GO:0050992);; Molecular Function: 4-hydroxy-3-methylbut-2-en-1-yl diphosphate reductase activity (GO:0051745);;	K03527|2.6e-269|brp:103838937|K03527 4-hydroxy-3-methylbut-2-en-1-yl diphosphate reductase [EC:1.17.7.4] | (RefSeq) 4-hydroxy-3-methylbut-2-enyl diphosphate reductase, chloroplastic	Terpenoid backbone biosynthesis (ko00900)	--	--	LytB protein	4-hydroxy-3-methylbut-2-enyl diphosphate reductase, chloroplastic OS=Arabidopsis thaliana OX=3702 GN=ISPH PE=1 SV=1	--	--	4-hydroxy-3-methylbut-2-enyl diphosphate reductase, chloroplastic [Brassica rapa]	biological process: metabolic process (GO:0008152);; biological process: cellular process (GO:0009987);; molecular function: binding (GO:0005488);; molecular function: catalytic activity (GO:0003824)
BraA01g004090.3.5C	397	401	493	1255	1003	1151	3.87876	4.19892	4.61029	11.8269	9.91482	11.4281	2.64147e-34	1.46181	up	[HR]	Coenzyme transport and metabolism;; General function prediction only	Molecular Function: phosphoglycerate dehydrogenase activity (GO:0004617);; Biological Process: L-serine biosynthetic process (GO:0006564);; Molecular Function: NAD binding (GO:0051287);;	K00058|0.0e+00|bna:106357431|K00058 D-3-phosphoglycerate dehydrogenase / 2-oxoglutarate reductase [EC:1.1.1.95 1.1.1.399] | (RefSeq) D-3-phosphoglycerate dehydrogenase 1, chloroplastic	Glycine, serine and threonine metabolism (ko00260);; Cysteine and methionine metabolism (ko00270);; Carbon metabolism (ko01200);; Biosynthesis of amino acids (ko01230)	[E]	Amino acid transport and metabolism	D-isomer specific 2-hydroxyacid dehydrogenase, NAD binding domain	D-3-phosphoglycerate dehydrogenase 1, chloroplastic OS=Arabidopsis thaliana OX=3702 GN=PGDH1 PE=1 SV=1	E	Amino acid transport and metabolism	D-3-phosphoglycerate dehydrogenase 1, chloroplastic [Brassica rapa]	biological process: metabolic process (GO:0008152);; molecular function: catalytic activity (GO:0003824);; biological process: cellular process (GO:0009987);; molecular function: binding (GO:0005488)
BraA01g004530.3.5C	256	264	267	118	119	76	24.0914	26.7893	24.0466	10.3821	10.9827	7.20778	6.43353e-08	-1.27593	down	--	--	--	--	--	--	--	--	--	--	--	uncharacterized protein LOC103845257 [Brassica rapa]	--
BraA01g005240.3.5C	42	31	74	102	86	107	0.512002	0.407735	0.883157	1.18147	1.0472	1.34642	0.00634108	1.08443	up	[G]	Carbohydrate transport and metabolism	Molecular Function: 6-phosphofructokinase activity (GO:0003872);; Molecular Function: ATP binding (GO:0005524);; Cellular Component: cytoplasm (GO:0005737);; Biological Process: fructose 6-phosphate metabolic process (GO:0006002);; Molecular Function: metal ion binding (GO:0046872);;	K00850|1.8e-140|bna:106365546|K00850 6-phosphofructokinase 1 [EC:2.7.1.11] | (RefSeq) ATP-dependent 6-phosphofructokinase 6-like	Glycolysis / Gluconeogenesis (ko00010);; Pentose phosphate pathway (ko00030);; Fructose and mannose metabolism (ko00051);; Galactose metabolism (ko00052);; Carbon metabolism (ko01200);; Biosynthesis of amino acids (ko01230);; RNA degradation (ko03018)	[G]	Carbohydrate transport and metabolism	Phosphofructokinase	ATP-dependent 6-phosphofructokinase 6 OS=Arabidopsis thaliana OX=3702 GN=PFK6 PE=1 SV=1	G	Carbohydrate transport and metabolism	ATP-dependent 6-phosphofructokinase 6 [Brassica napus]	biological process: metabolic process (GO:0008152);; biological process: cellular process (GO:0009987);; molecular function: catalytic activity (GO:0003824);; molecular function: binding (GO:0005488);; cellular component: cellular anatomical entity (GO:0110165)
BraA01g005280.3.5C	324	301	267	761	846	807	6.68425	6.68555	5.2716	14.7463	17.1786	16.9736	1.48697e-25	1.49596	up	--	--	Molecular Function: DNA binding (GO:0003677);; Molecular Function: DNA-binding transcription factor activity (GO:0003700);; Cellular Component: nucleus (GO:0005634);;	K09286|1.2e-118|brp:103850433|K09286 EREBP-like factor | (RefSeq) ethylene-responsive transcription factor ERF043	--	--	--	AP2 domain	Ethylene-responsive transcription factor ERF043 OS=Arabidopsis thaliana OX=3702 GN=ERF043 PE=2 SV=1	--	--	ethylene-responsive transcription factor ERF043 [Brassica rapa]	molecular function: binding (GO:0005488);; molecular function: transcription regulator activity (GO:0140110);; cellular component: intracellular (GO:0005622);; cellular component: cellular anatomical entity (GO:0110165)
BraA01g006060.3.5C	67	82	144	245	157	206	0.753348	1.03574	1.78416	2.63107	1.72951	2.54427	0.000255804	1.11905	up	--	--	Biological Process: regulation of immune system process (GO:0002682);; Biological Process: negative regulation of immune system process (GO:0002683);; Molecular Function: molecular_function (GO:0003674);; Molecular Function: catalytic activity (GO:0003824);; Molecular Function: ubiquitin-protein transferase activity (GO:0004842);; Molecular Function: signaling receptor binding (GO:0005102);; Mole…	K08332|1.4e-08|atr:18447577|K08332 vacuolar protein 8 | (RefSeq) U-box domain-containing protein 3	--	[S]	Function unknown	Armadillo/beta-catenin-like repeat	U-box domain-containing protein 45 OS=Arabidopsis thaliana OX=3702 GN=PUB45 PE=1 SV=1	S	Function unknown	U-box domain-containing protein 14 [Brassica rapa]	biological process: biological regulation (GO:0065007);; molecular function: catalytic activity (GO:0003824);; molecular function: binding (GO:0005488);; cellular component: intracellular (GO:0005622);; cellular component: cellular anatomical entity (GO:0110165);; biological process: metabolic process (GO:0008152);; biological process: cellular process (GO:0009987);; biological process: response …
BraA01g006550.3.5C	67	58	72	24	16	27	4.22587	3.95038	4.36651	1.37889	0.996284	1.68449	0.00138099	-1.49176	down	--	--	Molecular Function: RNA binding (GO:0003723);;	K13155|5.9e-19|bna:106394199|K13155 U11/U12 small nuclear ribonucleoprotein 35 kDa protein | (RefSeq) U11/U12 small nuclear ribonucleoprotein 35 kDa protein	--	[A]	RNA processing and modification	RNA recognition motif. (a.k.a. RRM, RBD, or RNP domain)	U11/U12 small nuclear ribonucleoprotein 35 kDa protein OS=Arabidopsis thaliana OX=3702 GN=SNRNP35 PE=1 SV=1	--	--	unnamed protein product [Brassica rapa]	molecular function: binding (GO:0005488)
BraA01g006790.3.5C	31	48	58	96	94	123	0.457858	0.770947	0.83443	1.34152	1.39075	1.86936	0.000880147	1.25649	up	[T]	Signal transduction mechanisms	--	K01076|1.6e-171|brp:103852170|K01076 abhydrolase domain-containing protein 17 [EC:3.1.2.22] | (RefSeq) alpha/beta hydrolase domain-containing protein 17B	--	[R]	General function prediction only	Serine aminopeptidase, S33	--	S	Function unknown	alpha/beta hydrolase domain-containing protein 17B [Brassica rapa]	--
BraA01g006930.3.5C	31	14	23	132	132	147	0.550162	0.248656	0.386589	2.19549	2.30191	2.64218	9.17421e-14	2.6684	up	--	--	Biological Process: response to hormone (GO:0009725);; Cellular Component: integral component of membrane (GO:0016021);; Molecular Function: signaling receptor activity (GO:0038023);;	K18789|4.8e-77|cic:CICLE_v10010628mg|K18789 xylogalacturonan beta-1,3-xylosyltransferase [EC:2.4.2.41] | (RefSeq) hypothetical protein	--	[RT]	General function prediction only;; Signal transduction mechanisms	Haemolysin-III related	Heptahelical transmembrane protein 2 OS=Arabidopsis thaliana OX=3702 GN=HHP2 PE=2 SV=1	T	Signal transduction mechanisms	heptahelical transmembrane protein 2 [Brassica rapa]	biological process: response to stimulus (GO:0050896);; cellular component: cellular anatomical entity (GO:0110165);; molecular function: molecular transducer activity (GO:0060089)
BraA01g007270.3.5C	4885	3857	4698	15151	15145	13370	92.4264	76.8749	85.359	270.844	282.781	255.496	8.4591e-160	1.76437	up	[F]	Nucleotide transport and metabolism	Cellular Component: cytoplasm (GO:0005737);; Cellular Component: cytosol (GO:0005829);; Biological Process: glutamine metabolic process (GO:0006541);;	K22314|2.5e-57|brp:103852592|K22314 glucosinolate gamma-glutamyl hydrolase [EC:3.4.19.16] | (RefSeq) gamma-glutamyl peptidase 1	--	[F]	Nucleotide transport and metabolism	Glutamine amidotransferase class-I	Gamma-glutamyl peptidase 1 OS=Arabidopsis thaliana OX=3702 GN=GGP1 PE=1 SV=1	F	Nucleotide transport and metabolism	gamma-glutamyl peptidase 1 [Brassica rapa]	cellular component: cellular anatomical entity (GO:0110165);; biological process: metabolic process (GO:0008152);; biological process: cellular process (GO:0009987)
BraA01g007320.3.5C	85	48	50	162	157	105	3.07052	1.8737	1.73612	5.53245	5.61802	3.87267	0.000168051	1.2719	up	--	--	--	--	--	--	--	--	--	S	Function unknown	counting factor 45-1 [Brassica rapa]	--
BraA01g007500.3.5C	541	429	495	2237	2117	2229	4.99959	4.25502	4.37743	19.3999	19.251	20.9828	5.76619e-125	2.23173	up	[P]	Inorganic ion transport and metabolism	Molecular Function: NADPH-hemoprotein reductase activity (GO:0003958);; Cellular Component: endoplasmic reticulum membrane (GO:0005789);; Molecular Function: FMN binding (GO:0010181);; Cellular Component: integral component of membrane (GO:0016021);; Molecular Function: flavin adenine dinucleotide binding (GO:0050660);; Molecular Function: NADP binding (GO:0050661);;	K00327|0.0e+00|bna:106391141|K00327 NADPH-ferrihemoprotein reductase [EC:1.6.2.4] | (RefSeq) NADPH--cytochrome P450 reductase 2-like	--	[C]	Energy production and conversion	FAD binding domain	NADPH--cytochrome P450 reductase 2 OS=Arabidopsis thaliana OX=3702 GN=ATR2 PE=1 SV=1	C	Energy production and conversion	NADPH--cytochrome P450 reductase 2 [Brassica rapa]	biological process: metabolic process (GO:0008152);; molecular function: catalytic activity (GO:0003824);; cellular component: cellular anatomical entity (GO:0110165);; molecular function: binding (GO:0005488)
BraA01g008380.3.5C	1284	1272	1571	5354	5255	4849	19.5735	20.8931	22.9385	76.5191	78.7648	75.2518	1.04264e-150	1.9681	up	--	--	Molecular Function: metal ion binding (GO:0046872);;	K23048|1.9e-65|var:108330830|K23048 RING finger protein unkempt | (RefSeq) zinc finger CCCH domain-containing protein 23-like	--	[R]	General function prediction only	Zinc finger C-x8-C-x5-C-x3-H type (and similar)	Zinc finger CCCH domain-containing protein 49 OS=Arabidopsis thaliana OX=3702 GN=At4g29190 PE=2 SV=1	S	Function unknown	zinc finger CCCH domain-containing protein 49 [Brassica rapa]	molecular function: binding (GO:0005488)
BraA01g008510.3.5C	58	41	70	142	120	87	1.87603	1.41371	2.16067	4.30714	3.79033	2.83771	0.00135273	1.11117	up	--	--	--	--	--	--	--	--	--	S	Function unknown	glycine-rich protein 23 [Brassica rapa]	--
BraA01g008600.3.5C	894	970	1061	2581	2103	2397	11.813	13.8557	13.4753	32.1353	27.5944	33.1805	4.98526e-44	1.33343	up	--	--	Cellular Component: nucleus (GO:0005634);; Biological Process: jasmonic acid mediated signaling pathway (GO:0009867);; Biological Process: negative regulation of transcription, DNA-templated (GO:0045892);;	--	--	--	--	--	AFP homolog 2 OS=Arabidopsis thaliana OX=3702 GN=AFPH2 PE=1 SV=1	K	Transcription	AFP homolog 2 isoform X1 [Brassica rapa]	cellular component: intracellular (GO:0005622);; cellular component: cellular anatomical entity (GO:0110165);; biological process: cellular process (GO:0009987);; biological process: signaling (GO:0023052);; biological process: response to stimulus (GO:0050896);; biological process: biological regulation (GO:0065007)
BraA01g008820.3.5C	79	84	121	287	283	203	5.42249	6.21343	7.9694	18.5748	19.2052	14.2826	7.29296e-10	1.5073	up	[R]	General function prediction only	--	K06995|1.1e-30|nnu:104602102|K06995 uncharacterized protein | (RefSeq) uncharacterized LOC104602102	--	--	--	Protein of unknown function (DUF861)	--	S	Function unknown	uncharacterized protein LOC103854202 [Brassica rapa]	--
BraA01g009150.3.5C	633	537	536	1751	1681	1517	13.8479	12.6397	11.2246	35.8859	36.1403	33.7546	8.9451e-54	1.59525	up	--	--	Molecular Function: DNA binding (GO:0003677);; Molecular Function: DNA-binding transcription factor activity (GO:0003700);; Cellular Component: nucleus (GO:0005634);;	K09286|4.6e-132|brp:103855430|K09286 EREBP-like factor | (RefSeq) ethylene-responsive transcription factor 1A	--	--	--	AP2 domain	Ethylene-responsive transcription factor 1A OS=Arabidopsis thaliana OX=3702 GN=ERF1A PE=1 SV=2	K	Transcription	ethylene-responsive transcription factor 1A [Brassica rapa]	molecular function: binding (GO:0005488);; molecular function: transcription regulator activity (GO:0140110);; cellular component: intracellular (GO:0005622);; cellular component: cellular anatomical entity (GO:0110165)
BraA01g009470.3.5C	1346	1342	1302	2726	2450	2525	21.7535	23.0358	19.7785	41.3608	38.4202	40.8233	2.40168e-33	1.00532	up	--	--	Molecular Function: cysteine-type endopeptidase activity (GO:0004197);; Cellular Component: integral component of membrane (GO:0016021);; Biological Process: CAAX-box protein processing (GO:0071586);;	--	--	--	--	--	--	S	Function unknown	uncharacterized protein LOC103855787 [Brassica rapa]	biological process: metabolic process (GO:0008152);; molecular function: catalytic activity (GO:0003824);; cellular component: cellular anatomical entity (GO:0110165)
BraA01g009770.3.5C	69	48	45	24	17	16	0.709594	0.525864	0.442777	0.222612	0.166455	0.165543	0.00562644	-1.45265	down	--	--	Molecular Function: purine nucleoside transmembrane transporter activity (GO:0015211);; Cellular Component: integral component of membrane (GO:0016021);;	K07893|6.7e-28|ini:109192111|K07893 Ras-related protein Rab-6A | (RefSeq) ras-related protein RABH1b-like	--	--	--	Purine nucleobase transmembrane transport	Probable purine permease 10 OS=Arabidopsis thaliana OX=3702 GN=PUP10 PE=2 SV=2	S	Function unknown	hypothetical protein DY000_02037297 [Brassica cretica]	biological process: cellular process (GO:0009987);; biological process: localization (GO:0051179);; molecular function: transporter activity (GO:0005215);; cellular component: cellular anatomical entity (GO:0110165)
BraA01g009840.3.5C	86	49	76	160	122	152	1.40686	0.859207	1.18145	2.44234	1.95343	2.52657	0.000284991	1.10953	up	--	--	Molecular Function: hydrolase activity, hydrolyzing O-glycosyl compounds (GO:0004553);; Biological Process: carbohydrate metabolic process (GO:0005975);; Cellular Component: anchored component of plasma membrane (GO:0046658);;	K19892|1.2e-68|boe:106295886|K19892 glucan endo-1,3-beta-glucosidase 4 [EC:3.2.1.39] | (RefSeq) glucan endo-1,3-beta-glucosidase 4	Starch and sucrose metabolism (ko00500)	--	--	Glycosyl hydrolases family 17	Glucan endo-1,3-beta-glucosidase 14 OS=Arabidopsis thaliana OX=3702 GN=At2g27500 PE=2 SV=2	G	Carbohydrate transport and metabolism	glucan endo-1,3-beta-glucosidase 14 [Brassica rapa]	molecular function: catalytic activity (GO:0003824);; biological process: metabolic process (GO:0008152);; cellular component: cellular anatomical entity (GO:0110165)
BraA01g010090.3.5C	821	695	736	1537	1429	1666	10.3681	9.52536	9.01155	18.0536	17.5242	21.4395	2.55691e-25	1.10321	up	--	--	--	K09122|1.0e-80|sbi:8057957|K09122 uncharacterized protein | (RefSeq) uncharacterized protein LOC8057957	--	--	--	Protein of unknown function (DUF707)	--	S	Function unknown	uncharacterized protein LOC103856548 isoform X1 [Brassica rapa]	--
BraA01g010460.3.5C	922	840	1076	2115	1941	2161	10.4773	10.2834	11.7046	22.5294	21.6773	24.9903	8.97298e-39	1.1968	up	[T]	Signal transduction mechanisms	Molecular Function: protein kinase activity (GO:0004672);; Molecular Function: protein serine/threonine kinase activity (GO:0004674);; Molecular Function: ATP binding (GO:0005524);;	K06272|5.1e-47|atr:105420183|K06272 integrin-linked kinase [EC:2.7.11.1] | (RefSeq) probable serine/threonine-protein kinase DDB_G0271682 isoform X1	--	[T]	Signal transduction mechanisms	Protein tyrosine and serine/threonine kinase	Integrin-linked protein kinase 1 OS=Arabidopsis thaliana OX=3702 GN=ILK1 PE=1 SV=1	T	Signal transduction mechanisms	integrin-linked protein kinase 1 [Brassica rapa]	biological process: metabolic process (GO:0008152);; biological process: cellular process (GO:0009987);; molecular function: catalytic activity (GO:0003824);; molecular function: binding (GO:0005488)
BraA01g011090.3.5C	238	183	195	75	60	107	4.02916	3.34179	3.15764	1.18774	0.987882	1.83677	6.73333e-06	-1.28166	down	[G]	Carbohydrate transport and metabolism	Biological Process: carbohydrate metabolic process (GO:0005975);; Molecular Function: chitin binding (GO:0008061);;	K01183|1.0e-205|brp:103857749|K01183 chitinase [EC:3.2.1.14] | (RefSeq) class V chitinase	Amino sugar and nucleotide sugar metabolism (ko00520)	[G]	Carbohydrate transport and metabolism	Glycosyl hydrolases family 18	Class V chitinase OS=Arabidopsis thaliana OX=3702 GN=ChiC PE=1 SV=1	G	Carbohydrate transport and metabolism	class V chitinase [Brassica rapa]	biological process: metabolic process (GO:0008152);; molecular function: binding (GO:0005488)
BraA01g011360.3.5C	196	186	164	106	48	84	2.5668	2.62772	2.05381	1.29547	0.618358	1.1208	0.000211646	-1.15041	down	[QV]	Secondary metabolites biosynthesis, transport and catabolism;; Defense mechanisms	Molecular Function: iron ion binding (GO:0005506);; Cellular Component: membrane (GO:0016020);; Molecular Function: oxidoreductase activity, acting on paired donors, with incorporation or reduction of molecular oxygen, NAD(P)H as one donor, and incorporation of one atom of oxygen (GO:0016709);; Molecular Function: heme binding (GO:0020037);;	K20617|2.4e-247|crb:17880761|K20617 cytochrome P450 family 71 subfamily A | (RefSeq) putative cytochrome P450 71A28	--	[Q]	Secondary metabolites biosynthesis, transport and catabolism	Cytochrome P450	Putative cytochrome P450 71A28 OS=Arabidopsis thaliana OX=3702 GN=CYP71A28 PE=3 SV=2	Q	Secondary metabolites biosynthesis, transport and catabolism	putative cytochrome P450 71A28 [Brassica rapa]	molecular function: binding (GO:0005488);; cellular component: cellular anatomical entity (GO:0110165);; biological process: metabolic process (GO:0008152);; molecular function: catalytic activity (GO:0003824)
BraA01g011640.3.5C	68	19	37	162	144	165	1.0598	0.320903	0.55024	2.38214	2.21394	2.634	7.32725e-08	2.0031	up	[C]	Energy production and conversion	Molecular Function: oxidoreductase activity (GO:0016491);; Molecular Function: FAD binding (GO:0071949);;	K22395|2.4e-143|cic:CICLE_v10014829mg|K22395 cinnamyl-alcohol dehydrogenase [EC:1.1.1.195] | (RefSeq) hypothetical protein	Phenylpropanoid biosynthesis (ko00940)	--	--	FAD binding domain	Berberine bridge enzyme-like 22 OS=Arabidopsis thaliana OX=3702 GN=FAD-OXR PE=2 SV=1	C	Energy production and conversion	berberine bridge enzyme-like 22 [Brassica rapa]	molecular function: catalytic activity (GO:0003824);; molecular function: binding (GO:0005488)
BraA01g012240.3.5C	648	467	495	2701	2491	2538	12.3809	9.63747	8.9934	48.4841	46.5093	49.4356	1.6573e-110	2.3255	up	--	--	Cellular Component: integral component of membrane (GO:0016021);;	--	--	[T]	Signal transduction mechanisms	Organic solute transporter Ostalpha	Protein LAZ1 homolog 1 OS=Arabidopsis thaliana OX=3702 GN=At1g77220 PE=2 SV=1	T	Signal transduction mechanisms	uncharacterized protein LOC103859217 [Brassica rapa]	cellular component: cellular anatomical entity (GO:0110165)
BraA01g012250.3.5C	704	721	680	1461	1437	1453	8.89283	9.78716	8.19843	17.2845	17.8424	18.6655	1.44785e-26	1.1053	up	--	--	Cellular Component: integral component of membrane (GO:0016021);;	--	--	--	--	--	BAG family molecular chaperone regulator 7 OS=Arabidopsis thaliana OX=3702 GN=BAG7 PE=1 SV=1	S	Function unknown	BAG family molecular chaperone regulator 7-like [Brassica napus]	cellular component: cellular anatomical entity (GO:0110165)
BraA01g012640.3.5C	45337	34270	41119	89111	77932	84328	673.151	556.365	593.694	1257.53	1156.48	1300.82	5.39529e-65	1.12245	up	--	--	Molecular Function: peroxidase activity (GO:0004601);; Cellular Component: extracellular region (GO:0005576);; Biological Process: response to oxidative stress (GO:0006979);; Molecular Function: heme binding (GO:0020037);; Biological Process: hydrogen peroxide catabolic process (GO:0042744);; Molecular Function: metal ion binding (GO:0046872);;	K00430|1.0e-108|bna:106369164|K00430 peroxidase [EC:1.11.1.7] | (RefSeq) peroxidase 42	Phenylpropanoid biosynthesis (ko00940)	--	--	Peroxidase	Peroxidase 42 OS=Arabidopsis thaliana OX=3702 GN=PER42 PE=1 SV=2	C	Energy production and conversion	hypothetical protein F2Q70_00034815 [Brassica cretica]	biological process: metabolic process (GO:0008152);; biological process: cellular process (GO:0009987);; biological process: response to stimulus (GO:0050896);; biological process: detoxification (GO:0098754);; molecular function: catalytic activity (GO:0003824);; molecular function: antioxidant activity (GO:0016209);; cellular component: cellular anatomical entity (GO:0110165);; molecular functi…
BraA01g012670.3.5C	175	108	182	479	527	396	2.42505	1.60536	2.41464	6.22032	7.17568	5.58106	1.58906e-17	1.66394	up	[EH]	Amino acid transport and metabolism;; Coenzyme transport and metabolism	Molecular Function: oxidoreductase activity, acting on a sulfur group of donors, disulfide as acceptor (GO:0016671);; Biological Process: sulfate reduction (GO:0019419);;	K05907|2.0e-261|brp:103859677|K05907 adenylyl-sulfate reductase (glutathione) [EC:1.8.4.9] | (RefSeq) 5'-adenylylsulfate reductase 3, chloroplastic isoform X2	Sulfur metabolism (ko00920)	[E]	Amino acid transport and metabolism	Phosphoadenosine phosphosulfate reductase family	5'-adenylylsulfate reductase 3, chloroplastic OS=Arabidopsis thaliana OX=3702 GN=APR3 PE=2 SV=2	--	--	5'-adenylylsulfate reductase 3, chloroplastic isoform X2 [Brassica rapa]	biological process: metabolic process (GO:0008152);; molecular function: catalytic activity (GO:0003824);; biological process: cellular process (GO:0009987)
BraA01g013220.3.5C	586	488	742	1626	1576	1675	7.82676	7.02421	9.49361	20.3615	20.6998	22.7818	1.99135e-39	1.49581	up	[G]	Carbohydrate transport and metabolism	Molecular Function: trehalose-phosphatase activity (GO:0004805);; Biological Process: trehalose biosynthetic process (GO:0005992);;	K01087|1.7e-213|bna:106405632|K01087 trehalose 6-phosphate phosphatase [EC:3.1.3.12] | (RefSeq) probable trehalose-phosphate phosphatase G	Starch and sucrose metabolism (ko00500)	[G]	Carbohydrate transport and metabolism	Trehalose-phosphatase	Probable trehalose-phosphate phosphatase G OS=Arabidopsis thaliana OX=3702 GN=TPPG PE=2 SV=1	G	Carbohydrate transport and metabolism	probable trehalose-phosphate phosphatase G [Brassica rapa]	biological process: metabolic process (GO:0008152);; biological process: cellular process (GO:0009987);; molecular function: catalytic activity (GO:0003824)
BraA01g013250.3.5C	682	558	637	3436	3188	2585	14.5249	12.7591	13.2276	53.0228	64.5975	56.1152	6.15055e-129	2.35398	up	--	--	Biological Process: response to auxin (GO:0009733);;	K14488|1.1e-89|bna:106374674|K14488 SAUR family protein | (RefSeq) auxin-responsive protein SAUR36	Plant hormone signal transduction (ko04075)	--	--	Auxin responsive protein	Auxin-responsive protein SAUR36 OS=Arabidopsis thaliana OX=3702 GN=SAUR36 PE=2 SV=1	S	Function unknown	auxin-responsive protein SAUR36 [Brassica rapa]	biological process: response to stimulus (GO:0050896)
BraA01g013500.3.5C	166	119	189	1040	955	1074	2.92795	2.3035	3.23806	17.3791	16.7052	19.4394	3.07653e-83	2.76457	up	[Q]	Secondary metabolites biosynthesis, transport and catabolism	Molecular Function: metal ion binding (GO:0046872);; Molecular Function: dioxygenase activity (GO:0051213);;	K05277|2.7e-205|brp:103860424|K05277 anthocyanidin synthase [EC:1.14.20.4] | (RefSeq) leucoanthocyanidin dioxygenase	Flavonoid biosynthesis (ko00941)	[QR]	Secondary metabolites biosynthesis, transport and catabolism;; General function prediction only	non-haem dioxygenase in morphine synthesis N-terminal	Leucoanthocyanidin dioxygenase OS=Arabidopsis thaliana OX=3702 GN=LDOX PE=1 SV=1	Q	Secondary metabolites biosynthesis, transport and catabolism	leucoanthocyanidin dioxygenase [Brassica rapa]	molecular function: binding (GO:0005488);; biological process: metabolic process (GO:0008152);; molecular function: catalytic activity (GO:0003824)
BraA01g013560.3.5C	3272	2810	3343	1208	1093	1165	33.7089	31.1888	32.9897	11.656	11.0681	12.2095	4.81834e-76	-1.3799	down	[T]	Signal transduction mechanisms	Molecular Function: protein kinase activity (GO:0004672);; Molecular Function: ATP binding (GO:0005524);; Cellular Component: integral component of membrane (GO:0016021);;	K24104|1.0e-91|thj:104799061|K24104 GPN-loop GTPase | (RefSeq) LOW QUALITY PROTEIN: uncharacterized protein LOC104799061	--	--	--	Protein tyrosine and serine/threonine kinase	Cysteine-rich receptor-like protein kinase 11 OS=Arabidopsis thaliana OX=3702 GN=CRK11 PE=2 SV=2	--	--	cysteine-rich receptor-like protein kinase 11 isoform X1 [Brassica rapa]	biological process: metabolic process (GO:0008152);; biological process: cellular process (GO:0009987);; molecular function: catalytic activity (GO:0003824);; molecular function: binding (GO:0005488);; cellular component: cellular anatomical entity (GO:0110165)
BraA01g013720.3.5C	245	174	208	90	78	62	3.41002	2.59693	2.76778	1.1632	1.05609	0.873225	7.94925e-08	-1.38594	down	[E]	Amino acid transport and metabolism	Molecular Function: catalytic activity (GO:0003824);;	K15631|4.9e-36|ppp:112293898|K15631 molybdenum cofactor sulfurtransferase [EC:2.8.1.9] | (RefSeq) molybdenum cofactor sulfurase-like	Folate biosynthesis (ko00790)	[H]	Coenzyme transport and metabolism	--	--	H	Coenzyme transport and metabolism	uncharacterized protein LOC103860679 [Brassica rapa]	molecular function: catalytic activity (GO:0003824)
BraA01g013820.3.5C	55	52	84	100	126	147	0.608384	0.615833	0.884447	1.02849	1.36554	1.64514	0.00235992	1.04309	up	--	--	Molecular Function: protein serine/threonine kinase activity (GO:0004674);; Molecular Function: ATP binding (GO:0005524);; Cellular Component: plasma membrane (GO:0005886);; Biological Process: protein phosphorylation (GO:0006468);; Cellular Component: integral component of membrane (GO:0016021);; Biological Process: defense response to bacterium (GO:0042742);;	K24104|1.0e-16|thj:104799061|K24104 GPN-loop GTPase | (RefSeq) LOW QUALITY PROTEIN: uncharacterized protein LOC104799061	--	--	--	Salt stress response/antifungal	Cysteine-rich receptor-like protein kinase 8 OS=Arabidopsis thaliana OX=3702 GN=CRK8 PE=3 SV=2	T	Signal transduction mechanisms	hypothetical protein BRARA_A01325 [Brassica rapa]	biological process: metabolic process (GO:0008152);; biological process: cellular process (GO:0009987);; molecular function: catalytic activity (GO:0003824);; molecular function: binding (GO:0005488);; cellular component: cellular anatomical entity (GO:0110165);; biological process: interspecies interaction between organisms (GO:0044419);; biological process: response to stimulus (GO:0050896)
BraA01g013990.3.5C	266	171	241	64	67	45	2.5266	1.74468	2.19324	0.581655	0.638632	0.425033	3.13528e-12	-1.87838	down	--	--	Molecular Function: protein kinase activity (GO:0004672);; Molecular Function: ATP binding (GO:0005524);; Cellular Component: integral component of membrane (GO:0016021);;	--	--	--	--	Salt stress response/antifungal	Putative cysteine-rich receptor-like protein kinase 23 OS=Arabidopsis thaliana OX=3702 GN=CRK23 PE=2 SV=1	T	Signal transduction mechanisms	cysteine-rich receptor-like protein kinase 19 isoform X3 [Brassica rapa]	biological process: metabolic process (GO:0008152);; biological process: cellular process (GO:0009987);; molecular function: catalytic activity (GO:0003824);; molecular function: binding (GO:0005488);; cellular component: cellular anatomical entity (GO:0110165)
BraA01g014390.3.5C	225	172	178	4762	4396	4792	3.01102	2.53569	2.27102	61.1799	58.879	65.3113	0	4.66297	up	--	--	Biological Process: cellular amino acid metabolic process (GO:0006520);; Molecular Function: transaminase activity (GO:0008483);; Biological Process: biosynthetic process (GO:0009058);; Molecular Function: pyridoxal phosphate binding (GO:0030170);;	K21623|2.1e-49|bna:106441358|K21623 L-cystine beta-lyase [EC:4.4.1.35] | (RefSeq) cystine lyase CORI3	Cysteine and methionine metabolism (ko00270)	[E]	Amino acid transport and metabolism	Aminotransferase class I and II	Cystine lyase CORI3 OS=Arabidopsis thaliana OX=3702 GN=CORI3 PE=1 SV=1	E	Amino acid transport and metabolism	cystine lyase CORI3 [Brassica napus]	biological process: metabolic process (GO:0008152);; biological process: cellular process (GO:0009987);; molecular function: catalytic activity (GO:0003824);; molecular function: binding (GO:0005488)
BraA01g014400.3.5C	296	221	342	97	76	101	7.62631	6.12321	8.42268	2.32877	1.91541	2.64384	8.41001e-12	-1.57798	down	--	--	Cellular Component: integral component of membrane (GO:0016021);;	--	--	--	--	Late embryogenesis abundant protein	--	--	--	uncharacterized protein LOC103861293 [Brassica rapa]	cellular component: cellular anatomical entity (GO:0110165)
BraA01g014490.3.5C	98	61	81	13	17	14	0.927984	0.621958	0.739048	0.107585	0.156388	0.136082	2.35829e-07	-2.37627	down	[T]	Signal transduction mechanisms	Biological Process: regulation of pH (GO:0006885);; Cellular Component: endomembrane system (GO:0012505);; Molecular Function: solute:proton antiporter activity (GO:0015299);; Biological Process: monovalent inorganic cation transport (GO:0015672);; Cellular Component: integral component of membrane (GO:0016021);;	--	--	[P]	Inorganic ion transport and metabolism	Sodium/hydrogen exchanger family	Cation/H(+) antiporter 17 OS=Arabidopsis thaliana OX=3702 GN=CHX17 PE=1 SV=1	P	Inorganic ion transport and metabolism	cation/H(+) antiporter 17 [Brassica rapa]	biological process: biological regulation (GO:0065007);; cellular component: cellular anatomical entity (GO:0110165);; biological process: cellular process (GO:0009987);; biological process: localization (GO:0051179);; molecular function: transporter activity (GO:0005215)
BraA01g014620.3.5C	105	148	73	26	11	8	2.93482	4.43617	1.94862	0.663866	0.279912	0.214162	6.87928e-09	-2.83763	down	--	--	--	--	--	--	--	--	--	--	--	uncharacterized protein LOC103861489 [Brassica rapa]	--
BraA01g014640.3.5C	587	404	619	246	263	235	17.4662	12.9523	17.6324	6.84677	7.68976	7.11609	7.89091e-10	-1.04164	down	--	--	--	--	--	--	--	--	--	--	--	uncharacterized protein LOC103861498 [Brassica rapa]	--
BraA01g014900.3.5C	445	376	364	132	165	161	4.64231	4.22902	3.63164	1.28893	1.69178	1.70548	2.60304e-11	-1.30783	down	[S]	Function unknown	Cellular Component: integral component of membrane (GO:0016021);; Biological Process: transmembrane transport (GO:0055085);;	K15363|2.7e-49|bna:111210893|K15363 fanconi-associated nuclease 1 [EC:3.1.21.- 3.1.4.1] | (RefSeq) fanconi-associated nuclease 1 homolog	--	--	--	OPT oligopeptide transporter protein	Metal-nicotianamine transporter YSL1 OS=Arabidopsis thaliana OX=3702 GN=YSL1 PE=2 SV=2	S	Function unknown	metal-nicotianamine transporter YSL1 [Brassica rapa]	cellular component: cellular anatomical entity (GO:0110165);; biological process: cellular process (GO:0009987);; biological process: localization (GO:0051179)
BraA01g014910.3.5C	114	111	124	290	234	215	3.4096	3.5716	3.54766	8.1495	6.88476	6.54817	2.16623e-07	1.13871	up	--	--	--	--	--	--	--	Protein of unknown function, DUF538	--	S	Function unknown	uncharacterized protein LOC103861763 [Brassica rapa]	--
BraA01g015180.3.5C	218	191	301	629	576	513	4.61309	4.34679	6.09956	12.4624	11.9702	11.043	3.55858e-16	1.34177	up	[F]	Nucleotide transport and metabolism	Molecular Function: catalytic activity (GO:0003824);; Biological Process: nucleoside metabolic process (GO:0009116);;	--	--	--	--	Phosphorylase superfamily	--	F	Nucleotide transport and metabolism	bark storage protein A [Brassica rapa]	molecular function: catalytic activity (GO:0003824);; biological process: metabolic process (GO:0008152);; biological process: cellular process (GO:0009987)
BraA01g015210.3.5C	888	751	941	2525	2621	2288	22.7732	18.8177	22.569	61.3496	67.2307	60.3797	2.69851e-74	1.59157	up	--	--	Cellular Component: nucleus (GO:0005634);; Cellular Component: cytoplasm (GO:0005737);;	--	--	[E]	Amino acid transport and metabolism	Serine hydrolase (FSH1)	--	E	Amino acid transport and metabolism	hypothetical protein BRARA_A01444 [Brassica rapa]	cellular component: intracellular (GO:0005622);; cellular component: cellular anatomical entity (GO:0110165)
BraA01g015460.3.5C	198	207	237	91	122	54	3.84111	4.30893	4.38973	1.64833	2.31947	1.06614	4.67939e-05	-1.20629	down	--	--	Molecular Function: DNA binding (GO:0003677);;	K15777|9.5e-39|mesc:110630336|K15777 4,5-DOPA dioxygenase extradiol [EC:1.13.11.-] | (RefSeq) uncharacterized protein LOC110630336	Betalain biosynthesis (ko00965)	--	--	ZF-HD protein dimerisation region	Zinc-finger homeodomain protein 2 OS=Arabidopsis thaliana OX=3702 GN=ZHD1 PE=1 SV=1	K	Transcription	zinc-finger homeodomain protein 2 [Brassica rapa]	molecular function: binding (GO:0005488)
BraA01g015520.3.5C	642	612	712	86	58	42	13.4398	13.8134	14.4112	1.82029	1.26979	0.784444	5.57326e-65	-3.34749	down	--	--	Cellular Component: plasma membrane (GO:0005886);; Biological Process: response to nitrate (GO:0010167);; Molecular Function: nitrate transmembrane transporter activity (GO:0015112);; Cellular Component: integral component of membrane (GO:0016021);;	--	--	--	--	High-affinity nitrate transporter accessory	High-affinity nitrate transporter 3.2 OS=Arabidopsis thaliana OX=3702 GN=NRT3.2 PE=2 SV=1	S	Function unknown	high-affinity nitrate transporter 3.2 isoform X1 [Brassica rapa]	cellular component: cellular anatomical entity (GO:0110165);; biological process: response to stimulus (GO:0050896);; biological process: cellular process (GO:0009987);; biological process: localization (GO:0051179);; molecular function: transporter activity (GO:0005215)
BraA01g015720.3.5C	293	223	229	490	524	484	11.9644	9.8249	8.95333	18.8056	21.0613	20.1431	7.73908e-11	1.07068	up	--	--	Cellular Component: integral component of membrane (GO:0016021);;	K17279|3.1e-67|brp:103862751|K17279 receptor expression-enhancing protein 5/6 | (RefSeq) HVA22-like protein d isoform X1	--	[U]	Intracellular trafficking, secretion, and vesicular transport	TB2/DP1, HVA22 family	HVA22-like protein d OS=Arabidopsis thaliana OX=3702 GN=HVA22D PE=2 SV=1	U	Intracellular trafficking, secretion, and vesicular transport	hypothetical protein DY000_02038248 [Brassica cretica]	cellular component: cellular anatomical entity (GO:0110165)
BraA01g015750.3.5C	1743	1963	1798	912	801	779	38.5184	46.7263	38.0464	18.8734	17.3986	17.5202	1.73369e-24	-1.091	down	--	--	Biological Process: cell fate determination (GO:0001709);;	--	--	--	--	--	Protein TAPETUM DETERMINANT 1 OS=Arabidopsis thaliana OX=3702 GN=TPD1 PE=1 SV=1	S	Function unknown	protein TAPETUM DETERMINANT 1 isoform X2 [Brassica rapa]	biological process: cellular process (GO:0009987);; biological process: developmental process (GO:0032502)
BraA01g015790.3.5C	480	393	440	1901	1755	1708	8.312	7.33261	7.29719	30.8998	29.9072	30.1502	1.33588e-104	2.09185	up	--	--	Cellular Component: chloroplast (GO:0009507);; Biological Process: defense response to bacterium, incompatible interaction (GO:0009816);; Cellular Component: integral component of membrane (GO:0016021);;	K01537|4.4e-19|bna:106371501|K01537 P-type Ca2+ transporter type 2C [EC:7.2.2.10] | (RefSeq) calcium-transporting ATPase 8, plasma membrane-type-like	--	--	--	--	Calcium-transporting ATPase 8, plasma membrane-type OS=Arabidopsis thaliana OX=3702 GN=ACA8 PE=1 SV=1	--	--	uncharacterized protein LOC103862826 [Brassica rapa]	cellular component: intracellular (GO:0005622);; cellular component: cellular anatomical entity (GO:0110165);; biological process: immune system process (GO:0002376);; biological process: interspecies interaction between organisms (GO:0044419);; biological process: response to stimulus (GO:0050896)
BraA01g015870.3.5C	5509	5043	5534	494	389	532	118.081	117.736	114.205	9.92406	8.45891	11.7484	1.82752e-303	-3.44584	down	[P]	Inorganic ion transport and metabolism	Molecular Function: superoxide dismutase activity (GO:0004784);; Molecular Function: metal ion binding (GO:0046872);;	K04564|2.9e-84|bna:106442544|K04564 superoxide dismutase, Fe-Mn family [EC:1.15.1.1] | (RefSeq) superoxide dismutase [Fe] 1, chloroplastic	Peroxisome (ko04146)	[P]	Inorganic ion transport and metabolism	Iron/manganese superoxide dismutases, C-terminal domain	Superoxide dismutase [Fe] 1, chloroplastic OS=Arabidopsis thaliana OX=3702 GN=FSD1 PE=1 SV=4	P	Inorganic ion transport and metabolism	PREDICTED: superoxide dismutase [Fe] 1, chloroplastic [Brassica oleracea var. oleracea]	biological process: metabolic process (GO:0008152);; biological process: cellular process (GO:0009987);; biological process: response to stimulus (GO:0050896);; biological process: detoxification (GO:0098754);; molecular function: catalytic activity (GO:0003824);; molecular function: antioxidant activity (GO:0016209);; molecular function: binding (GO:0005488)
BraA01g016720.3.5C	489	349	424	159	200	184	5.39186	4.15138	4.47553	1.64337	2.17107	2.06582	1.51929e-09	-1.14684	down	--	--	Molecular Function: SNARE binding (GO:0000149);; Molecular Function: 1-phosphatidylinositol binding (GO:0005545);; Molecular Function: phosphatidylinositol-4,5-bisphosphate binding (GO:0005546);; Cellular Component: plasma membrane (GO:0005886);; Cellular Component: clathrin-coated pit (GO:0005905);; Biological Process: endocytosis (GO:0006897);; Biological Process: vesicle budding from membrane …	K20044|1.4e-302|brp:103863693|K20044 phosphatidylinositol-binding clathrin assembly protein | (RefSeq) putative clathrin assembly protein At4g25940	--	[TU]	Signal transduction mechanisms;; Intracellular trafficking, secretion, and vesicular transport	ANTH domain	Putative clathrin assembly protein At4g25940 OS=Arabidopsis thaliana OX=3702 GN=At4g25940 PE=2 SV=1	--	--	putative clathrin assembly protein At4g25940 [Brassica rapa]	molecular function: binding (GO:0005488);; cellular component: cellular anatomical entity (GO:0110165);; biological process: cellular process (GO:0009987);; biological process: localization (GO:0051179);; cellular component: intracellular (GO:0005622)
BraA01g017080.3.5C	281	166	269	71	96	99	9.59335	6.08882	8.80378	2.24972	3.21571	3.4187	5.61551e-07	-1.34844	down	--	--	--	--	--	[K]	Transcription	--	--	S	Function unknown	uncharacterized protein LOC103866046 [Brassica rapa]	--
BraA01g017430.3.5C	2756	2411	2495	1295	1060	1191	30.6128	28.8467	26.5424	13.4763	11.5631	13.4631	2.24042e-32	-1.05321	down	[T]	Signal transduction mechanisms	Molecular Function: protein serine/threonine kinase activity (GO:0004674);; Molecular Function: ATP binding (GO:0005524);; Cellular Component: nucleus (GO:0005634);; Cellular Component: cytoplasm (GO:0005737);; Cellular Component: plasma membrane (GO:0005886);; Biological Process: protein phosphorylation (GO:0006468);;	K08286|1.1e-289|brp:103866384|K08286 protein-serine/threonine kinase [EC:2.7.11.-] | (RefSeq) serine/threonine-protein kinase D6PKL1	--	[R]	General function prediction only	Protein kinase domain	Serine/threonine-protein kinase D6PKL1 OS=Arabidopsis thaliana OX=3702 GN=D6PKL1 PE=1 SV=1	T	Signal transduction mechanisms	serine/threonine-protein kinase D6PKL1 [Brassica rapa]	biological process: metabolic process (GO:0008152);; biological process: cellular process (GO:0009987);; molecular function: catalytic activity (GO:0003824);; molecular function: binding (GO:0005488);; cellular component: intracellular (GO:0005622);; cellular component: cellular anatomical entity (GO:0110165)
BraA01g017780.3.5C	132	186	118	300	363	315	0.398642	0.605729	0.342028	0.848598	1.07716	0.968039	4.17172e-07	1.21362	up	--	--	Biological Process: maturation of LSU-rRNA from tricistronic rRNA transcript (SSU-rRNA, 5.8S rRNA, LSU-rRNA) (GO:0000463);; Biological Process: maturation of 5.8S rRNA from tricistronic rRNA transcript (SSU-rRNA, 5.8S rRNA, LSU-rRNA) (GO:0000466);; Cellular Component: nucleolus (GO:0005730);;	K14861|0.0e+00|brp:103866760|K14861 nucleolar pre-ribosomal-associated protein 1 | (RefSeq) uncharacterized protein LOC103866760 isoform X1	--	[S]	Function unknown	Nucleolar pre-ribosomal-associated protein 1	--	S	Function unknown	uncharacterized protein LOC103866760 isoform X1 [Brassica rapa]	biological process: metabolic process (GO:0008152);; biological process: cellular process (GO:0009987);; cellular component: intracellular (GO:0005622);; cellular component: cellular anatomical entity (GO:0110165)
BraA01g018030.3.5C	17	12	18	173	158	143	0.185269	0.135629	0.18593	1.76649	1.68861	1.58093	3.35005e-22	3.39797	up	[IQ]	Lipid transport and metabolism;; Secondary metabolites biosynthesis, transport and catabolism	Cellular Component: cytoplasm (GO:0005737);; Molecular Function: indole-3-acetic acid amido synthetase activity (GO:0010279);; Molecular Function: acid-amino acid ligase activity (GO:0016881);;	K14487|0.0e+00|bna:106445777|K14487 auxin responsive GH3 gene family | (RefSeq) indole-3-acetic acid-amido synthetase GH3.5-like	Plant hormone signal transduction (ko04075)	--	--	GH3 auxin-responsive promoter	Indole-3-acetic acid-amido synthetase GH3.5 OS=Arabidopsis thaliana OX=3702 GN=GH3.5 PE=1 SV=1	S	Function unknown	indole-3-acetic acid-amido synthetase GH3.5 [Brassica rapa]	cellular component: cellular anatomical entity (GO:0110165);; molecular function: catalytic activity (GO:0003824)
BraA01g018060.3.5C	1357	1126	1213	456	306	387	11.2394	10.0944	9.65778	3.5414	2.51468	3.24219	1.19884e-35	-1.62831	down	--		Molecular Function: protein serine/threonine kinase activity (GO:0004674);; Molecular Function: ATP binding (GO:0005524);; Cellular Component: integral component of membrane (GO:0016021);; Biological Process: recognition of pollen (GO:0048544);;	K24104|7.9e-27|thj:104799061|K24104 GPN-loop GTPase | (RefSeq) LOW QUALITY PROTEIN: uncharacterized protein LOC104799061	--	--	--	D-mannose binding lectin	G-type lectin S-receptor-like serine/threonine-protein kinase SD1-1 OS=Arabidopsis thaliana OX=3702 GN=SD11 PE=1 SV=1	T	Signal transduction mechanisms	G-type lectin S-receptor-like serine/threonine-protein kinase SD1-1 [Brassica rapa]	biological process: metabolic process (GO:0008152);; biological process: cellular process (GO:0009987);; molecular function: catalytic activity (GO:0003824);; molecular function: binding (GO:0005488);; cellular component: cellular anatomical entity (GO:0110165);; biological process: reproduction (GO:0000003);; biological process: reproductive process (GO:0022414)
BraA01g018070.3.5C	21	19	20	105	129	67	0.394061	0.378334	0.362724	1.8668	2.41267	1.29396	1.0905e-08	2.3855	up	--	--	Molecular Function: zinc ion binding (GO:0008270);;	--	--	--	--	B-box zinc finger	Putative zinc finger protein CONSTANS-LIKE 11 OS=Arabidopsis thaliana OX=3702 GN=COL11 PE=1 SV=2	S	Function unknown	zinc finger protein HD1 [Brassica rapa]	molecular function: binding (GO:0005488)
BraA01g018150.3.5C	397	357	355	4164	4091	3752	7.5211	7.36078	6.50235	74.2047	76.4954	73.1788	0	3.49615	up	--	--	Molecular Function: DNA binding (GO:0003677);; Cellular Component: nucleus (GO:0005634);; Biological Process: regulation of transcription, DNA-templated (GO:0006355);;	K00521|2.4e-45|cmos:111447866|K00521 ferric-chelate reductase [EC:1.16.1.7] | (RefSeq) ferric reduction oxidase 7, chloroplastic-like	--	--	--	No apical meristem (NAM) protein	NAC domain-containing protein 72 OS=Arabidopsis thaliana OX=3702 GN=NAC072 PE=2 SV=1	K	Transcription	NAC domain-containing protein 72-like [Brassica napus]	molecular function: binding (GO:0005488);; cellular component: intracellular (GO:0005622);; cellular component: cellular anatomical entity (GO:0110165);; biological process: biological regulation (GO:0065007)
BraA01g018470.3.5C	176	125	156	500	484	375	9.46141	7.26115	8.05839	25.2467	25.6391	20.555	3.19521e-19	1.6348	up	--	--	--	--	--	--	--	--	--	--	--	--	--
BraA01g018650.3.5C	282	252	261	86	169	53	20.776	19.9826	18.4496	5.90658	12.2484	3.91262	9.35749e-05	-1.30476	down	--	--	Molecular Function: metal ion binding (GO:0046872);;	--	--	[R]	General function prediction only	Yippee zinc-binding/DNA-binding /Mis18, centromere assembly	Protein yippee-like At4g27740 OS=Arabidopsis thaliana OX=3702 GN=At4g27740 PE=3 SV=1	S	Function unknown	protein yippee-like At4g27740 [Brassica rapa]	molecular function: binding (GO:0005488)
BraA01g018690.3.5C	60	44	61	0	14	19	3.76851	2.95308	3.69351	0	0.86795	1.21494	0.00261924	-2.22385	down	--	--	Molecular Function: RNA binding (GO:0003723);;	K13155|5.9e-19|bna:106394199|K13155 U11/U12 small nuclear ribonucleoprotein 35 kDa protein | (RefSeq) U11/U12 small nuclear ribonucleoprotein 35 kDa protein	--	[A]	RNA processing and modification	RNA recognition motif. (a.k.a. RRM, RBD, or RNP domain)	U11/U12 small nuclear ribonucleoprotein 35 kDa protein OS=Arabidopsis thaliana OX=3702 GN=SNRNP35 PE=1 SV=1	--	--	unnamed protein product [Brassica rapa]	molecular function: binding (GO:0005488)
BraA01g018720.3.5C	51	36	45	945	656	866	0.575083	0.43967	0.488798	10.2022	7.43353	10.1987	8.79186e-104	4.28488	up	--	--	Molecular Function: iron ion transmembrane transporter activity (GO:0005381);; Molecular Function: manganese ion transmembrane transporter activity (GO:0005384);; Cellular Component: endoplasmic reticulum (GO:0005783);; Biological Process: intracellular sequestering of iron ion (GO:0006880);; Cellular Component: ER body (GO:0010168);; Cellular Component: membrane (GO:0016020);; Cellular Component…	--	--	--	--	--	Membrane protein of ER body 1 OS=Arabidopsis thaliana OX=3702 GN=MEB1 PE=1 SV=1	S	Function unknown	membrane protein of ER body 1 [Brassica rapa]	biological process: cellular process (GO:0009987);; biological process: localization (GO:0051179);; molecular function: transporter activity (GO:0005215);; cellular component: intracellular (GO:0005622);; cellular component: cellular anatomical entity (GO:0110165);; biological process: biological regulation (GO:0065007)
BraA01g018980.3.5C	96	89	158	48	24	59	2.08746	2.12746	3.3586	0.976505	0.47938	1.2403	0.00141467	-1.31539	down	--	--	Biological Process: biological_process (GO:0008150);; Biological Process: regulation of flower development (GO:0009909);; Biological Process: negative regulation of flower development (GO:0009910);; Biological Process: negative regulation of biological process (GO:0048519);; Biological Process: regulation of post-embryonic development (GO:0048580);; Biological Process: negative regulation of post…	--	--	--	--	--	Protein ULTRAPETALA 1 OS=Arabidopsis thaliana OX=3702 GN=ULT1 PE=1 SV=1	K	Transcription	unnamed protein product [Brassica rapa]	biological process: biological regulation (GO:0065007)
BraA01g019010.3.5C	308	263	302	35	64	38	13.4008	12.3179	12.5925	1.42261	2.71827	1.67596	7.20461e-23	-2.60405	down	--	--	--	--	--	--	--	--	--	--	--	--	--
BraA01g019020.3.5C	433	446	539	1424	1312	1334	7.82394	8.66497	9.32634	24.1022	23.2944	24.525	4.19171e-50	1.58315	up	--	--	Cellular Component: extracellular region (GO:0005576);; Biological Process: syncytium formation (GO:0006949);; Cellular Component: plasmodesma (GO:0009506);; Biological Process: sexual reproduction (GO:0019953);;	K20628|8.7e-154|brp:103867937|K20628 expansin | (RefSeq) expansin-B3	--	--	--	Expansin C-terminal domain	Expansin-B3 OS=Arabidopsis thaliana OX=3702 GN=EXPB3 PE=2 SV=2	S	Function unknown	hypothetical protein F2Q68_00030383 [Brassica cretica]	cellular component: cellular anatomical entity (GO:0110165);; biological process: cellular process (GO:0009987);; biological process: developmental process (GO:0032502);; biological process: reproduction (GO:0000003);; biological process: reproductive process (GO:0022414);; biological process: multi-organism process (GO:0051704)
BraA01g019060.3.5C	275	146	210	643	584	593	3.12262	1.77856	2.29193	6.87209	6.54304	6.8715	5.76325e-19	1.59779	up	--	--	--	K16903|1.9e-17|sbi:8080940|K16903 L-tryptophan---pyruvate aminotransferase [EC:2.6.1.99] | (RefSeq) uncharacterized protein LOC8080940	Tryptophan metabolism (ko00380)	--	--	UBA-like domain (DUF1421)	--	S	Function unknown	basic salivary proline-rich protein 1 [Brassica rapa]	--
BraA01g019120.3.5C	66	101	63	153	165	130	1.29988	2.15774	1.1945	2.85043	3.23383	2.63027	0.00189575	1.00541	up	--	--	--	--	--	--	--	PDDEXK-like family of unknown function	--	S	Function unknown	uncharacterized protein LOC103868065 [Brassica rapa]	--
BraA01g019430.3.5C	4387	4196	4606	13480	12188	11816	46.6093	49.2855	47.3913	137.955	131.619	132.092	3.10318e-185	1.56596	up	--	--	Molecular Function: DNA-binding transcription factor activity (GO:0003700);; Cellular Component: nucleus (GO:0005634);; Biological Process: regulation of transcription, DNA-templated (GO:0006355);; Molecular Function: sequence-specific DNA binding (GO:0043565);;	K14494|7.0e-56|sind:105176368|K14494 DELLA protein | (RefSeq) DELLA protein GAI	Plant hormone signal transduction (ko04075)	--	--	GRAS domain family	Scarecrow-like protein 13 OS=Arabidopsis thaliana OX=3702 GN=SCL13 PE=2 SV=2	K	Transcription	scarecrow-like protein 13 [Brassica rapa]	molecular function: transcription regulator activity (GO:0140110);; cellular component: intracellular (GO:0005622);; cellular component: cellular anatomical entity (GO:0110165);; biological process: biological regulation (GO:0065007);; molecular function: binding (GO:0005488)
BraA01g020750.3.5C	91	66	126	182	234	222	3.53767	2.76022	4.72867	6.69277	9.02421	8.8306	4.05531e-06	1.25287	up	--	--	--	--	--	--	--	cAMP-regulated phosphoprotein/endosulfine conserved region	--	--	--	uncharacterized protein LOC103870066 [Brassica rapa]	--
BraA01g021230.3.5C	75	89	88	42	28	40	1.86854	2.38983	2.0842	0.966174	0.665895	0.999033	0.00453814	-1.14209	down	--	--	Biological Process: SCF-dependent proteasomal ubiquitin-dependent protein catabolic process (GO:0031146);;	--	--	--	--	F-box domain	--	--	--	uncharacterized protein LOC103870518 [Brassica rapa]	biological process: metabolic process (GO:0008152);; biological process: cellular process (GO:0009987)
BraA01g021490.3.5C	26	12	30	104	131	89	0.229873	0.108384	0.253977	0.870303	1.14819	0.812335	9.20006e-09	2.331	up	--	--	Molecular Function: transferase activity, transferring acyl groups other than amino-acyl groups (GO:0016747);;	K13065|1.7e-67|fve:101311200|K13065 shikimate O-hydroxycinnamoyltransferase [EC:2.3.1.133] | (RefSeq) BAHD acyltransferase At5g47980-like	Phenylpropanoid biosynthesis (ko00940);; Flavonoid biosynthesis (ko00941);; Stilbenoid, diarylheptanoid and gingerol biosynthesis (ko00945)	--	--	Transferase family	BAHD acyltransferase BIA1 OS=Arabidopsis thaliana OX=3702 GN=BIA1 PE=2 SV=1	S	Function unknown	BAHD acyltransferase At5g47980 [Brassica rapa]	molecular function: catalytic activity (GO:0003824)
BraA01g022180.3.5C	815	577	729	1957	1720	1567	10.7306	8.1675	9.19858	24.1794	22.3207	21.0569	4.28346e-37	1.36898	up	[P]	Inorganic ion transport and metabolism	Biological Process: sulfate assimilation (GO:0000103);; Molecular Function: sulfate adenylyltransferase (ATP) activity (GO:0004781);;	K13811|1.3e-225|brp:103871853|K13811 3'-phosphoadenosine 5'-phosphosulfate synthase [EC:2.7.7.4 2.7.1.25] | (RefSeq) ATP-sulfurylase 3, chloroplastic	Purine metabolism (ko00230);; Monobactam biosynthesis (ko00261);; Selenocompound metabolism (ko00450);; Sulfur metabolism (ko00920)	[P]	Inorganic ion transport and metabolism	ATP-sulfurylase	ATP-sulfurylase 3, chloroplastic OS=Arabidopsis thaliana OX=3702 GN=APS3 PE=1 SV=1	P	Inorganic ion transport and metabolism	ATP-sulfurylase 3, chloroplastic [Brassica rapa]	biological process: metabolic process (GO:0008152);; biological process: cellular process (GO:0009987);; molecular function: catalytic activity (GO:0003824)
BraA01g022310.3.5C	167	108	170	59	58	47	2.24824	1.56691	2.18988	0.738813	0.7577	0.633793	8.61404e-06	-1.37001	down	--	--	Molecular Function: protein binding (GO:0005515);;	K13466|4.2e-06|mdm:103439827|K13466 EIX receptor 1/2 | (RefSeq) receptor-like protein EIX2	Plant-pathogen interaction (ko04626)	[R]	General function prediction only	Leucine rich repeat	Receptor-like protein 48 OS=Arabidopsis thaliana OX=3702 GN=RLP48 PE=3 SV=2	L	Replication, recombination and repair	receptor-like protein 48 isoform X1 [Brassica rapa]	molecular function: binding (GO:0005488)
BraA01g022410.3.5C	2052	1696	1772	6618	5823	5742	26.5368	23.6205	21.9387	80.2058	74.0038	75.5667	1.72016e-127	1.77872	up	--	--	Molecular Function: lipid binding (GO:0008289);; Cellular Component: integral component of membrane (GO:0016021);;	--	--	[I]	Lipid transport and metabolism	START domain	--	I	Lipid transport and metabolism	LOW QUALITY PROTEIN: uncharacterized protein LOC103872218 [Brassica rapa]	molecular function: binding (GO:0005488);; cellular component: cellular anatomical entity (GO:0110165)
BraA01g023180.3.5C	187	130	165	85	71	52	3.48461	2.59751	2.93588	1.48183	1.29857	0.981065	9.97364e-05	-1.15185	down	[IQR]	Lipid transport and metabolism;; Secondary metabolites biosynthesis, transport and catabolism;; General function prediction only	--	K04708|1.4e-07|apro:F751_4776|K04708 3-dehydrosphinganine reductase [EC:1.1.1.102] | (RefSeq) 3-ketodihydrosphingosine reductase	Sphingolipid metabolism (ko00600)	[I]	Lipid transport and metabolism	short chain dehydrogenase	--	Q	Secondary metabolites biosynthesis, transport and catabolism	3-oxoacyl-[acyl-carrier-protein] reductase FabG isoform X1 [Brassica rapa]	--
BraA01g023280.3.5C	175	165	173	47	71	50	1.58458	1.60473	1.49961	0.392484	0.626059	0.461859	1.18276e-07	-1.54653	down	--	--	--	K11649|8.4e-27|peq:110039585|K11649 SWI/SNF related-matrix-associated actin-dependent regulator of chromatin subfamily C | (RefSeq) SWI/SNF complex subunit SWI3D	--	[R]	General function prediction only	gag-polypeptide of LTR copia-type	Retrovirus-related Pol polyprotein from transposon TNT 1-94 OS=Nicotiana tabacum OX=4097 PE=2 SV=1	L	Replication, recombination and repair	uncharacterized protein LOC103874474 [Brassica rapa]	--
BraA01g023580.3.5C	241	253	258	105	55	62	5.42363	6.13301	5.56204	2.2075	1.19933	1.41886	6.13614e-11	-1.71266	down	--	--	--	--	--	[R]	General function prediction only	C2H2-type zinc finger	Zinc finger protein AZF1 OS=Arabidopsis thaliana OX=3702 GN=AZF1 PE=2 SV=1	K	Transcription	zinc finger protein AZF1-like isoform X1 [Brassica napus]	--
BraA01g023710.3.5C	1495	1542	1640	820	726	688	14.4235	16.0213	15.1477	7.40628	6.88173	6.74894	6.77317e-25	-1.00898	down	[T]	Signal transduction mechanisms	Molecular Function: ubiquitin-protein transferase activity (GO:0004842);;	K10260|1.6e-10|mpp:MICPUCDRAFT_56233|K10260 F-box and WD-40 domain protein 7 | (RefSeq) WD40 repeat protein	Ubiquitin mediated proteolysis (ko04120)	--	--	U-box domain	U-box domain-containing protein 30 OS=Arabidopsis thaliana OX=3702 GN=PUB30 PE=1 SV=1	O	Posttranslational modification, protein turnover, chaperones	U-box domain-containing protein 30 [Brassica rapa]	molecular function: catalytic activity (GO:0003824)
BraA01g023730.3.5C	423	334	289	42	65	60	5.81631	4.9405	3.79968	0.536541	0.873153	0.834166	1.84922e-24	-2.58326	down	--	--	--	--	--	--	--	--	Protein PHLOEM PROTEIN 2-LIKE A10 OS=Arabidopsis thaliana OX=3702 GN=PP2A10 PE=2 SV=1	S	Function unknown	protein PHLOEM PROTEIN 2-LIKE A10 [Brassica rapa]	--
BraA01g023750.3.5C	300	283	318	157	148	99	29.2706	29.7304	29.6963	14.313	14.1811	9.76395	4.08125e-07	-1.10048	down	--	--	Cellular Component: extracellular region (GO:0005576);; Molecular Function: growth factor activity (GO:0008083);; Biological Process: cell population proliferation (GO:0008283);;	--	--	--	--	Phytosulfokine precursor protein (PSK)	Phytosulfokines 3 OS=Arabidopsis thaliana OX=3702 GN=PSK3 PE=2 SV=2	S	Function unknown	phytosulfokines 3 [Brassica rapa]	cellular component: cellular anatomical entity (GO:0110165);; biological process: cellular process (GO:0009987);; biological process: signaling (GO:0023052);; biological process: response to stimulus (GO:0050896);; biological process: biological regulation (GO:0065007);; molecular function: binding (GO:0005488);; molecular function: molecular function regulator (GO:0098772)
BraA01g024100.3.5C	88	59	93	193	147	181	0.962449	0.687827	0.967959	1.97656	1.57438	2.00792	1.44843e-05	1.18647	up	[GI]	Carbohydrate transport and metabolism;; Lipid transport and metabolism	Cellular Component: integral component of membrane (GO:0016021);; Molecular Function: pectinesterase activity (GO:0030599);; Biological Process: cell wall modification (GO:0042545);; Molecular Function: aspartyl esterase activity (GO:0045330);; Biological Process: pectin catabolic process (GO:0045490);; Molecular Function: pectinesterase inhibitor activity (GO:0046910);;	K01051|5.1e-140|zju:107405035|K01051 pectinesterase [EC:3.1.1.11] | (RefSeq) pectinesterase-like	Pentose and glucuronate interconversions (ko00040)	--	--	Pectinesterase	Probable pectinesterase/pectinesterase inhibitor 34 OS=Arabidopsis thaliana OX=3702 GN=PME34 PE=2 SV=1	G	Carbohydrate transport and metabolism	probable pectinesterase/pectinesterase inhibitor 34 [Brassica rapa]	cellular component: cellular anatomical entity (GO:0110165);; molecular function: catalytic activity (GO:0003824);; biological process: cellular process (GO:0009987);; biological process: metabolic process (GO:0008152);; biological process: biological regulation (GO:0065007);; molecular function: molecular function regulator (GO:0098772)
BraA01g024180.3.5C	249	261	327	25	46	19	2.41265	2.72315	3.03647	0.220703	0.434287	0.179929	9.64806e-26	-3.15133	down	[G]	Carbohydrate transport and metabolism	Molecular Function: magnesium ion binding (GO:0000287);; Molecular Function: pyruvate kinase activity (GO:0004743);; Cellular Component: cytoplasm (GO:0005737);; Biological Process: glycolytic process (GO:0006096);; Cellular Component: integral component of membrane (GO:0016021);; Molecular Function: potassium ion binding (GO:0030955);;	K00873|0.0e+00|brp:103875118|K00873 pyruvate kinase [EC:2.7.1.40] | (RefSeq) plastidial pyruvate kinase 4, chloroplastic isoform X1	Glycolysis / Gluconeogenesis (ko00010);; Purine metabolism (ko00230);; Pyruvate metabolism (ko00620);; Carbon metabolism (ko01200);; Biosynthesis of amino acids (ko01230)	[G]	Carbohydrate transport and metabolism	Pyruvate kinase, barrel domain	Plastidial pyruvate kinase 4, chloroplastic OS=Arabidopsis thaliana OX=3702 GN=PKP4 PE=2 SV=1	G	Carbohydrate transport and metabolism	unnamed protein product [Brassica rapa]	molecular function: binding (GO:0005488);; molecular function: catalytic activity (GO:0003824);; cellular component: cellular anatomical entity (GO:0110165);; biological process: metabolic process (GO:0008152);; biological process: cellular process (GO:0009987)
BraA01g027440.3.5C	51	88	91	154	203	176	1.82433	3.43486	3.1548	5.25094	7.2553	6.51783	3.31653e-05	1.27289	up	--	--	--	--	--	--	--	Protein of unknown function, DUF538	--	S	Function unknown	uncharacterized protein LOC103847637 [Brassica rapa]	--
BraA01g027750.3.5C	2206	1557	1922	820	806	942	35.5283	27.0373	29.7068	12.3773	12.7372	15.4876	1.4292e-20	-1.07735	down	--	--	Molecular Function: purine nucleoside transmembrane transporter activity (GO:0015211);; Cellular Component: integral component of membrane (GO:0016021);;	--	--	--	--	Purine nucleobase transmembrane transport	Probable purine permease 18 OS=Arabidopsis thaliana OX=3702 GN=PUP18 PE=1 SV=1	S	Function unknown	probable purine permease 18 [Brassica rapa]	biological process: cellular process (GO:0009987);; biological process: localization (GO:0051179);; molecular function: transporter activity (GO:0005215);; cellular component: cellular anatomical entity (GO:0110165)
BraA01g028920.3.5C	296	340	316	1217	972	1250	3.00115	3.71509	3.06962	11.5897	9.71454	12.9336	2.2843e-44	1.90845	up	--	--	Molecular Function: ubiquitin-protein transferase activity (GO:0004842);; Cellular Component: nucleus (GO:0005634);; Cellular Component: cytoplasm (GO:0005737);;	K10260|4.0e-11|mpp:MICPUCDRAFT_56233|K10260 F-box and WD-40 domain protein 7 | (RefSeq) WD40 repeat protein	Ubiquitin mediated proteolysis (ko04120)	[S]	Function unknown	U-box domain	U-box domain-containing protein 19 OS=Arabidopsis thaliana OX=3702 GN=PUB19 PE=2 SV=1	O	Posttranslational modification, protein turnover, chaperones	U-box domain-containing protein 19 [Brassica rapa]	molecular function: catalytic activity (GO:0003824);; cellular component: intracellular (GO:0005622);; cellular component: cellular anatomical entity (GO:0110165)
BraA01g029270.3.5C	171	103	200	77	41	61	3.7416	2.42349	4.19325	1.57344	0.871643	1.35889	7.14905e-05	-1.33435	down	[K]	Transcription	--	K01456|1.1e-105|pper:18774423|K01456 peptide-N4-(N-acetyl-beta-glucosaminyl)asparagine amidase [EC:3.5.1.52] | (RefSeq) peptide-N(4)-(N-acetyl-beta- glucosaminyl)asparagine amidase isoform X1	Protein processing in endoplasmic reticulum (ko04141)	[C]	Energy production and conversion	Aldo/keto reductase family	Probable aldo-keto reductase 6 OS=Arabidopsis thaliana OX=3702 GN=At1g60750 PE=3 SV=1	C	Energy production and conversion	probable aldo-keto reductase 6 [Brassica rapa]	--
BraA01g029460.3.5C	949	849	1039	125	109	89	14.8015	14.2377	15.5064	1.8073	1.66781	1.38675	2.28368e-96	-3.07389	down	[P]	Inorganic ion transport and metabolism	Molecular Function: zinc ion transmembrane transporter activity (GO:0005385);; Cellular Component: integral component of membrane (GO:0016021);;	K14709|2.1e-225|brp:103830215|K14709 solute carrier family 39 (zinc transporter), member 1/2/3 | (RefSeq) fe(2+) transport protein 3, chloroplastic	--	[P]	Inorganic ion transport and metabolism	ZIP Zinc transporter	Fe(2+) transport protein 3, chloroplastic OS=Arabidopsis thaliana OX=3702 GN=IRT3 PE=2 SV=3	P	Inorganic ion transport and metabolism	fe(2+) transport protein 3, chloroplastic [Brassica rapa]	biological process: cellular process (GO:0009987);; biological process: localization (GO:0051179);; molecular function: transporter activity (GO:0005215);; cellular component: cellular anatomical entity (GO:0110165)
BraA01g029860.3.5C	55	26	46	91	133	155	0.882538	0.569894	0.954828	1.55268	2.36725	2.89138	9.7531e-06	1.66228	up	--	--	Biological Process: response to acid chemical (GO:0001101);; Biological Process: response to stress (GO:0006950);; Biological Process: response to osmotic stress (GO:0006970);; Biological Process: biological_process (GO:0008150);; Biological Process: response to external stimulus (GO:0009605);; Biological Process: response to biotic stimulus (GO:0009607);; Biological Process: response to wounding…	--	--	--	--	--	F-box protein At1g61340 OS=Arabidopsis thaliana OX=3702 GN=At1g61340 PE=2 SV=1	S	Function unknown	unnamed protein product [Brassica oleracea]	biological process: response to stimulus (GO:0050896);; biological process: interspecies interaction between organisms (GO:0044419);; biological process: multi-organism process (GO:0051704)
BraA01g030240.3.5C	618	510	569	278	227	252	15.3981	13.7044	13.5742	6.48626	5.5642	6.37334	1.26825e-13	-1.10402	down	--	--	--	--	--	--	--	Protein of unknown function, DUF538	--	S	Function unknown	uncharacterized protein LOC103830973 [Brassica rapa]	--
BraA01g030420.3.5C	249	315	320	4793	4682	4867	3.60332	4.99353	4.41535	65.3793	67.1002	71.8657	0	4.07957	up	--	--	Cellular Component: Golgi apparatus (GO:0005794);; Molecular Function: phosphoglycerate transmembrane transporter activity (GO:0015120);; Molecular Function: antiporter activity (GO:0015297);; Cellular Component: integral component of membrane (GO:0016021);; Molecular Function: transmembrane transporter activity (GO:0022857);; Molecular Function: triose-phosphate transmembrane transporter activit…	K15283|5.8e-175|brp:103831151|K15283 solute carrier family 35, member E1 | (RefSeq) glucose-6-phosphate/phosphate translocator 2, chloroplastic	--	[GE]	Carbohydrate transport and metabolism;; Amino acid transport and metabolism	Triose-phosphate Transporter family	Glucose-6-phosphate/phosphate translocator 2, chloroplastic OS=Arabidopsis thaliana OX=3702 GN=GPT2 PE=2 SV=2	--	--	glucose-6-phosphate/phosphate translocator 2, chloroplastic [Brassica rapa]	cellular component: intracellular (GO:0005622);; cellular component: cellular anatomical entity (GO:0110165);; biological process: cellular process (GO:0009987);; biological process: localization (GO:0051179);; molecular function: transporter activity (GO:0005215)
BraA01g030530.3.5C	3469	3418	3554	13317	12286	11530	31.1064	32.7919	29.4475	119.466	117.7	117.052	6.25144e-221	1.88789	up	[V]	Defense mechanisms	Molecular Function: antiporter activity (GO:0015297);; Cellular Component: integral component of membrane (GO:0016021);; Molecular Function: xenobiotic transmembrane transporter activity (GO:0042910);;	K03327|1.5e-168|brp:103831646|K03327 multidrug resistance protein, MATE family | (RefSeq) protein DETOXIFICATION 37	--	[R]	General function prediction only	MatE	Protein DETOXIFICATION 37 OS=Arabidopsis thaliana OX=3702 GN=DTX37 PE=2 SV=1	O	Posttranslational modification, protein turnover, chaperones	protein DETOXIFICATION 37 [Brassica rapa]	biological process: cellular process (GO:0009987);; biological process: localization (GO:0051179);; molecular function: transporter activity (GO:0005215);; cellular component: cellular anatomical entity (GO:0110165)
BraA01g032100.3.5C	662	591	726	238	279	195	16.6238	15.9686	17.592	5.68461	6.8863	4.96373	2.1256e-19	-1.41077	down	--	--	Cellular Component: nucleus (GO:0005634);; Biological Process: regulation of transcription, DNA-templated (GO:0006355);; Biological Process: auxin-activated signaling pathway (GO:0009734);;	K14484|7.6e-65|brp:103834036|K14484 auxin-responsive protein IAA | (RefSeq) auxin-responsive protein IAA2	Plant hormone signal transduction (ko04075)	--	--	AUX/IAA family	Auxin-responsive protein IAA2 OS=Arabidopsis thaliana OX=3702 GN=IAA2 PE=1 SV=3	K	Transcription	auxin-responsive protein IAA2 [Brassica rapa]	cellular component: intracellular (GO:0005622);; cellular component: cellular anatomical entity (GO:0110165);; biological process: biological regulation (GO:0065007);; biological process: cellular process (GO:0009987);; biological process: signaling (GO:0023052);; biological process: response to stimulus (GO:0050896)
BraA01g032170.3.5C	267	254	292	672	594	622	4.21398	4.31588	4.41639	9.94465	9.22401	9.99033	5.75113e-21	1.27646	up	[NW]	Cell motility;; Extracellular structures	Molecular Function: protein serine/threonine kinase activity (GO:0004674);; Molecular Function: ATP binding (GO:0005524);; Cellular Component: nucleus (GO:0005634);; Cellular Component: cytoplasm (GO:0005737);; Biological Process: protein phosphorylation (GO:0006468);; Biological Process: intracellular signal transduction (GO:0035556);;	K12761|4.3e-223|boe:106331074|K12761 carbon catabolite-derepressing protein kinase [EC:2.7.11.1] | (RefSeq) CBL-interacting serine/threonine-protein kinase 7-like	--	[T]	Signal transduction mechanisms	Protein kinase domain	CBL-interacting serine/threonine-protein kinase 7 OS=Arabidopsis thaliana OX=3702 GN=CIPK7 PE=1 SV=1	T	Signal transduction mechanisms	CBL-interacting serine/threonine-protein kinase 7 [Brassica rapa]	biological process: metabolic process (GO:0008152);; biological process: cellular process (GO:0009987);; molecular function: catalytic activity (GO:0003824);; molecular function: binding (GO:0005488);; cellular component: intracellular (GO:0005622);; cellular component: cellular anatomical entity (GO:0110165);; biological process: signaling (GO:0023052);; biological process: response to stimulus …
BraA01g032230.3.5C	165	134	111	334	254	212	2.0274	1.77256	1.29571	3.82356	3.05524	2.6343	3.63858e-05	1.01335	up	--	--	--	--	--	--	--	--	--	--	--	uncharacterized protein LOC103834190 [Brassica rapa]	--
BraA01g032310.3.5C	174	170	120	312	346	294	1.0319	1.11714	0.726369	1.73246	2.02119	1.77368	9.94282e-07	1.08972	up	[P]	Inorganic ion transport and metabolism	Molecular Function: calcium transmembrane transporter activity, phosphorylative mechanism (GO:0005388);; Molecular Function: ATP binding (GO:0005524);; Cellular Component: integral component of membrane (GO:0016021);; Molecular Function: ATPase-coupled cation transmembrane transporter activity (GO:0019829);; Cellular Component: intracellular membrane-bounded organelle (GO:0043231);;	K01537|0.0e+00|brp:103834245|K01537 P-type Ca2+ transporter type 2C [EC:7.2.2.10] | (RefSeq) putative calcium-transporting ATPase 13, plasma membrane-type	--	[P]	Inorganic ion transport and metabolism	Cation transporting ATPase, C-terminus	Putative calcium-transporting ATPase 13, plasma membrane-type OS=Arabidopsis thaliana OX=3702 GN=ACA13 PE=3 SV=1	P	Inorganic ion transport and metabolism	putative calcium-transporting ATPase 13, plasma membrane-type [Brassica rapa]	biological process: cellular process (GO:0009987);; biological process: localization (GO:0051179);; molecular function: transporter activity (GO:0005215);; molecular function: binding (GO:0005488);; cellular component: cellular anatomical entity (GO:0110165);; cellular component: intracellular (GO:0005622)
BraA01g032320.3.5C	74	52	88	13	25	15	2.44877	1.8676	2.79239	0.40776	0.809662	0.498377	7.44003e-05	-1.9342	down	[K]	Transcription	Molecular Function: single-stranded DNA binding (GO:0003697);; Molecular Function: single-stranded RNA binding (GO:0003727);; Biological Process: transcription, DNA-templated (GO:0006351);;	K16253|7.7e-97|brp:103834253|K16253 DNA-directed RNA polymerase IV and V subunit 7 | (RefSeq) DNA-directed RNA polymerase IV subunit 7	--	[K]	Transcription	SHS2 domain found in N terminus of Rpb7p/Rpc25p/MJ0397	DNA-directed RNA polymerase IV subunit 7 OS=Arabidopsis thaliana OX=3702 GN=NRPD7 PE=1 SV=1	K	Transcription	DNA-directed RNA polymerase IV subunit 7 [Brassica rapa]	molecular function: binding (GO:0005488);; biological process: metabolic process (GO:0008152);; biological process: cellular process (GO:0009987)
BraA01g034570.3.5C	1959	1572	1871	697	748	737	21.1502	18.3343	19.5523	6.96231	7.71221	8.00306	2.32638e-36	-1.24146	down	[G]	Carbohydrate transport and metabolism	Cellular Component: integral component of membrane (GO:0016021);; Molecular Function: transmembrane transporter activity (GO:0022857);;	K24193|1.7e-293|bna:106346273|K24193 MFS transporter, SP family, sugar:H+ symporter | (RefSeq) sugar transport protein 4-like	--	[R]	General function prediction only	Sugar (and other) transporter	Sugar transport protein 4 OS=Arabidopsis thaliana OX=3702 GN=STP4 PE=1 SV=1	U	Intracellular trafficking, secretion, and vesicular transport	sugar transport protein 4 [Brassica rapa]	cellular component: cellular anatomical entity (GO:0110165);; molecular function: transporter activity (GO:0005215)
BraA01g034640.3.5C	2537	2386	2484	1139	927	1143	26.3946	25.3566	26.0425	11.8666	9.81053	12.8504	2.34298e-34	-1.14785	down	--	--	--	--	--	--	--	NPH3 family	BTB/POZ domain-containing protein At3g19850 OS=Arabidopsis thaliana OX=3702 GN=At3g19850 PE=2 SV=1	S	Function unknown	unnamed protein product, partial [Brassica oleracea]	--
BraA01g035250.3.5C	531	401	539	248	232	205	8.36076	6.8019	8.1257	3.65374	3.58477	3.28466	1.61857e-10	-1.03714	down	--	--	Molecular Function: DNA binding (GO:0003677);; Cellular Component: nucleus (GO:0005634);;	--	--	--	--	B3 DNA binding domain	B3 domain-containing transcription factor VRN1 OS=Arabidopsis thaliana OX=3702 GN=VRN1 PE=1 SV=1	K	Transcription	B3 domain-containing transcription factor VRN1 [Brassica rapa]	molecular function: binding (GO:0005488);; cellular component: intracellular (GO:0005622);; cellular component: cellular anatomical entity (GO:0110165)
BraA01g035410.3.5C	6	18	20	51	90	87	0.18523	0.636924	0.63911	1.64718	3.02936	3.02994	3.64157e-06	2.44142	up	--	--	Cellular Component: integral component of membrane (GO:0016021);;	K19040|1.7e-70|brp:103837782|K19040 E3 ubiquitin-protein ligase ATL10/75/76/77/78 [EC:2.3.2.27] | (RefSeq) RING-H2 finger protein ATL77-like	--	[O]	Posttranslational modification, protein turnover, chaperones	--	RING-H2 finger protein ATL77 OS=Arabidopsis thaliana OX=3702 GN=ATL77 PE=2 SV=1	O	Posttranslational modification, protein turnover, chaperones	RING-H2 finger protein ATL77-like [Brassica rapa]	cellular component: cellular anatomical entity (GO:0110165)
BraA01g035580.3.5C	82	57	76	168	210	116	2.25563	1.69271	1.99148	4.33932	5.71141	3.26104	4.13846e-05	1.26623	up	--	--	--	--	--	--	--	--	--	--	--	uncharacterized protein LOC103837998 [Brassica rapa]	--
BraA01g035710.3.5C	371	262	352	663	709	656	3.39135	2.56412	3.08902	5.54338	6.23484	5.98001	1.00336e-14	1.11066	up	--	--	Cellular Component: integral component of membrane (GO:0016021);;	--	--	--	--	--	--	S	Function unknown	uncharacterized protein LOC103838134 [Brassica rapa]	cellular component: cellular anatomical entity (GO:0110165)
BraA01g035860.3.5C	37	26	26	79	77	44	0.473555	0.349113	0.313598	0.949756	0.967176	0.574891	0.0091573	1.22365	up	--	--	Cellular Component: integral component of membrane (GO:0016021);; Molecular Function: transferase activity, transferring glycosyl groups (GO:0016757);;	K18207|5.0e-70|zju:107432640|K18207 protein O-mannose beta-1,4-N-acetylglucosaminyltransferase [EC:2.4.1.312] | (RefSeq) uncharacterized protein LOC107432640	Mannose type O-glycan biosynthesis (ko00515)	[S]	Function unknown	Protein of unknown function (DUF563)	Alpha-1,3-arabinosyltransferase XAT3 OS=Oryza sativa subsp. japonica OX=39947 GN=XAT3 PE=1 SV=1	S	Function unknown	beta-1,2-xylosyltransferase XYXT1-like [Brassica rapa]	cellular component: cellular anatomical entity (GO:0110165);; molecular function: catalytic activity (GO:0003824)
BraA01g035890.3.5C	119	62	84	270	211	136	1.42952	0.816638	0.984078	3.10801	2.53994	1.69699	3.35859e-05	1.27845	up	[E]	Amino acid transport and metabolism	Cellular Component: plasma membrane (GO:0005886);; Biological Process: oligopeptide transport (GO:0006857);; Cellular Component: integral component of membrane (GO:0016021);; Molecular Function: transmembrane transporter activity (GO:0022857);;	K14638|4.5e-225|csat:104711020|K14638 solute carrier family 15 (peptide/histidine transporter), member 3/4 | (RefSeq) protein NRT1/ PTR FAMILY 2.3-like	--	[E]	Amino acid transport and metabolism	POT family	Protein NRT1/ PTR FAMILY 2.3 OS=Arabidopsis thaliana OX=3702 GN=NPF2.3 PE=2 SV=1	E	Amino acid transport and metabolism	protein NRT1/ PTR FAMILY 2.3 isoform X2 [Brassica rapa]	cellular component: cellular anatomical entity (GO:0110165);; biological process: localization (GO:0051179);; molecular function: transporter activity (GO:0005215)
BraA01g036030.3.5C	597	499	581	3129	3301	3609	9.2469	8.2993	8.60616	45.5428	50.2926	57.0463	9.39296e-168	2.64856	up	--	--	Biological Process: response to acid chemical (GO:0001101);; Molecular Function: molecular_function (GO:0003674);; Molecular Function: transcription coregulator activity (GO:0003712);; Molecular Function: transcription corepressor activity (GO:0003714);; Molecular Function: binding (GO:0005488);; Molecular Function: protein binding (GO:0005515);; Cellular Component: cellular_component (GO:0005575…	K13464|1.9e-195|bna:106347362|K13464 jasmonate ZIM domain-containing protein | (RefSeq) protein TIFY 6B-like isoform X1	Plant hormone signal transduction (ko04075)	--	--	tify domain	Protein TIFY 6B OS=Arabidopsis thaliana OX=3702 GN=TIFY6B PE=1 SV=1	K	Transcription	protein TIFY 6B isoform X1 [Brassica rapa]	biological process: response to stimulus (GO:0050896);; molecular function: transcription regulator activity (GO:0140110);; biological process: biological regulation (GO:0065007);; molecular function: binding (GO:0005488);; cellular component: intracellular (GO:0005622);; cellular component: cellular anatomical entity (GO:0110165);; biological process: cellular process (GO:0009987);; biological p…
BraA01g036110.3.5C	166	177	188	74	76	92	2.75736	3.16846	2.9995	1.14602	1.22948	1.54974	6.85755e-05	-1.07118	down	[T]	Signal transduction mechanisms	Molecular Function: acid phosphatase activity (GO:0003993);; Molecular Function: metal ion binding (GO:0046872);;	K14379|1.8e-195|bna:106347425|K14379 tartrate-resistant acid phosphatase type 5 [EC:3.1.3.2] | (RefSeq) purple acid phosphatase 17-like	Riboflavin metabolism (ko00740)	[O]	Posttranslational modification, protein turnover, chaperones	Calcineurin-like phosphoesterase	Purple acid phosphatase 17 OS=Arabidopsis thaliana OX=3702 GN=PAP17 PE=2 SV=1	O	Posttranslational modification, protein turnover, chaperones	purple acid phosphatase 17 [Brassica rapa]	biological process: metabolic process (GO:0008152);; biological process: cellular process (GO:0009987);; molecular function: catalytic activity (GO:0003824);; molecular function: binding (GO:0005488)
BraA01g036480.3.5C	2006	1938	2243	4164	4048	3777	30.0988	31.3825	32.2784	58.6207	59.6827	57.8171	6.81211e-50	1.01587	up	[H]	Coenzyme transport and metabolism	Molecular Function: methionine adenosyltransferase activity (GO:0004478);; Molecular Function: ATP binding (GO:0005524);; Cellular Component: cytosol (GO:0005829);; Biological Process: S-adenosylmethionine biosynthetic process (GO:0006556);; Biological Process: one-carbon metabolic process (GO:0006730);; Molecular Function: metal ion binding (GO:0046872);;	K00789|5.6e-228|bna:106451560|K00789 S-adenosylmethionine synthetase [EC:2.5.1.6] | (RefSeq) S-adenosylmethionine synthase 2	Cysteine and methionine metabolism (ko00270);; Biosynthesis of amino acids (ko01230)	[H]	Coenzyme transport and metabolism	S-adenosylmethionine synthetase, C-terminal domain	S-adenosylmethionine synthase 2 OS=Brassica juncea OX=3707 GN=MSAMS2 PE=2 SV=1	H	Coenzyme transport and metabolism	S-adenosylmethionine synthase 2 [Brassica rapa]	molecular function: catalytic activity (GO:0003824);; molecular function: binding (GO:0005488);; cellular component: cellular anatomical entity (GO:0110165);; biological process: metabolic process (GO:0008152);; biological process: cellular process (GO:0009987)
BraA01g037370.3.5C	3925	3837	3988	7985	8202	7088	137.163	145.355	134.388	263.483	284.534	251.524	5.96337e-52	1.04496	up	--	--	Cellular Component: chloroplast thylakoid membrane (GO:0009535);; Cellular Component: photosystem I reaction center (GO:0009538);; Biological Process: photosynthesis (GO:0015979);;	K02695|3.4e-40|brp:103840210|K02695 photosystem I subunit VI | (RefSeq) photosystem I reaction center subunit VI-1, chloroplastic	Photosynthesis (ko00195)	--	--	Photosystem I reaction centre subunit VI	Photosystem I reaction center subunit VI-1, chloroplastic OS=Arabidopsis thaliana OX=3702 GN=PSAH1 PE=2 SV=1	S	Function unknown	photosystem I reaction center subunit VI-1, chloroplastic [Brassica rapa]	cellular component: intracellular (GO:0005622);; cellular component: cellular anatomical entity (GO:0110165);; cellular component: protein-containing complex (GO:0032991);; biological process: metabolic process (GO:0008152);; biological process: cellular process (GO:0009987)
BraA01g037500.3.5C	217	109	119	51	24	65	2.29983	1.24467	1.20217	0.50632	0.242639	0.695186	7.49482e-05	-1.60113	down	[P]	Inorganic ion transport and metabolism	Molecular Function: secondary active sulfate transmembrane transporter activity (GO:0008271);; Cellular Component: integral component of membrane (GO:0016021);;	K17471|0.0e+00|brp:103840336|K17471 sulfate transporter 3 | (RefSeq) probable sulfate transporter 3.4	--	[P]	Inorganic ion transport and metabolism	Sulfate permease family	Probable sulfate transporter 3.4 OS=Arabidopsis thaliana OX=3702 GN=SULTR3;4 PE=2 SV=1	P	Inorganic ion transport and metabolism	probable sulfate transporter 3.4 [Brassica rapa]	biological process: cellular process (GO:0009987);; biological process: localization (GO:0051179);; molecular function: transporter activity (GO:0005215);; cellular component: cellular anatomical entity (GO:0110165)
BraA01g037870.3.5C	65	66	95	29	25	13	7.47378	8.13212	10.4589	3.08037	2.7796	1.44729	0.000262171	-1.69501	down	--	--	Cellular Component: integral component of membrane (GO:0016021);;	--	--	--	--	--	--	--	--	hypothetical protein BRARA_A03125 [Brassica rapa]	cellular component: cellular anatomical entity (GO:0110165)
BraA01g037950.3.5C	512	446	449	215	139	203	12.7903	12.0365	10.7356	5.02348	3.41607	5.13776	8.88132e-12	-1.28031	down	--	--	--	--	--	--	--	Aluminium induced protein	Stem-specific protein TSJT1 OS=Nicotiana tabacum OX=4097 GN=TSJT1 PE=2 SV=1	S	Function unknown	stem-specific protein TSJT1 [Brassica rapa]	--
BraA01g038220.3.5C	9	36	21	53	83	58	0.139075	0.665725	0.339759	0.853187	1.40184	1.01915	0.00478302	1.596	up	--	--	Cellular Component: mitochondrion (GO:0005739);; Biological Process: cytidine to uridine editing (GO:0016554);; Biological Process: mitochondrial mRNA modification (GO:0080156);;	K00655|4.8e-23|sind:105166581|K00655 1-acyl-sn-glycerol-3-phosphate acyltransferase [EC:2.3.1.51] | (RefSeq) uncharacterized protein LOC105166581	Glycerolipid metabolism (ko00561);; Glycerophospholipid metabolism (ko00564)	--	--	--	Multiple organellar RNA editing factor 8, chloroplastic/mitochondrial OS=Arabidopsis thaliana OX=3702 GN=MORF8 PE=1 SV=1	S	Function unknown	multiple organellar RNA editing factor 8, chloroplastic/mitochondrial [Brassica rapa]	cellular component: intracellular (GO:0005622);; cellular component: cellular anatomical entity (GO:0110165);; biological process: metabolic process (GO:0008152);; biological process: cellular process (GO:0009987)
BraA01g038430.3.5C	1191	876	1156	2031	2109	2081	8.65508	7.35075	8.54428	14.6435	15.6149	16.4664	1.4314e-25	1.01765	up	--	--	Biological Process: lipid transport (GO:0006869);; Molecular Function: lipid binding (GO:0008289);; Cellular Component: integral component of membrane (GO:0016021);;	K01115|9.1e-06|ccav:112513604|K01115 phospholipase D1/2 [EC:3.1.4.4] | (RefSeq) phospholipase D delta isoform X1	Glycerophospholipid metabolism (ko00564);; Ether lipid metabolism (ko00565);; Endocytosis (ko04144)	[R]	General function prediction only	C2 domain	C2 domain-containing protein At1g53590 OS=Arabidopsis thaliana OX=3702 GN=NTMC2T6.1 PE=1 SV=2	M	Cell wall/membrane/envelope biogenesis	C2 domain-containing protein At1g53590 isoform X1 [Brassica rapa]	biological process: localization (GO:0051179);; molecular function: binding (GO:0005488);; cellular component: cellular anatomical entity (GO:0110165)
BraA01g038580.3.5C	1599	1347	1402	3829	4050	3844	16.2772	14.7712	13.6732	36.5347	40.5269	39.8359	3.00791e-73	1.49339	up	[Q]	Secondary metabolites biosynthesis, transport and catabolism	Molecular Function: oxidoreductase activity, acting on single donors with incorporation of molecular oxygen, incorporation of two atoms of oxygen (GO:0016702);; Molecular Function: metal ion binding (GO:0046872);;	K09840|0.0e+00|brp:103842019|K09840 9-cis-epoxycarotenoid dioxygenase [EC:1.13.11.51] | (RefSeq) 9-cis-epoxycarotenoid dioxygenase NCED3, chloroplastic	Carotenoid biosynthesis (ko00906)	[Q]	Secondary metabolites biosynthesis, transport and catabolism	Retinal pigment epithelial membrane protein	9-cis-epoxycarotenoid dioxygenase NCED3, chloroplastic OS=Arabidopsis thaliana OX=3702 GN=NCED3 PE=1 SV=1	Q	Secondary metabolites biosynthesis, transport and catabolism	9-cis-epoxycarotenoid dioxygenase NCED3, chloroplastic [Brassica rapa]	biological process: metabolic process (GO:0008152);; molecular function: catalytic activity (GO:0003824);; molecular function: binding (GO:0005488)
BraA01g038910.3.5C	31	36	25	160	115	143	0.421725	0.524648	0.326137	2.04669	1.56546	1.99019	3.62467e-11	2.23262	up	--	--	--	--	--	--	--	Transcription factor regulating root and shoot growth via Pin3	Protein Brevis radix-like 2 OS=Arabidopsis thaliana OX=3702 GN=BRXL2 PE=2 SV=1	S	Function unknown	protein Brevis radix-like 2 [Brassica rapa]	--
BraA01g039980.3.5C	238	166	163	75	83	94	3.83486	2.88142	2.51234	1.12828	1.31084	1.54163	8.54488e-05	-1.1043	down	--	--	Molecular Function: nucleotide binding (GO:0000166);; Molecular Function: molecular_function (GO:0003674);; Molecular Function: binding (GO:0005488);; Molecular Function: protein binding (GO:0005515);; Cellular Component: cellular_component (GO:0005575);; Cellular Component: intracellular (GO:0005622);; Cellular Component: obsolete cell (GO:0005623);; Cellular Component: cytoplasm (GO:0005737);; …	--	--	[R]	General function prediction only	Leucine rich repeat	DNA damage-repair/toleration protein DRT100 OS=Arabidopsis thaliana OX=3702 GN=DRT100 PE=2 SV=2	S	Function unknown	DNA damage-repair/toleration protein DRT100 [Brassica rapa]	molecular function: binding (GO:0005488);; cellular component: intracellular (GO:0005622);; cellular component: cellular anatomical entity (GO:0110165)
BraA01g040010.3.5C	82	72	100	220	214	333	0.766536	0.719652	0.900924	1.97317	2.00896	3.30145	2.02314e-10	1.66791	up	[O]	Posttranslational modification, protein turnover, chaperones	Molecular Function: ATP binding (GO:0005524);; Cellular Component: cytoplasm (GO:0005737);; Biological Process: response to unfolded protein (GO:0006986);; Molecular Function: ATPase activity (GO:0016887);; Molecular Function: heat shock protein binding (GO:0031072);; Biological Process: cellular response to unfolded protein (GO:0034620);; Biological Process: protein refolding (GO:0042026);; Mole…	K03283|0.0e+00|bna:106351544|K03283 heat shock 70kDa protein 1/2/6/8 | (RefSeq) probable mediator of RNA polymerase II transcription subunit 37c	Spliceosome (ko03040);; Protein processing in endoplasmic reticulum (ko04141);; Endocytosis (ko04144)	[O]	Posttranslational modification, protein turnover, chaperones	Hsp70 protein	Heat shock 70 kDa protein 4 OS=Arabidopsis thaliana OX=3702 GN=HSP70-4 PE=1 SV=1	O	Posttranslational modification, protein turnover, chaperones	probable mediator of RNA polymerase II transcription subunit 37c [Brassica napus]	molecular function: binding (GO:0005488);; cellular component: cellular anatomical entity (GO:0110165);; biological process: response to stimulus (GO:0050896);; molecular function: catalytic activity (GO:0003824);; biological process: cellular process (GO:0009987);; molecular function: protein folding chaperone (GO:0044183)
BraA01g040030.3.5C	2062	2009	2185	1112	880	929	18.8108	21.0395	19.0854	10.3172	8.40078	9.17805	1.39905e-30	-1.04182	down	--	--	Molecular Function: DNA binding (GO:0003677);;	K03255|3.0e-55|smo:SELMODRAFT_442478|K03255 protein TIF31 | (RefSeq) hypothetical protein	--	--	--	--	Telomere repeat-binding protein 3 OS=Arabidopsis thaliana OX=3702 GN=TRP3 PE=1 SV=1	K	Transcription	telomere repeat-binding protein 3 isoform X2 [Brassica rapa]	molecular function: binding (GO:0005488)
BraA01g040280.3.5C	98	24	37	153	214	226	1.62347	0.465276	0.564584	2.29897	3.40903	3.65759	6.86922e-07	1.98488	up	--	--	--	K01188|7.0e-27|sita:101778196|K01188 beta-glucosidase [EC:3.2.1.21] | (RefSeq) beta-glucosidase 12	Cyanoamino acid metabolism (ko00460);; Starch and sucrose metabolism (ko00500);; Phenylpropanoid biosynthesis (ko00940)	--	--	Leucine rich repeat N-terminal domain	Leucine-rich repeat protein FLOR 1 OS=Arabidopsis thaliana OX=3702 GN=FLR1 PE=1 SV=1	S	Function unknown	leucine-rich repeat protein FLOR 1 [Brassica rapa]	--
BraA01g040680.3.5C	273	302	306	125	122	126	7.45347	8.88782	7.99963	3.19736	3.2795	3.49048	9.26722e-09	-1.18174	down	--	--	Molecular Function: DNA binding (GO:0003677);; Cellular Component: nucleus (GO:0005634);;	K09287|9.8e-41|qsu:111984860|K09287 RAV-like factor | (RefSeq) AP2/ERF and B3 domain-containing transcription factor RAV1-like	--	--	--	B3 DNA binding domain	B3 domain-containing protein At3g11580 OS=Arabidopsis thaliana OX=3702 GN=ARF32 PE=2 SV=1	K	Transcription	B3 domain-containing protein At3g11580 [Brassica rapa]	molecular function: binding (GO:0005488);; cellular component: intracellular (GO:0005622);; cellular component: cellular anatomical entity (GO:0110165)
BraA01g040860.3.5C	143	198	146	35	72	71	2.96472	4.43483	2.89877	0.680399	1.47183	1.50613	9.4538e-05	-1.39244	down	--	--	Molecular Function: DNA binding (GO:0003677);; Cellular Component: nucleus (GO:0005634);;	K08869|8.4e-32|cre:CHLREDRAFT_165812|K08869 aarF domain-containing kinase | (RefSeq) predicted protein	--	[O]	Posttranslational modification, protein turnover, chaperones	Myb-like DNA-binding domain	Transcription factor DIVARICATA OS=Antirrhinum majus OX=4151 GN=DIVARICATA PE=2 SV=1	K	Transcription	transcription factor DIVARICATA [Brassica rapa]	molecular function: binding (GO:0005488);; cellular component: intracellular (GO:0005622);; cellular component: cellular anatomical entity (GO:0110165)
BraA01g040880.3.5C	5	14	35	286	257	268	0.107006	0.354737	0.791535	6.41331	6.04727	6.49546	1.04532e-08	3.98821	up	--	--	Cellular Component: cellular_component (GO:0005575);; Cellular Component: extracellular region (GO:0005576);; Molecular Function: hydrolase activity, acting on ester bonds (GO:0016788);; Cellular Component: apoplast (GO:0048046);;	K23978|1.8e-110|bna:106352362|K23978 isoamyl acetate esterase [EC:3.1.1.112] | (RefSeq) GDSL esterase/lipase CPRD49	--	[I]	Lipid transport and metabolism	GDSL-like Lipase/Acylhydrolase	GDSL esterase/lipase CPRD49 OS=Arabidopsis thaliana OX=3702 GN=CPRD49 PE=2 SV=1	I	Lipid transport and metabolism	GDSL esterase/lipase CPRD49 [Brassica napus]	cellular component: cellular anatomical entity (GO:0110165);; molecular function: catalytic activity (GO:0003824)
BraA01g041220.3.5C	609	485	667	1397	1229	1443	6.93525	5.95301	7.27529	14.9154	13.768	16.7392	8.09036e-30	1.27597	up	[GI]	Carbohydrate transport and metabolism;; Lipid transport and metabolism	Molecular Function: pectinesterase activity (GO:0030599);; Biological Process: cell wall modification (GO:0042545);; Molecular Function: aspartyl esterase activity (GO:0045330);; Biological Process: pectin catabolic process (GO:0045490);; Molecular Function: pectinesterase inhibitor activity (GO:0046910);;	K01051|0.0e+00|brp:103847348|K01051 pectinesterase [EC:3.1.1.11] | (RefSeq) probable pectinesterase/pectinesterase inhibitor 25	Pentose and glucuronate interconversions (ko00040)	--	--	Pectinesterase	Probable pectinesterase/pectinesterase inhibitor 25 OS=Arabidopsis thaliana OX=3702 GN=PME25 PE=2 SV=1	G	Carbohydrate transport and metabolism	probable pectinesterase/pectinesterase inhibitor 25 [Brassica rapa]	molecular function: catalytic activity (GO:0003824);; biological process: cellular process (GO:0009987);; biological process: metabolic process (GO:0008152);; biological process: biological regulation (GO:0065007);; molecular function: molecular function regulator (GO:0098772)
BraA01g041400.3.5C	240	175	228	89	82	52	14.7277	11.5514	13.4298	5.09301	4.93836	3.21878	4.19854e-08	-1.46627	down	--	--	Cellular Component: nucleus (GO:0005634);; Biological Process: regulation of DNA endoreduplication (GO:0032875);; Biological Process: negative regulation of cell cycle (GO:0045786);; Biological Process: negative regulation of mitotic nuclear division (GO:0045839);;	--	--	--	--	--	Cyclin-dependent protein kinase inhibitor SMR1 OS=Arabidopsis thaliana OX=3702 GN=SMR1 PE=1 SV=1	S	Function unknown	cyclin-dependent protein kinase inhibitor SMR1 [Brassica rapa]	cellular component: intracellular (GO:0005622);; cellular component: cellular anatomical entity (GO:0110165);; biological process: biological regulation (GO:0065007)
BraA01g041610.3.5C	4312	3773	4361	9191	9762	8667	73.4099	68.2753	71.4809	151.998	169.645	155.785	1.08894e-79	1.21375	up	--	--	Molecular Function: calcium ion binding (GO:0005509);;	K13448|3.4e-79|brp:103847680|K13448 calcium-binding protein CML | (RefSeq) probable calcium-binding protein CML49	Plant-pathogen interaction (ko04626)	[T]	Signal transduction mechanisms	--	Probable calcium-binding protein CML49 OS=Arabidopsis thaliana OX=3702 GN=CML49 PE=2 SV=1	T	Signal transduction mechanisms	probable calcium-binding protein CML49 [Brassica rapa]	molecular function: binding (GO:0005488)
BraA01g041630.3.5C	255	190	226	1161	1232	1157	5.46899	4.39177	4.65482	23.4	26.0486	25.3238	1.84487e-86	2.46911	up	--	--	Cellular Component: Golgi apparatus (GO:0005794);; Molecular Function: pyrimidine nucleotide-sugar transmembrane transporter activity (GO:0015165);; Molecular Function: antiporter activity (GO:0015297);; Cellular Component: integral component of membrane (GO:0016021);; Molecular Function: transmembrane transporter activity (GO:0022857);;	K20721|1.4e-43|ccaj:109795156|K20721 reticulon-1 | (RefSeq) reticulon-like protein B1	--	[U]	Intracellular trafficking, secretion, and vesicular transport	Reticulon	Reticulon-like protein B8 OS=Arabidopsis thaliana OX=3702 GN=RTNLB8 PE=2 SV=1	--	--	reticulon-like protein B8 [Brassica rapa]	cellular component: intracellular (GO:0005622);; cellular component: cellular anatomical entity (GO:0110165);; biological process: cellular process (GO:0009987);; biological process: localization (GO:0051179);; molecular function: transporter activity (GO:0005215)
BraA01g042190.3.5C	16	15	26	124	87	91	0.207182	0.203935	0.322087	1.49685	1.10355	1.18838	1.14597e-09	2.46806	up	[T]	Signal transduction mechanisms	Molecular Function: protein serine/threonine kinase activity (GO:0004674);; Molecular Function: ATP binding (GO:0005524);;	K04688|4.1e-237|boe:106323777|K04688 ribosomal protein S6 kinase beta [EC:2.7.11.1] | (RefSeq) serine/threonine-protein kinase AtPK2/AtPK19-like	--	[RT]	General function prediction only;; Signal transduction mechanisms	Protein kinase domain	Serine/threonine-protein kinase AtPK2/AtPK19 OS=Arabidopsis thaliana OX=3702 GN=ATPK2 PE=1 SV=2	T	Signal transduction mechanisms	serine/threonine-protein kinase AtPK2/AtPK19-like [Brassica rapa]	biological process: metabolic process (GO:0008152);; biological process: cellular process (GO:0009987);; molecular function: catalytic activity (GO:0003824);; molecular function: binding (GO:0005488)
BraA01g042870.3.5C	289	312	308	823	803	805	7.82892	9.11619	7.987	20.9183	21.3899	22.2131	3.06264e-30	1.47766	up	--	--	Biological Process: protein modification by small protein removal (GO:0070646);;	K22762|1.8e-93|brp:103849519|K22762 desumoylating isopeptidase 1 [EC:3.4.-.-] | (RefSeq) desumoylating isopeptidase 1	--	[S]	Function unknown	PPPDE putative peptidase domain	--	S	Function unknown	desumoylating isopeptidase 1 [Brassica rapa]	biological process: metabolic process (GO:0008152);; biological process: cellular process (GO:0009987)
BraA01g042980.3.5C	294	188	214	82	130	105	8.94248	6.15257	6.24215	2.34126	3.89219	3.22899	0.000114112	-1.06221	down	--	--	--	--	--	--	--	--	--	--	--	uncharacterized protein LOC103849648 [Brassica rapa]	--
BraA01g043040.3.5C	475	363	468	1112	985	971	10.9985	9.05815	10.3806	24.1315	22.4149	22.8744	1.91574e-29	1.29609	up	--	--	--	K22376|4.8e-56|sly:101265114|K22376 E3 ubiquitin-protein ligase KCMF1 [EC:2.3.2.27] | (RefSeq) protein DEHYDRATION-INDUCED 19 homolog 4	--	--	--	Stress-induced protein Di19, C-terminal	Protein DEHYDRATION-INDUCED 19 homolog 4 OS=Arabidopsis thaliana OX=3702 GN=DI19-4 PE=1 SV=1	S	Function unknown	protein DEHYDRATION-INDUCED 19 homolog 4 [Brassica rapa]	--
BraA01g043350.3.5C	160	116	99	73	47	42	2.18879	1.70231	1.28843	0.938097	0.631445	0.582496	0.00121687	-1.16218	down	--	--	Molecular Function: phosphoprotein phosphatase activity (GO:0004721);; Molecular Function: metal ion binding (GO:0046872);;	K17506|6.0e-24|zma:100279239|K17506 protein phosphatase 1L [EC:3.1.3.16] | (RefSeq) cl21263_1; uncharacterized protein LOC100279239	--	[T]	Signal transduction mechanisms	Protein phosphatase 2C	Probable protein phosphatase 2C 35 OS=Arabidopsis thaliana OX=3702 GN=At3g06270 PE=2 SV=1	T	Signal transduction mechanisms	probable protein phosphatase 2C 35 [Brassica rapa]	biological process: metabolic process (GO:0008152);; biological process: cellular process (GO:0009987);; molecular function: catalytic activity (GO:0003824);; molecular function: binding (GO:0005488)
BraA01g043410.3.5C	157	140	76	431	468	433	5.89253	5.63891	2.71646	15.1837	17.2801	16.5571	1.98205e-15	1.88681	up	--	--	Cellular Component: integral component of membrane (GO:0016021);;	--	--	--	--	--	Uncharacterized GPI-anchored protein At3g06035 OS=Arabidopsis thaliana OX=3702 GN=At3g06035 PE=2 SV=1	S	Function unknown	uncharacterized GPI-anchored protein At3g06035 [Brassica rapa]	cellular component: cellular anatomical entity (GO:0110165)
BraA01g043730.3.5C	116	157	124	257	272	258	1.4674	2.19167	1.59716	3.13027	3.41744	3.40814	6.84854e-06	1.03943	up	--	--	Molecular Function: DNA-binding transcription factor activity (GO:0003700);;	K08064|6.2e-80|brp:103849907|K08064 nuclear transcription factor Y, alpha | (RefSeq) nuclear transcription factor Y subunit A-2	--	[K]	Transcription	CCAAT-binding transcription factor (CBF-B/NF-YA) subunit B	Nuclear transcription factor Y subunit A-2 OS=Arabidopsis thaliana OX=3702 GN=NFYA2 PE=2 SV=1	K	Transcription	unnamed protein product [Brassica rapa]	molecular function: transcription regulator activity (GO:0140110)
BraA01g044460.3.5C	76	136	136	15	50	45	1.7279	3.32643	2.95464	0.310068	1.10592	1.02525	0.000639159	-1.5908	down	--	--	Molecular Function: DNA binding (GO:0003677);; Cellular Component: nucleus (GO:0005634);; Biological Process: regulation of transcription, DNA-templated (GO:0006355);;	K00521|2.8e-34|cmos:111447866|K00521 ferric-chelate reductase [EC:1.16.1.7] | (RefSeq) ferric reduction oxidase 7, chloroplastic-like	--	--	--	No apical meristem (NAM) protein	NAC domain-containing protein 46 OS=Arabidopsis thaliana OX=3702 GN=NAC046 PE=1 SV=1	K	Transcription	NAC domain-containing protein 46 [Brassica rapa]	molecular function: binding (GO:0005488);; cellular component: intracellular (GO:0005622);; cellular component: cellular anatomical entity (GO:0110165);; biological process: biological regulation (GO:0065007)
BraA01g045220.3.5C	457	485	452	187	186	201	11.4587	13.0916	10.861	4.38319	4.58832	5.12537	7.80578e-13	-1.22269	down	[R]	General function prediction only	Cellular Component: cytosol (GO:0005829);; Molecular Function: gamma-glutamylaminecyclotransferase activity (GO:0061929);;	K19761|6.9e-104|bna:106435811|K19761 gamma-glutamylaminecyclotransferase [EC:2.3.2.-] | (RefSeq) putative gamma-glutamylcyclotransferase At3g02910	--	[S]	Function unknown	Gamma-glutamyl cyclotransferase, AIG2-like	Putative gamma-glutamylcyclotransferase At3g02910 OS=Arabidopsis thaliana OX=3702 GN=At3g02910 PE=2 SV=2	S	Function unknown	putative gamma-glutamylcyclotransferase At3g02910 [Brassica rapa]	cellular component: cellular anatomical entity (GO:0110165);; molecular function: catalytic activity (GO:0003824)
BraA01g045240.3.5C	68	39	79	151	161	236	1.30529	0.800002	1.45365	2.7334	3.06863	4.64672	2.26343e-07	1.64294	up	[DZ]	Cell cycle control, cell division, chromosome partitioning;; Cytoskeleton	--	K10615|2.9e-30|ppp:112282946|K10615 E3 ubiquitin-protein ligase HERC4 [EC:2.3.2.26] | (RefSeq) probable E3 ubiquitin-protein ligase HERC4 isoform X1	Ubiquitin mediated proteolysis (ko04120)	[S]	Function unknown	Regulator of chromosome condensation (RCC1) repeat	Ultraviolet-B receptor UVR8 OS=Arabidopsis thaliana OX=3702 GN=UVR8 PE=1 SV=1	--	--	ultraviolet-B receptor UVR8 [Brassica rapa]	--
BraA01g045260.3.5C	224	238	174	496	401	394	4.1942	4.79875	3.1185	8.70424	7.37044	7.50434	2.94173e-08	1.06852	up	--	--	Biological Process: regulation of transcription, DNA-templated (GO:0006355);; Biological Process: biological_process (GO:0008150);; Biological Process: regulation of biosynthetic process (GO:0009889);; Biological Process: regulation of gene expression (GO:0010468);; Biological Process: regulation of macromolecule biosynthetic process (GO:0010556);; Biological Process: regulation of nucleobase-con…	--	--	--	--	Lateral organ boundaries (LOB) domain	LOB domain-containing protein 41 OS=Arabidopsis thaliana OX=3702 GN=LBD41 PE=2 SV=1	S	Function unknown	LOB domain-containing protein 41 [Brassica rapa]	biological process: biological regulation (GO:0065007)
BraA01g045360.3.5C	271	247	198	100	88	82	4.22599	4.16022	2.95501	1.45428	1.35011	1.29048	4.10349e-08	-1.35529	down	--	--	Cellular Component: integral component of membrane (GO:0016021);;	--	--	--	--	Plant protein of unknown function	Putative UPF0481 protein At3g02645 OS=Arabidopsis thaliana OX=3702 GN=At3g02645 PE=3 SV=1	S	Function unknown	putative UPF0481 protein At3g02645 [Brassica rapa]	cellular component: cellular anatomical entity (GO:0110165)
BraA01g045640.3.5C	11	11	10	78	47	58	0.245465	0.262318	0.213556	1.62374	1.02451	1.31278	1.04096e-06	2.56629	up	--	--	Cellular Component: nucleus (GO:0005634);; Molecular Function: zinc ion binding (GO:0008270);; Biological Process: regulation of flower development (GO:0009909);;	K12135|1.3e-62|aly:9307757|K12135 zinc finger protein CONSTANS | (RefSeq) zinc finger protein CONSTANS	Circadian rhythm - plant (ko04712)	[K]	Transcription	CCT motif	Zinc finger protein CONSTANS-LIKE 2 OS=Arabidopsis thaliana OX=3702 GN=COL2 PE=1 SV=1	K	Transcription	Col-2-like protein [Brassica rapa subsp. oleifera]	cellular component: intracellular (GO:0005622);; cellular component: cellular anatomical entity (GO:0110165);; molecular function: binding (GO:0005488);; biological process: biological regulation (GO:0065007)
BraA01g045880.3.5C	170	121	172	52	63	40	2.16321	1.66037	2.09612	0.611401	0.783856	0.50805	1.018e-06	-1.51001	down	--	--	Cellular Component: integral component of membrane (GO:0016021);;	K14948|9.5e-09|bna:106435629|K14948 polypyrimidine tract-binding protein 2 | (RefSeq) polypyrimidine tract-binding protein homolog 1 isoform X1	--	--	--	Protein of unknown function (DUF1666)	Polypyrimidine tract-binding protein homolog 1 OS=Arabidopsis thaliana OX=3702 GN=PTB PE=1 SV=1	S	Function unknown	unnamed protein product [Brassica rapa]	cellular component: cellular anatomical entity (GO:0110165)
BraA02g000190.3.5C	966	992	1068	458	353	434	9.66632	10.6984	10.2384	4.2892	3.47093	4.42188	1.38725e-22	-1.22343	down	[T]	Signal transduction mechanisms	Biological Process: defense response to oomycetes (GO:0002229);; Molecular Function: transmembrane receptor protein serine/threonine kinase activity (GO:0004675);; Molecular Function: ATP binding (GO:0005524);; Cellular Component: plasma membrane (GO:0005886);; Biological Process: defense response (GO:0006952);; Cellular Component: integral component of membrane (GO:0016021);; Molecular Function:…	K22133|4.7e-60|egr:104443802|K22133 oxalate---CoA ligase [EC:6.2.1.8] | (RefSeq) oxalate--CoA ligase	Glyoxylate and dicarboxylate metabolism (ko00630)	--	--	Legume lectin domain	Lectin-domain containing receptor kinase VI.3 OS=Arabidopsis thaliana OX=3702 GN=LECRK63 PE=2 SV=1	T	Signal transduction mechanisms	lectin-domain containing receptor kinase VI.3 [Brassica rapa]	biological process: interspecies interaction between organisms (GO:0044419);; biological process: response to stimulus (GO:0050896);; biological process: metabolic process (GO:0008152);; biological process: cellular process (GO:0009987);; molecular function: catalytic activity (GO:0003824);; molecular function: molecular transducer activity (GO:0060089);; molecular function: binding (GO:0005488);…
BraA02g000330.3.5C	543	635	563	1381	1258	1339	6.73078	8.4826	6.68294	16.05	15.3314	16.8931	4.27168e-26	1.24612	up	--	--	Molecular Function: transferase activity, transferring acyl groups other than amino-acyl groups (GO:0016747);;	K19747|1.9e-68|cmax:111483084|K19747 BAHD acyltransferase [EC:2.3.1.-] | (RefSeq) BAHD acyltransferase DCR isoform X1	--	--	--	Transferase family	BAHD acyltransferase DCR OS=Arabidopsis thaliana OX=3702 GN=DCR PE=2 SV=1	S	Function unknown	uncharacterized acetyltransferase At3g50280-like [Brassica rapa]	molecular function: catalytic activity (GO:0003824)
BraA02g000340.3.5C	46	32	31	57	92	143	0.834095	0.638713	0.531084	1.0115	1.71623	2.93127	0.000801222	1.49937	up	--	--	Molecular Function: DNA binding (GO:0003677);; Cellular Component: nucleus (GO:0005634);;	--	--	[O]	Posttranslational modification, protein turnover, chaperones	Myb-like DNA-binding domain	Transcription factor DIVARICATA OS=Antirrhinum majus OX=4151 GN=DIVARICATA PE=2 SV=1	K	Transcription	transcription factor DIVARICATA [Brassica rapa]	molecular function: binding (GO:0005488);; cellular component: intracellular (GO:0005622);; cellular component: cellular anatomical entity (GO:0110165)
BraA02g000920.3.5C	1223	1135	1406	402	329	199	20.5338	20.2238	22.7204	6.32466	5.40073	3.42328	2.1358e-32	-1.96228	down	--	--	Cellular Component: integral component of membrane (GO:0016021);; Biological Process: metal ion transport (GO:0030001);; Molecular Function: metal ion binding (GO:0046872);;	--	--	[P]	Inorganic ion transport and metabolism	Heavy-metal-associated domain	Heavy metal-associated isoprenylated plant protein 6 OS=Arabidopsis thaliana OX=3702 GN=HIPP06 PE=1 SV=1	P	Inorganic ion transport and metabolism	BnaC02g03130D [Brassica napus]	cellular component: cellular anatomical entity (GO:0110165);; biological process: localization (GO:0051179);; molecular function: binding (GO:0005488)
BraA02g001020.3.5C	481	522	502	3916	3507	3789	7.59025	8.85367	7.53107	49.3357	46.7632	53.9896	1.97485e-245	2.95456	up	--	--	Molecular Function: hydrolase activity, acting on ester bonds (GO:0016788);;	K10691|8.3e-13|ats:109762802|K10691 E3 ubiquitin-protein ligase UBR4 [EC:2.3.2.27] | (RefSeq) LOC109762802; auxin transport protein BIG	--	--	--	GDSL-like Lipase/Acylhydrolase	GDSL esterase/lipase At5g03610 OS=Arabidopsis thaliana OX=3702 GN=At5g03610 PE=2 SV=1	S	Function unknown	hypothetical protein F2Q68_00007041 [Brassica cretica]	molecular function: catalytic activity (GO:0003824)
BraA02g001030.3.5C	1750	1689	1759	5349	4948	5074	12.5386	13.0331	12.0653	35.9105	34.8418	36.9952	3.02072e-132	1.62346	up	[O]	Posttranslational modification, protein turnover, chaperones	Molecular Function: serine-type endopeptidase activity (GO:0004252);; Molecular Function: hydrolase activity, acting on ester bonds (GO:0016788);;	K15333|1.8e-74|nsy:104224633|K15333 tRNA guanosine-2'-O-methyltransferase [EC:2.1.1.34] | (RefSeq) uncharacterized protein LOC104224633	--	--	--	Subtilase family	Subtilisin-like protease SBT4.15 OS=Arabidopsis thaliana OX=3702 GN=SBT4.15 PE=3 SV=1	O	Posttranslational modification, protein turnover, chaperones	unnamed protein product [Brassica rapa]	biological process: metabolic process (GO:0008152);; molecular function: catalytic activity (GO:0003824)
BraA02g001490.3.5C	180	155	221	403	381	336	3.76356	3.50259	4.43269	7.9231	7.8629	7.17184	2.69342e-09	1.07564	up	--	--	--	K03844|1.7e-35|mng:MNEG_1379|K03844 alpha-1,2-mannosyltransferase [EC:2.4.1.131] | (RefSeq) alpha-1,2-mannosyltransferase	N-Glycan biosynthesis (ko00510);; Various types of N-glycan biosynthesis (ko00513)	--	--	--	ACT domain-containing protein ACR12 OS=Arabidopsis thaliana OX=3702 GN=ACR12 PE=2 SV=1	S	Function unknown	ACT domain-containing protein ACR12 [Brassica rapa]	--
BraA02g001500.3.5C	51	61	65	26	14	20	1.85195	2.39761	2.24788	0.865052	0.496836	0.724558	0.00254454	-1.50904	down	--	--	Molecular Function: DNA binding (GO:0003677);; Cellular Component: nucleus (GO:0005634);;	K08869|1.1e-25|cre:CHLREDRAFT_165812|K08869 aarF domain-containing kinase | (RefSeq) predicted protein	--	[O]	Posttranslational modification, protein turnover, chaperones	Myb-like DNA-binding domain	Transcription factor DIVARICATA OS=Antirrhinum majus OX=4151 GN=DIVARICATA PE=2 SV=1	K	Transcription	transcription factor DIVARICATA [Brassica rapa]	molecular function: binding (GO:0005488);; cellular component: intracellular (GO:0005622);; cellular component: cellular anatomical entity (GO:0110165)
BraA02g001560.3.5C	53	82	57	12	21	16	0.720079	1.26232	0.751447	0.155378	0.285022	0.22361	0.000203429	-1.91932	down	--	--	Molecular Function: phosphatidylinositol-4,5-bisphosphate 5-phosphatase activity (GO:0004439);; Molecular Function: phosphatidylinositol-3,4,5-trisphosphate 5-phosphatase activity (GO:0034485);; Biological Process: phosphatidylinositol dephosphorylation (GO:0046856);;	K24221|3.6e-80|lsv:111907353|K24221 type I inositol polyphosphate 5-phosphatase IP5P1/2 [EC:3.1.3.56] | (RefSeq) type I inositol polyphosphate 5-phosphatase 2-like isoform X1	Inositol phosphate metabolism (ko00562)	[U]	Intracellular trafficking, secretion, and vesicular transport	Endonuclease/Exonuclease/phosphatase family	Type I inositol polyphosphate 5-phosphatase 10 OS=Arabidopsis thaliana OX=3702 GN=IP5P10 PE=3 SV=1	T	Signal transduction mechanisms	type I inositol polyphosphate 5-phosphatase 10 isoform X2 [Brassica rapa]	biological process: metabolic process (GO:0008152);; biological process: cellular process (GO:0009987);; molecular function: catalytic activity (GO:0003824)
BraA02g001820.3.5C	85	59	75	506	529	412	1.40997	1.04833	1.19335	7.89858	8.65113	6.97913	6.81803e-46	2.78805	up	[Q]	Secondary metabolites biosynthesis, transport and catabolism	Molecular Function: oxidoreductase activity (GO:0016491);; Molecular Function: metal ion binding (GO:0046872);;	K24028|7.4e-68|egu:105043284|K24028 salicylic acid 3-hydroxylase [EC:1.14.11.-] | (RefSeq) LOW QUALITY PROTEIN: protein DOWNY MILDEW RESISTANCE 6-like	--	[QR]	Secondary metabolites biosynthesis, transport and catabolism;; General function prediction only	non-haem dioxygenase in morphine synthesis N-terminal	Probable 2-oxoglutarate-dependent dioxygenase At5g05600 OS=Arabidopsis thaliana OX=3702 GN=At5g05600 PE=2 SV=1	Q	Secondary metabolites biosynthesis, transport and catabolism	probable 2-oxoglutarate-dependent dioxygenase At5g05600 isoform X2 [Brassica rapa]	molecular function: catalytic activity (GO:0003824);; molecular function: binding (GO:0005488)
BraA02g002050.3.5C	2267	2285	2725	563	575	541	20.5688	22.3324	23.6757	4.83392	5.16713	5.1999	4.06697e-106	-2.05289	down	[V]	Defense mechanisms	Molecular Function: ATP binding (GO:0005524);; Cellular Component: integral component of membrane (GO:0016021);; Molecular Function: ATPase activity (GO:0016887);;	K05681|3.5e-162|nau:109228191|K05681 ATP-binding cassette, subfamily G (WHITE), member 2 | (RefSeq) ABC transporter G family member 9-like	ABC transporters (ko02010)	[Q]	Secondary metabolites biosynthesis, transport and catabolism	ABC-2 type transporter	ABC transporter G family member 22 OS=Arabidopsis thaliana OX=3702 GN=ABCG22 PE=1 SV=1	Q	Secondary metabolites biosynthesis, transport and catabolism	ABC transporter G family member 22 [Brassica rapa]	molecular function: binding (GO:0005488);; cellular component: cellular anatomical entity (GO:0110165);; molecular function: catalytic activity (GO:0003824)
BraA02g002550.3.5C	1202	1101	1463	2582	2412	2589	10.2534	10.1154	11.7852	20.5601	19.8095	22.5079	4.92076e-34	1.07602	up	[IR]	Lipid transport and metabolism;; General function prediction only	Molecular Function: NAD+ kinase activity (GO:0003951);; Molecular Function: diacylglycerol kinase activity (GO:0004143);; Molecular Function: ATP binding (GO:0005524);; Biological Process: protein kinase C-activating G protein-coupled receptor signaling pathway (GO:0007205);; Cellular Component: integral component of membrane (GO:0016021);; Biological Process: intracellular signal transduction (G…	K00901|0.0e+00|bna:106422770|K00901 diacylglycerol kinase (ATP) [EC:2.7.1.107] | (RefSeq) diacylglycerol kinase 1	Glycerolipid metabolism (ko00561);; Glycerophospholipid metabolism (ko00564);; Phosphatidylinositol signaling system (ko04070)	[IT]	Lipid transport and metabolism;; Signal transduction mechanisms	Diacylglycerol kinase accessory domain	Diacylglycerol kinase 1 OS=Arabidopsis thaliana OX=3702 GN=DGK1 PE=1 SV=2	--	--	diacylglycerol kinase 1 isoform X1 [Brassica rapa]	biological process: metabolic process (GO:0008152);; biological process: cellular process (GO:0009987);; molecular function: catalytic activity (GO:0003824);; molecular function: binding (GO:0005488);; biological process: signaling (GO:0023052);; biological process: response to stimulus (GO:0050896);; biological process: biological regulation (GO:0065007);; cellular component: cellular anatomical…
BraA02g002920.3.5C	1791	1677	1848	5238	5577	4875	36.0277	36.3708	35.6799	99.0336	110.416	99.8395	1.66212e-110	1.62326	up	--	--	Molecular Function: DNA binding (GO:0003677);; Cellular Component: nucleus (GO:0005634);; Biological Process: regulation of transcription, DNA-templated (GO:0006355);;	--	--	--	--	--	Protein ATAF2 OS=Arabidopsis thaliana OX=3702 GN=NAC081 PE=1 SV=1	K	Transcription	unnamed protein product, partial [Brassica rapa]	molecular function: binding (GO:0005488);; cellular component: intracellular (GO:0005622);; cellular component: cellular anatomical entity (GO:0110165);; biological process: biological regulation (GO:0065007)
BraA02g003010.3.5C	51	24	82	139	115	83	1.07302	0.542772	1.64848	2.75227	2.39034	1.79134	0.00516492	1.18211	up	--	--	--	K00020|2.8e-14|mtr:MTR_8g088900|K00020 3-hydroxyisobutyrate dehydrogenase [EC:1.1.1.31] | (RefSeq) 6-phosphogluconate dehydrogenase-like protein	Valine, leucine and isoleucine degradation (ko00280)	--	--	Phosphate-induced protein 1 conserved region	Protein EXORDIUM-like 4 OS=Arabidopsis thaliana OX=3702 GN=EXL4 PE=2 SV=1	L	Replication, recombination and repair	protein EXORDIUM-like 4 [Brassica rapa]	--
BraA02g003380.3.5C	280	227	215	102	83	82	4.31268	3.76334	3.17979	1.46399	1.25312	1.28185	7.7246e-09	-1.37933	down	--	--	--	--	--	--	--	Domain of unknown function (DUF966)	Protein UPSTREAM OF FLC OS=Arabidopsis thaliana OX=3702 GN=UFC PE=2 SV=1	S	Function unknown	protein UPSTREAM OF FLC isoform X1 [Brassica rapa]	--
BraA02g003500.3.5C	85	90	85	41	28	21	2.4392	2.78514	2.35345	1.10955	0.792864	0.616182	0.000307944	-1.48371	down	--	--	--	--	--	--	--	--	Classical arabinogalactan protein 4 OS=Arabidopsis thaliana OX=3702 GN=AGP4 PE=1 SV=1	--	--	classical arabinogalactan protein 4 [Brassica rapa]	--
BraA02g003720.3.5C	101	80	148	266	285	235	2.60136	2.2104	3.66163	6.45665	7.24789	6.19164	3.26548e-08	1.32974	up	[H]	Coenzyme transport and metabolism	Molecular Function: methyltransferase activity (GO:0008168);;	K22438|1.7e-13|qsu:111983315|K22438 trans-aconitate 3-methyltransferase [EC:2.1.1.145] | (RefSeq) trans-aconitate 3-methyltransferase-like	--	[R]	General function prediction only	Methyltransferase domain	--	Q	Secondary metabolites biosynthesis, transport and catabolism	putative methyltransferase DDB_G0268948 [Brassica rapa]	molecular function: catalytic activity (GO:0003824)
BraA02g003820.3.5C	545	570	570	223	157	236	18.4301	20.7669	18.4587	7.06142	5.21102	8.11159	2.06927e-15	-1.39502	down	--	--	--	--	--	--	--	--	--	S	Function unknown	putative protein TPRXL [Brassica napus]	--
BraA02g004150.3.5C	3857	3511	4321	8406	7393	8001	46.517	46.3752	50.2784	94.7709	88.7545	98.0111	9.52243e-68	1.0891	up	[C]	Energy production and conversion	Molecular Function: malate dehydrogenase (decarboxylating) (NAD+) activity (GO:0004471);; Molecular Function: metal ion binding (GO:0046872);; Molecular Function: NAD binding (GO:0051287);;	K00029|0.0e+00|bna:106383609|K00029 malate dehydrogenase (oxaloacetate-decarboxylating)(NADP+) [EC:1.1.1.40] | (RefSeq) NADP-dependent malic enzyme 2	Pyruvate metabolism (ko00620);; Carbon fixation in photosynthetic organisms (ko00710);; Carbon metabolism (ko01200)	[C]	Energy production and conversion	Malic enzyme, NAD binding domain	NADP-dependent malic enzyme 2 OS=Arabidopsis thaliana OX=3702 GN=NADP-ME2 PE=1 SV=1	C	Energy production and conversion	NADP-dependent malic enzyme 2 [Brassica rapa]	biological process: metabolic process (GO:0008152);; molecular function: catalytic activity (GO:0003824);; molecular function: binding (GO:0005488)
BraA02g004200.3.5C	399	361	443	996	762	854	9.03043	8.80713	9.60686	21.1525	16.9678	19.6922	9.35423e-21	1.17881	up	--	--	Cellular Component: integral component of membrane (GO:0016021);;	K18266|2.7e-130|vvi:100262295|K18266 protein NDRG1 | (RefSeq) pollen-specific protein SF21	--	[S]	Function unknown	Ndr family	Protein NDL2 OS=Arabidopsis thaliana OX=3702 GN=NDL2 PE=1 SV=1	S	Function unknown	protein NDL2 isoform X1 [Brassica rapa]	cellular component: cellular anatomical entity (GO:0110165)
BraA02g004820.3.5C	304	310	354	1166	983	926	3.5864	3.94374	4.00882	12.8925	11.4371	11.1561	2.12897e-45	1.72521	up	[E]	Amino acid transport and metabolism	Molecular Function: aspartate kinase activity (GO:0004072);; Cellular Component: cytoplasm (GO:0005737);; Biological Process: threonine biosynthetic process (GO:0009088);; Biological Process: lysine biosynthetic process via diaminopimelate (GO:0009089);; Biological Process: homoserine biosynthetic process (GO:0009090);; Cellular Component: chloroplast stroma (GO:0009570);;	K00928|1.6e-175|bna:106384079|K00928 aspartate kinase [EC:2.7.2.4] | (RefSeq) aspartokinase 1, chloroplastic-like	Glycine, serine and threonine metabolism (ko00260);; Monobactam biosynthesis (ko00261);; Cysteine and methionine metabolism (ko00270);; Lysine biosynthesis (ko00300);; 2-Oxocarboxylic acid metabolism (ko01210);; Biosynthesis of amino acids (ko01230)	[E]	Amino acid transport and metabolism	Amino acid kinase family	Aspartokinase 1, chloroplastic OS=Arabidopsis thaliana OX=3702 GN=AK1 PE=1 SV=1	E	Amino acid transport and metabolism	unnamed protein product [Brassica rapa]	biological process: metabolic process (GO:0008152);; biological process: cellular process (GO:0009987);; molecular function: catalytic activity (GO:0003824);; cellular component: cellular anatomical entity (GO:0110165);; cellular component: intracellular (GO:0005622)
BraA02g005140.3.5C	981	965	938	2259	2266	2291	12.6818	13.1251	10.9738	25.0636	26.2431	27.4438	2.60961e-47	1.30009	up	[G]	Carbohydrate transport and metabolism	Cellular Component: integral component of membrane (GO:0016021);; Molecular Function: transmembrane transporter activity (GO:0022857);;	K12818|6.7e-82|smo:SELMODRAFT_429199|K12818 ATP-dependent RNA helicase DHX8/PRP22 [EC:3.6.4.13] | (RefSeq) hypothetical protein	Spliceosome (ko03040)	[R]	General function prediction only	Major Facilitator Superfamily	Protein ZINC INDUCED FACILITATOR 1 OS=Arabidopsis thaliana OX=3702 GN=ZIF1 PE=1 SV=2	S	Function unknown	protein ZINC INDUCED FACILITATOR 1 [Brassica rapa]	cellular component: cellular anatomical entity (GO:0110165);; molecular function: transporter activity (GO:0005215)
BraA02g005150.3.5C	170	100	127	305	246	230	1.96612	1.25202	1.40641	3.32134	2.79999	2.71904	1.07127e-05	1.03891	up	--	--	Cellular Component: membrane (GO:0016020);; Cellular Component: integral component of membrane (GO:0016021);; Molecular Function: transmembrane transporter activity (GO:0022857);; Biological Process: transmembrane transport (GO:0055085);;	K12818|1.9e-10|smo:SELMODRAFT_429199|K12818 ATP-dependent RNA helicase DHX8/PRP22 [EC:3.6.4.13] | (RefSeq) hypothetical protein	Spliceosome (ko03040)	[I]	Lipid transport and metabolism	Plasma-membrane choline transporter	Protein ZINC INDUCED FACILITATOR 1 OS=Arabidopsis thaliana OX=3702 GN=ZIF1 PE=1 SV=2	I	Lipid transport and metabolism	unnamed protein product [Brassica rapa]	cellular component: cellular anatomical entity (GO:0110165);; molecular function: transporter activity (GO:0005215);; biological process: cellular process (GO:0009987);; biological process: localization (GO:0051179)
BraA02g005600.3.5C	500	563	738	5648	4333	4499	6.60761	8.01675	9.34617	70.0264	56.3422	60.5722	2.82032e-179	3.06627	up	[P]	Inorganic ion transport and metabolism	Cellular Component: plasma membrane (GO:0005886);; Cellular Component: plant-type vacuole membrane (GO:0009705);; Molecular Function: nitrate transmembrane transporter activity (GO:0015112);; Biological Process: nitrate transport (GO:0015706);; Cellular Component: integral component of membrane (GO:0016021);; Biological Process: cellular response to nitrate (GO:0071249);;	K02575|1.6e-264|brp:103850937|K02575 MFS transporter, NNP family, nitrate/nitrite transporter | (RefSeq) high affinity nitrate transporter 2.7	Nitrogen metabolism (ko00910)	--	--	Major Facilitator Superfamily	High affinity nitrate transporter 2.7 OS=Arabidopsis thaliana OX=3702 GN=NRT2.7 PE=2 SV=1	P	Inorganic ion transport and metabolism	high affinity nitrate transporter 2.7 [Brassica rapa]	cellular component: cellular anatomical entity (GO:0110165);; cellular component: intracellular (GO:0005622);; biological process: cellular process (GO:0009987);; biological process: localization (GO:0051179);; molecular function: transporter activity (GO:0005215);; biological process: response to stimulus (GO:0050896)
BraA02g005620.3.5C	580	536	596	1089	1046	1146	6.06421	6.02973	5.96417	10.6717	10.7477	12.19	2.49818e-20	1.00133	up	[L]	Replication, recombination and repair	Molecular Function: nucleic acid binding (GO:0003676);; Molecular Function: helicase activity (GO:0004386);; Molecular Function: ATP binding (GO:0005524);; Cellular Component: integral component of membrane (GO:0016021);;	K12823|9.7e-298|brp:103850938|K12823 ATP-dependent RNA helicase DDX5/DBP2 [EC:3.6.4.13] | (RefSeq) DEAD-box ATP-dependent RNA helicase 46 isoform X1	Spliceosome (ko03040)	[A]	RNA processing and modification	DEAD/DEAH box helicase	DEAD-box ATP-dependent RNA helicase 46 OS=Arabidopsis thaliana OX=3702 GN=RH46 PE=2 SV=2	A	RNA processing and modification	unnamed protein product [Brassica rapa]	molecular function: binding (GO:0005488);; molecular function: catalytic activity (GO:0003824);; cellular component: cellular anatomical entity (GO:0110165)
BraA02g005650.3.5C	75	53	59	826	904	704	1.22186	0.934583	0.92206	12.6764	14.55	11.7426	6.46199e-98	3.76509	up	[M]	Cell wall/membrane/envelope biogenesis	Molecular Function: oxidoreductase activity (GO:0016491);; Molecular Function: oxidoreductase activity, acting on the CH-OH group of donors, NAD or NADP as acceptor (GO:0016616);;	K09753|3.2e-36|ppp:112288176|K09753 cinnamoyl-CoA reductase [EC:1.2.1.44] | (RefSeq) cinnamoyl-CoA reductase 1-like isoform X1	Phenylpropanoid biosynthesis (ko00940)	[V]	Defense mechanisms	NAD dependent epimerase/dehydratase family	Cinnamoyl-CoA reductase-like SNL6 OS=Oryza sativa subsp. japonica OX=39947 GN=SNL6 PE=3 SV=1	V	Defense mechanisms	cinnamoyl-CoA reductase-like SNL6 isoform X1 [Brassica rapa]	molecular function: catalytic activity (GO:0003824);; biological process: metabolic process (GO:0008152)
BraA02g005970.3.5C	130	76	141	33	60	64	6.44552	4.05763	6.72969	1.50262	2.89302	3.20053	0.00819444	-1.0557	down	[J]	Translation, ribosomal structure and biogenesis	Molecular Function: structural constituent of ribosome (GO:0003735);; Cellular Component: ribosome (GO:0005840);; Biological Process: translation (GO:0006412);;	K02899|2.3e-84|brp:103850976|K02899 large subunit ribosomal protein L27 | (RefSeq) 50S ribosomal protein L27	Ribosome (ko03010)	[J]	Translation, ribosomal structure and biogenesis	Ribosomal L27 protein	50S ribosomal protein L27, chloroplastic OS=Spinacia oleracea OX=3562 GN=RPL27 PE=1 SV=2	J	Translation, ribosomal structure and biogenesis	50S ribosomal protein L27 [Brassica rapa]	molecular function: structural molecule activity (GO:0005198);; cellular component: intracellular (GO:0005622);; cellular component: cellular anatomical entity (GO:0110165);; biological process: metabolic process (GO:0008152);; biological process: cellular process (GO:0009987)
BraA02g006130.3.5C	98	120	92	357	337	173	3.84418	5.09098	3.47481	13.1768	13.0482	6.93942	5.0103e-08	1.52569	up	--	--	Cellular Component: cortical microtubule, transverse to long axis (GO:0010005);; Biological Process: cortical microtubule organization (GO:0043622);;	K18635|9.3e-53|bna:106367172|K18635 protein SPIRAL1 and related proteins | (RefSeq) protein SPIRAL1-like 4	--	--	--	--	Protein SPIRAL1-like 4 OS=Arabidopsis thaliana OX=3702 GN=SP1L4 PE=2 SV=1	--	--	protein SPIRAL1-like 4 [Brassica rapa]	cellular component: intracellular (GO:0005622);; cellular component: cellular anatomical entity (GO:0110165);; biological process: cellular process (GO:0009987)
BraA02g006160.3.5C	332	267	282	606	548	540	5.47463	4.7277	4.44787	9.35293	8.8725	9.04887	5.58763e-12	1.0034	up	--	--	Molecular Function: intramolecular transferase activity (GO:0016866);; Biological Process: plant-type cell wall organization or biogenesis (GO:0071669);;	K13379|4.4e-219|bna:106367169|K13379 reversibly glycosylated polypeptide / UDP-arabinopyranose mutase [EC:2.4.1.- 5.4.99.30] | (RefSeq) UDP-arabinopyranose mutase 2-like	Amino sugar and nucleotide sugar metabolism (ko00520)	--	--	Reversibly glycosylated polypeptide	UDP-arabinopyranose mutase 2 OS=Arabidopsis thaliana OX=3702 GN=RGP2 PE=1 SV=1	S	Function unknown	UDP-arabinopyranose mutase 2 [Brassica rapa]	molecular function: catalytic activity (GO:0003824);; biological process: cellular process (GO:0009987)
BraA02g006600.3.5C	2388	2384	2373	6354	6137	6527	44.1706	47.5013	42.0382	110.127	109.99	122.855	6.06841e-92	1.4716	up	[E]	Amino acid transport and metabolism	Molecular Function: glutamate-ammonia ligase activity (GO:0004356);; Molecular Function: ATP binding (GO:0005524);; Biological Process: glutamine biosynthetic process (GO:0006542);;	K01915|4.4e-150|bna:106354451|K01915 glutamine synthetase [EC:6.3.1.2] | (RefSeq) glutamine synthetase cytosolic isozyme 1-4-like	Arginine biosynthesis (ko00220);; Alanine, aspartate and glutamate metabolism (ko00250);; Glyoxylate and dicarboxylate metabolism (ko00630);; Nitrogen metabolism (ko00910);; Biosynthesis of amino acids (ko01230)	[E]	Amino acid transport and metabolism	Glutamine synthetase, beta-Grasp domain	Glutamine synthetase cytosolic isozyme 1-4 OS=Arabidopsis thaliana OX=3702 GN=GLN1-4 PE=1 SV=1	E	Amino acid transport and metabolism	PREDICTED: glutamine synthetase cytosolic isozyme 1-4-like [Brassica oleracea var. oleracea]	molecular function: catalytic activity (GO:0003824);; molecular function: binding (GO:0005488);; biological process: metabolic process (GO:0008152);; biological process: cellular process (GO:0009987)
BraA02g007130.3.5C	229	201	238	79	106	84	7.04942	6.65852	7.01785	2.2696	3.19993	2.63309	3.42919e-07	-1.24548	down	--	--	--	K03327|1.9e-14|nta:107781954|K03327 multidrug resistance protein, MATE family | (RefSeq) protein DETOXIFICATION 14-like	--	--	--	Domain of unknown function (DUF4228)	--	S	Function unknown	uncharacterized protein LOC103851103 [Brassica rapa]	--
BraA02g007480.3.5C	8485	8477	8965	20138	18547	20518	71.2852	75.7458	72.6159	160.112	150.196	176.955	4.19853e-90	1.2512	up	[E]	Amino acid transport and metabolism	Molecular Function: 5-methyltetrahydropteroyltriglutamate-homocysteine S-methyltransferase activity (GO:0003871);; Cellular Component: extracellular region (GO:0005576);; Cellular Component: cytosol (GO:0005829);; Molecular Function: zinc ion binding (GO:0008270);; Molecular Function: methionine synthase activity (GO:0008705);; Biological Process: methionine biosynthetic process (GO:0009086);;	K00549|0.0e+00|brp:103851137|K00549 5-methyltetrahydropteroyltriglutamate--homocysteine methyltransferase [EC:2.1.1.14] | (RefSeq) 5-methyltetrahydropteroyltriglutamate-- homocysteine methyltransferase 1	Cysteine and methionine metabolism (ko00270);; Selenocompound metabolism (ko00450);; Biosynthesis of amino acids (ko01230)	[E]	Amino acid transport and metabolism	Cobalamin-independent synthase, Catalytic domain	5-methyltetrahydropteroyltriglutamate--homocysteine methyltransferase 1 OS=Arabidopsis thaliana OX=3702 GN=MS1 PE=1 SV=1	E	Amino acid transport and metabolism	5-methyltetrahydropteroyltriglutamate--homocysteine methyltransferase 1 [Brassica rapa]	molecular function: catalytic activity (GO:0003824);; cellular component: cellular anatomical entity (GO:0110165);; molecular function: binding (GO:0005488);; biological process: metabolic process (GO:0008152);; biological process: cellular process (GO:0009987)
BraA02g007640.3.5C	18	16	25	829	745	659	0.350904	0.34743	0.488396	15.8832	14.9677	13.7012	1.58369e-110	5.30317	up	--	--	Cellular Component: integral component of membrane (GO:0016021);;	--	--	--	--	--	--	--	--	uncharacterized protein LOC103851161 [Brassica rapa]	cellular component: cellular anatomical entity (GO:0110165)
BraA02g007770.3.5C	865	632	914	242	262	287	7.77403	5.82259	7.92036	2.36071	2.08265	3.18966	1.91744e-24	-1.53483	down	--	--	Molecular Function: molecular_function (GO:0003674);; Molecular Function: nucleic acid binding (GO:0003676);; Molecular Function: RNA binding (GO:0003723);; Molecular Function: catalytic activity (GO:0003824);; Molecular Function: nuclease activity (GO:0004518);; Molecular Function: endonuclease activity (GO:0004519);; Molecular Function: binding (GO:0005488);; Cellular Component: cellular_compon…	--	--	[R]	General function prediction only	PPR repeat	Pentatricopeptide repeat-containing protein At5g18475 OS=Arabidopsis thaliana OX=3702 GN=At5g18475 PE=2 SV=1	S	Function unknown	pentatricopeptide repeat-containing protein At5g18475 [Brassica rapa]	molecular function: binding (GO:0005488);; molecular function: catalytic activity (GO:0003824);; biological process: metabolic process (GO:0008152);; biological process: cellular process (GO:0009987);; cellular component: intracellular (GO:0005622);; cellular component: cellular anatomical entity (GO:0110165)
BraA02g007870.3.5C	691	508	698	252	298	251	27.2415	21.5805	26.3534	9.31314	11.5521	10.0541	6.79732e-14	-1.1735	down	--	--	Molecular Function: electron transfer activity (GO:0009055);; Molecular Function: protein disulfide oxidoreductase activity (GO:0015035);;	K03676|3.4e-52|brp:103851186|K03676 glutaredoxin 3 | (RefSeq) monothiol glutaredoxin-S2	--	[O]	Posttranslational modification, protein turnover, chaperones	Glutaredoxin	Monothiol glutaredoxin-S2 OS=Arabidopsis thaliana OX=3702 GN=GRXS2 PE=3 SV=1	O	Posttranslational modification, protein turnover, chaperones	monothiol glutaredoxin-S2 [Brassica rapa]	biological process: metabolic process (GO:0008152);; molecular function: catalytic activity (GO:0003824)
BraA02g008120.3.5C	182	184	166	76	78	75	1.22986	1.33514	1.07012	0.479911	0.516416	0.510098	1.22956e-05	-1.15957	down	--	--	Biological Process: signal transduction (GO:0007165);; Molecular Function: ADP binding (GO:0043531);;	K09338|8.3e-131|brp:103838097|K09338 homeobox-leucine zipper protein | (RefSeq) LOW QUALITY PROTEIN: homeobox-leucine zipper protein HAT7	--	--	--	TIR domain	Disease resistance-like protein DSC2 OS=Arabidopsis thaliana OX=3702 GN=DSC2 PE=1 SV=1	T	Signal transduction mechanisms	unnamed protein product [Brassica rapa]	biological process: cellular process (GO:0009987);; biological process: biological regulation (GO:0065007);; molecular function: binding (GO:0005488)
BraA02g008360.3.5C	447	300	497	943	1150	965	7.45257	5.22764	7.929	14.5883	18.3774	16.1795	6.4368e-20	1.37345	up	--	--	Biological Process: polyamine biosynthetic process (GO:0006596);; Molecular Function: transferase activity (GO:0016740);;	K18787|2.8e-39|bna:106425813|K18787 thermospermine synthase [EC:2.5.1.79] | (RefSeq) thermospermine synthase ACAULIS5	--	[E]	Amino acid transport and metabolism	Spermidine synthase tetramerisation domain	Thermospermine synthase ACAULIS5 OS=Arabidopsis thaliana OX=3702 GN=ACL5 PE=1 SV=1	E	Amino acid transport and metabolism	PREDICTED: thermospermine synthase ACAULIS5 [Raphanus sativus]	biological process: metabolic process (GO:0008152);; biological process: cellular process (GO:0009987);; molecular function: catalytic activity (GO:0003824)
BraA02g008900.3.5C	4734	4121	4942	1952	2097	2149	41.5623	39.0932	41.6381	16.1161	18.1985	19.1767	6.13563e-45	-1.08773	down	[G]	Carbohydrate transport and metabolism	Molecular Function: catalytic activity (GO:0003824);;	K06617|0.0e+00|brp:103851337|K06617 raffinose synthase [EC:2.4.1.82] | (RefSeq) probable galactinol--sucrose galactosyltransferase 6 isoform X1	Galactose metabolism (ko00052)	--	--	Raffinose synthase or seed imbibition protein Sip1	Probable galactinol--sucrose galactosyltransferase 6 OS=Arabidopsis thaliana OX=3702 GN=RFS6 PE=2 SV=2	S	Function unknown	probable galactinol--sucrose galactosyltransferase 6 isoform X2 [Brassica rapa]	molecular function: catalytic activity (GO:0003824)
BraA02g009130.3.5C	544	446	484	200	152	229	22.7398	20.0599	19.3666	7.83467	6.22139	9.73378	2.92498e-12	-1.28044	down	--	--	Cellular Component: cell wall (GO:0005618);; Molecular Function: manganese ion binding (GO:0030145);; Molecular Function: nutrient reservoir activity (GO:0045735);; Cellular Component: apoplast (GO:0048046);;	--	--	--	--	Cupin	Germin-like protein 1 OS=Sinapis alba OX=3728 GN=GLP1 PE=2 SV=1	S	Function unknown	germin-like protein 1 [Brassica rapa]	cellular component: cellular anatomical entity (GO:0110165);; molecular function: binding (GO:0005488);; molecular function: nutrient reservoir activity (GO:0045735)
BraA02g009390.3.5C	182	178	192	54	28	43	0.998623	1.05	1.00817	0.276551	0.149718	0.238799	2.32251e-12	-2.08856	down	[F]	Nucleotide transport and metabolism	Molecular Function: iron ion binding (GO:0005506);; Molecular Function: electron transfer activity (GO:0009055);; Molecular Function: 2 iron, 2 sulfur cluster binding (GO:0051537);; Molecular Function: FAD binding (GO:0071949);;	K11817|0.0e+00|brp:103851392|K11817 indole-3-acetaldehyde oxidase [EC:1.2.3.7] | (RefSeq) indole-3-acetaldehyde oxidase	Tryptophan metabolism (ko00380)	[F]	Nucleotide transport and metabolism	Molybdopterin-binding domain of aldehyde dehydrogenase	Indole-3-acetaldehyde oxidase OS=Arabidopsis thaliana OX=3702 GN=AAO1 PE=1 SV=2	F	Nucleotide transport and metabolism	indole-3-acetaldehyde oxidase [Brassica rapa]	molecular function: binding (GO:0005488);; biological process: metabolic process (GO:0008152);; molecular function: catalytic activity (GO:0003824)
BraA02g009490.3.5C	26	26	30	218	155	200	0.299518	0.268672	0.304123	2.42509	1.787	2.41122	2.90442e-21	2.8637	up	--	--	Molecular Function: copper ion binding (GO:0005507);; Cellular Component: extracellular region (GO:0005576);; Molecular Function: oxidoreductase activity (GO:0016491);;	K00423|6.9e-65|bna:106425805|K00423 L-ascorbate oxidase [EC:1.10.3.3] | (RefSeq) L-ascorbate oxidase	Ascorbate and aldarate metabolism (ko00053)	[Q]	Secondary metabolites biosynthesis, transport and catabolism	Multicopper oxidase	L-ascorbate oxidase OS=Arabidopsis thaliana OX=3702 GN=AAO PE=1 SV=1	Q	Secondary metabolites biosynthesis, transport and catabolism	L-ascorbate oxidase [Brassica napus]	molecular function: binding (GO:0005488);; cellular component: cellular anatomical entity (GO:0110165);; molecular function: catalytic activity (GO:0003824)
BraA02g009580.3.5C	292	298	276	161	100	106	2.1734	2.39233	2.0914	1.11464	0.726391	0.795884	2.07475e-07	-1.19076	down	--	--	Molecular Function: nucleic acid binding (GO:0003676);; Biological Process: gene silencing by RNA (GO:0031047);;	K11593|0.0e+00|brp:103851403|K11593 eukaryotic translation initiation factor 2C | (RefSeq) protein argonaute 9	--	[J]	Translation, ribosomal structure and biogenesis	N-terminal domain of argonaute	Protein argonaute 9 OS=Arabidopsis thaliana OX=3702 GN=AGO9 PE=2 SV=2	J	Translation, ribosomal structure and biogenesis	protein argonaute 9 [Brassica rapa]	molecular function: binding (GO:0005488);; biological process: cellular process (GO:0009987);; biological process: biological regulation (GO:0065007)
BraA02g009600.3.5C	1148	925	1099	317	268	337	23.0872	20.5282	21.2045	5.7203	5.42307	7.08957	1.26304e-41	-1.71802	down	--	--	Molecular Function: protein binding (GO:0005515);;	K19720|1.8e-22|mng:MNEG_1488|K19720 collagen type III alpha | (RefSeq) SNF1-related protein kinase regulatory subunit beta-2	--	[G]	Carbohydrate transport and metabolism	5'-AMP-activated protein kinase beta subunit, interaction domain	SNF1-related protein kinase regulatory subunit beta-1 OS=Arabidopsis thaliana OX=3702 GN=KINB1 PE=1 SV=1	G	Carbohydrate transport and metabolism	SNF1-related protein kinase regulatory subunit beta-1-like [Brassica napus]	molecular function: binding (GO:0005488)
BraA02g009650.3.5C	838	886	997	241	220	166	14.463	16.6214	16.6226	3.86034	3.69591	3.08453	2.18141e-45	-2.06108	down	--	--	--	--	--	[K]	Transcription	--	--	K	Transcription	uncharacterized protein LOC103851410 [Brassica rapa]	--
BraA02g009800.3.5C	40	69	71	128	184	123	0.673662	1.27823	1.1571	2.06429	3.10973	2.14116	0.0001055	1.3321	up	[C]	Energy production and conversion	Molecular Function: electron-transferring-flavoprotein dehydrogenase activity (GO:0004174);; Cellular Component: cytoplasm (GO:0005737);; Molecular Function: flavin adenine dinucleotide binding (GO:0050660);;	K17872|3.6e-11|cann:107868106|K17872 demethylphylloquinone reductase [EC:1.6.5.12] | (RefSeq) alternative NAD(P)H-ubiquinone oxidoreductase C1, chloroplastic/mitochondrial	Ubiquinone and other terpenoid-quinone biosynthesis (ko00130)	[C]	Energy production and conversion	Pyridine nucleotide-disulphide oxidoreductase	External alternative NAD(P)H-ubiquinone oxidoreductase B2, mitochondrial OS=Arabidopsis thaliana OX=3702 GN=NDB2 PE=1 SV=1	C	Energy production and conversion	apoptosis-inducing factor homolog A [Brassica rapa]	biological process: metabolic process (GO:0008152);; biological process: cellular process (GO:0009987);; molecular function: catalytic activity (GO:0003824);; cellular component: cellular anatomical entity (GO:0110165);; molecular function: binding (GO:0005488)
BraA02g009840.3.5C	19	21	43	113	131	76	1.00698	1.24572	2.22735	5.7882	7.06369	4.21636	1.29955e-06	2.01822	up	--	--	--	--	--	[R]	General function prediction only	--	PHD finger protein MALE STERILITY 1 OS=Arabidopsis thaliana OX=3702 GN=MS1 PE=1 SV=1	--	--	uncharacterized protein LOC103851430 [Brassica rapa]	--
BraA02g010000.3.5C	56	24	43	141	149	185	0.89003	0.405107	0.650571	2.10059	2.31733	2.98786	1.31601e-09	2.02833	up	[Q]	Secondary metabolites biosynthesis, transport and catabolism	Biological Process: lipid metabolic process (GO:0006629);; Biological Process: suberin biosynthetic process (GO:0010345);; Biological Process: long-chain fatty-acyl-CoA metabolic process (GO:0035336);; Cellular Component: intracellular membrane-bounded organelle (GO:0043231);; Molecular Function: fatty-acyl-CoA reductase (alcohol-forming) activity (GO:0080019);; Molecular Function: alcohol-formin…	K13356|7.6e-283|brp:103851446|K13356 alcohol-forming fatty acyl-CoA reductase [EC:1.2.1.84] | (RefSeq) fatty acyl-CoA reductase 1	Cutin, suberine and wax biosynthesis (ko00073);; Peroxisome (ko04146)	[I]	Lipid transport and metabolism	Male sterility protein	Fatty acyl-CoA reductase 1 OS=Arabidopsis thaliana OX=3702 GN=FAR1 PE=1 SV=1	I	Lipid transport and metabolism	fatty acyl-CoA reductase 1 [Brassica rapa]	biological process: metabolic process (GO:0008152);; biological process: cellular process (GO:0009987);; cellular component: intracellular (GO:0005622);; cellular component: cellular anatomical entity (GO:0110165);; molecular function: catalytic activity (GO:0003824)
BraA02g010020.3.5C	111	41	79	10	17	8	3.04146	1.19915	2.07571	0.25608	0.441595	0.217361	1.12247e-06	-2.64052	down	--	--	Molecular Function: DNA-binding transcription factor activity (GO:0003700);; Cellular Component: nucleus (GO:0005634);; Molecular Function: sequence-specific DNA binding (GO:0043565);;	K18834|3.4e-09|cpap:110808706|K18834 WRKY transcription factor 1 | (RefSeq) WRKY transcription factor 1	Plant-pathogen interaction (ko04626)	--	--	WRKY DNA -binding domain	Probable WRKY transcription factor 38 OS=Arabidopsis thaliana OX=3702 GN=WRKY38 PE=1 SV=1	K	Transcription	probable WRKY transcription factor 38 [Brassica rapa]	molecular function: transcription regulator activity (GO:0140110);; cellular component: intracellular (GO:0005622);; cellular component: cellular anatomical entity (GO:0110165);; molecular function: binding (GO:0005488)
BraA02g010030.3.5C	130	90	84	45	39	27	2.82725	2.19554	1.71098	0.751038	0.87866	0.562472	0.000320614	-1.3988	down	--	--	Molecular Function: DNA-binding transcription factor activity (GO:0003700);; Cellular Component: nucleus (GO:0005634);; Molecular Function: sequence-specific DNA binding (GO:0043565);;	--	--	--	--	--	Probable WRKY transcription factor 38 OS=Arabidopsis thaliana OX=3702 GN=WRKY38 PE=1 SV=1	K	Transcription	probable WRKY transcription factor 38 [Brassica napus]	molecular function: transcription regulator activity (GO:0140110);; cellular component: intracellular (GO:0005622);; cellular component: cellular anatomical entity (GO:0110165);; molecular function: binding (GO:0005488)
BraA02g010400.3.5C	1760	1438	1742	4161	4468	3758	43.7754	50.2931	52.3352	96.9906	140.193	122.881	1.08363e-65	1.39109	up	--	--	--	K20855|7.0e-07|pavi:110763119|K20855 beta-1,3-galactosyltransferase 1/2/3/4/5/7/8 [EC:2.4.1.-] | (RefSeq) probable beta-1,3-galactosyltransferase 2	--	--	--	Senescence regulator	--	S	Function unknown	uncharacterized protein LOC103851491 [Brassica rapa]	--
BraA02g010710.3.5C	115	87	122	230	286	194	1.30205	1.0567	1.32125	2.43616	3.18706	2.23133	9.31455e-07	1.20039	up	[DPM]	Cell cycle control, cell division, chromosome partitioning;; Inorganic ion transport and metabolism;; Cell wall/membrane/envelope biogenesis	Molecular Function: copper ion binding (GO:0005507);; Biological Process: lignin catabolic process (GO:0046274);; Cellular Component: apoplast (GO:0048046);; Molecular Function: hydroquinone:oxygen oxidoreductase activity (GO:0052716);;	K05909|0.0e+00|bna:106385758|K05909 laccase [EC:1.10.3.2] | (RefSeq) laccase-17 isoform X1	--	[Q]	Secondary metabolites biosynthesis, transport and catabolism	Multicopper oxidase	Laccase-17 OS=Arabidopsis thaliana OX=3702 GN=LAC17 PE=2 SV=1	Q	Secondary metabolites biosynthesis, transport and catabolism	laccase-17 [Brassica rapa]	molecular function: binding (GO:0005488);; biological process: metabolic process (GO:0008152);; biological process: cellular process (GO:0009987);; cellular component: cellular anatomical entity (GO:0110165);; molecular function: catalytic activity (GO:0003824)
BraA02g010930.3.5C	2725	2490	2895	1099	1170	1135	33.1021	32.689	36.2594	12.533	14.2481	14.6025	3.33249e-48	-1.1881	down	[H]	Coenzyme transport and metabolism	Molecular Function: GTP cyclohydrolase II activity (GO:0003935);; Cellular Component: cytoplasm (GO:0005737);; Molecular Function: 3,4-dihydroxy-2-butanone-4-phosphate synthase activity (GO:0008686);; Biological Process: riboflavin biosynthetic process (GO:0009231);; Cellular Component: chloroplast (GO:0009507);;	K14652|2.4e-159|brp:103851554|K14652 3,4-dihydroxy 2-butanone 4-phosphate synthase / GTP cyclohydrolase II [EC:4.1.99.12 3.5.4.25] | (RefSeq) monofunctional riboflavin biosynthesis protein RIBA 3, chloroplastic isoform X1	Riboflavin metabolism (ko00740);; Folate biosynthesis (ko00790)	[H]	Coenzyme transport and metabolism	3,4-dihydroxy-2-butanone 4-phosphate synthase	Monofunctional riboflavin biosynthesis protein RIBA 3, chloroplastic OS=Arabidopsis thaliana OX=3702 GN=RIBA3 PE=1 SV=1	H	Coenzyme transport and metabolism	monofunctional riboflavin biosynthesis protein RIBA 3, chloroplastic isoform X2 [Brassica rapa]	molecular function: catalytic activity (GO:0003824);; cellular component: cellular anatomical entity (GO:0110165);; biological process: metabolic process (GO:0008152);; biological process: cellular process (GO:0009987);; cellular component: intracellular (GO:0005622)
BraA02g010950.3.5C	54	84	77	38	25	17	0.60568	1.02682	0.838873	0.398649	0.278514	0.195916	0.00381372	-1.3862	down	--	--	Cellular Component: exocyst (GO:0000145);; Biological Process: exocytosis (GO:0006887);; Biological Process: protein transport (GO:0015031);;	K07195|0.0e+00|brp:103851556|K07195 exocyst complex component 7 | (RefSeq) exocyst complex component EXO70H1	--	[U]	Intracellular trafficking, secretion, and vesicular transport	Exo70 exocyst complex subunit	Exocyst complex component EXO70H1 OS=Arabidopsis thaliana OX=3702 GN=EXO70H1 PE=1 SV=1	U	Intracellular trafficking, secretion, and vesicular transport	exocyst complex component EXO70H1 [Brassica rapa]	cellular component: protein-containing complex (GO:0032991);; biological process: cellular process (GO:0009987);; biological process: localization (GO:0051179)
BraA02g011000.3.5C	84	106	131	21	32	52	0.712119	0.971018	1.06854	0.165175	0.262893	0.450595	0.000282997	-1.53719	down	--		Molecular Function: protein kinase activity (GO:0004672);; Molecular Function: ATP binding (GO:0005524);; Cellular Component: integral component of membrane (GO:0016021);;	K16224|4.1e-181|boe:106304564|K16224 senescence-induced receptor-like serine/threonine-protein kinase | (RefSeq) senescence-induced receptor-like serine/threonine-protein kinase	MAPK signaling pathway - plant (ko04016);; Plant-pathogen interaction (ko04626)	--	--	Malectin-like domain	Probable LRR receptor-like serine/threonine-protein kinase At5g59680 OS=Arabidopsis thaliana OX=3702 GN=At5g59680 PE=1 SV=1	T	Signal transduction mechanisms	probable LRR receptor-like serine/threonine-protein kinase At5g59680 isoform X1 [Brassica rapa]	biological process: metabolic process (GO:0008152);; biological process: cellular process (GO:0009987);; molecular function: catalytic activity (GO:0003824);; molecular function: binding (GO:0005488);; cellular component: cellular anatomical entity (GO:0110165)
BraA02g011290.3.5C	3087	3192	4456	10228	8940	8373	117.816	131.202	162.874	365.815	335.33	325.192	5.03795e-52	1.42276	up	--	--	Biological Process: lipid transport (GO:0006869);; Molecular Function: lipid binding (GO:0008289);; Cellular Component: membrane (GO:0016020);;	--	--	--	--	Protease inhibitor/seed storage/LTP family	Non-specific lipid-transfer protein 4 OS=Arabidopsis thaliana OX=3702 GN=LTP4 PE=3 SV=1	T	Signal transduction mechanisms	non-specific lipid-transfer protein 4 [Brassica rapa]	biological process: localization (GO:0051179);; molecular function: binding (GO:0005488);; cellular component: cellular anatomical entity (GO:0110165)
BraA02g011940.3.5C	1397	1305	1542	7601	7756	7326	42.018	42.2972	44.4426	214.353	229.364	224.351	0	2.48166	up	--	--	Biological Process: jasmonic acid metabolic process (GO:0009694);; Biological Process: salicylic acid metabolic process (GO:0009696);; Molecular Function: hydrolase activity (GO:0016787);; Molecular Function: methyl indole-3-acetate esterase activity (GO:0080030);; Molecular Function: methyl salicylate esterase activity (GO:0080031);; Molecular Function: methyl jasmonate esterase activity (GO:008…	K13544|3.6e-66|thj:104804464|K13544 pheophorbidase [EC:3.1.1.82] | (RefSeq) pheophorbidase isoform X1	Porphyrin and chlorophyll metabolism (ko00860)	--	--	Serine aminopeptidase, S33	Methylesterase 18 OS=Arabidopsis thaliana OX=3702 GN=MES18 PE=2 SV=1	S	Function unknown	methylesterase 18 [Brassica rapa]	biological process: metabolic process (GO:0008152);; biological process: cellular process (GO:0009987);; molecular function: catalytic activity (GO:0003824)
BraA02g012450.3.5C	800	788	865	1670	1509	1805	12.4734	13.3726	13.0468	24.6343	23.3607	29.0238	3.06328e-26	1.08476	up	--	--	Cellular Component: nucleus (GO:0005634);; Molecular Function: zinc ion binding (GO:0008270);;	--	--	[K]	Transcription	B-box zinc finger	Zinc finger protein CONSTANS-LIKE 5 OS=Arabidopsis thaliana OX=3702 GN=COL5 PE=2 SV=2	K	Transcription	zinc finger protein CONSTANS-LIKE 5 [Brassica napus]	cellular component: intracellular (GO:0005622);; cellular component: cellular anatomical entity (GO:0110165);; molecular function: binding (GO:0005488)
BraA02g012800.3.5C	34	32	31	155	120	108	0.787542	0.79498	0.688126	3.41624	2.77632	2.58316	1.20325e-09	2.03428	up	--	--	Molecular Function: protein dimerization activity (GO:0046983);;	K13422|1.5e-16|ppp:112288376|K13422 transcription factor MYC2 | (RefSeq) transcription factor MYC3-like isoform X1	MAPK signaling pathway - plant (ko04016);; Plant hormone signal transduction (ko04075)	--	--	Helix-loop-helix DNA-binding domain	Transcription factor bHLH35 OS=Arabidopsis thaliana OX=3702 GN=BHLH35 PE=2 SV=1	K	Transcription	transcription factor bHLH35 [Brassica rapa]	molecular function: binding (GO:0005488)
BraA02g012910.3.5C	61	56	48	277	279	254	0.476646	0.467399	0.355084	2.03785	2.1525	2.0305	2.82459e-23	2.35308	up	[C]	Energy production and conversion	Biological Process: cytokinin metabolic process (GO:0009690);; Molecular Function: cytokinin dehydrogenase activity (GO:0019139);; Molecular Function: FAD binding (GO:0071949);;	K00279|2.2e-110|boe:106324800|K00279 cytokinin dehydrogenase [EC:1.5.99.12] | (RefSeq) cytokinin dehydrogenase 3	Zeatin biosynthesis (ko00908)	[C]	Energy production and conversion	FAD binding domain	Cytokinin dehydrogenase 3 OS=Arabidopsis thaliana OX=3702 GN=CKX3 PE=1 SV=1	C	Energy production and conversion	cytokinin dehydrogenase 3 [Brassica rapa]	biological process: metabolic process (GO:0008152);; biological process: cellular process (GO:0009987);; biological process: biological regulation (GO:0065007);; molecular function: catalytic activity (GO:0003824);; molecular function: binding (GO:0005488)
BraA02g012980.3.5C	97	100	131	254	186	218	0.642991	0.716818	0.832032	1.58604	1.21354	1.47358	9.42713e-06	1.06497	up	--		Molecular Function: protein kinase activity (GO:0004672);; Molecular Function: ATP binding (GO:0005524);; Cellular Component: integral component of membrane (GO:0016021);;	K13430|3.6e-87|nau:109243754|K13430 serine/threonine-protein kinase PBS1 [EC:2.7.11.1] | (RefSeq) serine/threonine-protein kinase PBS1	Plant-pathogen interaction (ko04626)	[T]	Signal transduction mechanisms	Protein tyrosine and serine/threonine kinase	Receptor-like serine/threonine-protein kinase ALE2 OS=Arabidopsis thaliana OX=3702 GN=ALE2 PE=1 SV=1	T	Signal transduction mechanisms	receptor-like serine/threonine-protein kinase ALE2 [Brassica rapa]	biological process: metabolic process (GO:0008152);; biological process: cellular process (GO:0009987);; molecular function: catalytic activity (GO:0003824);; molecular function: binding (GO:0005488);; cellular component: cellular anatomical entity (GO:0110165)
BraA02g012990.3.5C	141	91	111	51	56	26	1.21748	0.839589	0.918033	0.405069	0.468715	0.225505	0.000657169	-1.30513	down	[G]	Carbohydrate transport and metabolism	Molecular Function: beta-galactosidase activity (GO:0004565);; Biological Process: carbohydrate metabolic process (GO:0005975);;	K12309|0.0e+00|csat:104711840|K12309 beta-galactosidase [EC:3.2.1.23] | (RefSeq) LOW QUALITY PROTEIN: beta-galactosidase 2	Galactose metabolism (ko00052);; Other glycan degradation (ko00511);; Glycosaminoglycan degradation (ko00531);; Sphingolipid metabolism (ko00600);; Glycosphingolipid biosynthesis - ganglio series (ko00604)	[G]	Carbohydrate transport and metabolism	Glycosyl hydrolases family 35	Beta-galactosidase 4 OS=Arabidopsis thaliana OX=3702 GN=BGAL4 PE=1 SV=1	G	Carbohydrate transport and metabolism	unnamed protein product, partial [Brassica rapa]	molecular function: catalytic activity (GO:0003824);; biological process: metabolic process (GO:0008152)
BraA02g013090.3.5C	211	190	269	31	56	49	5.12048	4.96189	6.24765	0.688875	1.33825	1.2065	1.77498e-14	-2.22476	down	--	--	--	--	--	[K]	Transcription	--	--	K	Transcription	uncharacterized protein LOC103851817 [Brassica rapa]	--
BraA02g013200.3.5C	350	211	212	46	66	47	6.10816	4.0008	3.60807	0.733787	1.10556	0.808533	1.60633e-14	-2.21448	down	--	--	Molecular Function: protein binding (GO:0005515);;	--	--	--	--	FBD	F-box/FBD/LRR-repeat protein At5g56420 OS=Arabidopsis thaliana OX=3702 GN=At5g56420 PE=2 SV=1	--	--	F-box/FBD/LRR-repeat protein At5g56420 [Brassica rapa]	molecular function: binding (GO:0005488)
BraA02g013770.3.5C	195	204	227	84	104	110	2.8183	3.20027	3.15248	1.12595	1.46575	1.56048	6.65612e-05	-1.0052	down	--	--	Molecular Function: hydrolase activity, hydrolyzing O-glycosyl compounds (GO:0004553);; Biological Process: carbohydrate metabolic process (GO:0005975);; Cellular Component: anchored component of plasma membrane (GO:0046658);;	K19891|1.7e-98|smo:SELMODRAFT_87871|K19891 glucan endo-1,3-beta-glucosidase 1/2/3 [EC:3.2.1.39] | (RefSeq) hypothetical protein	Starch and sucrose metabolism (ko00500)	--	--	Glycosyl hydrolases family 17	Glucan endo-1,3-beta-glucosidase 13 OS=Arabidopsis thaliana OX=3702 GN=At5g56590 PE=2 SV=1	G	Carbohydrate transport and metabolism	glucan endo-1,3-beta-glucosidase 13 [Brassica rapa]	molecular function: catalytic activity (GO:0003824);; biological process: metabolic process (GO:0008152);; cellular component: cellular anatomical entity (GO:0110165)
BraA02g013840.3.5C	87	61	97	168	194	207	1.08658	0.821866	1.17288	1.99904	2.39615	2.68597	1.35235e-06	1.29084	up	[F]	Nucleotide transport and metabolism	Cellular Component: cytoplasm (GO:0005737);; Biological Process: glucose metabolic process (GO:0006006);; Molecular Function: GDP-D-glucose phosphorylase activity (GO:0080048);;	K14190|4.3e-231|brp:103851903|K14190 GDP-L-galactose phosphorylase [EC:2.7.7.69] | (RefSeq) GDP-L-galactose phosphorylase 2	Ascorbate and aldarate metabolism (ko00053)	[R]	General function prediction only	Domain of unknown function (DUF4922)	GDP-L-galactose phosphorylase 2 OS=Arabidopsis thaliana OX=3702 GN=VTC5 PE=1 SV=1	S	Function unknown	GDP-L-galactose phosphorylase 2 [Brassica rapa]	cellular component: cellular anatomical entity (GO:0110165);; biological process: metabolic process (GO:0008152);; molecular function: catalytic activity (GO:0003824)
BraA02g014080.3.5C	325	151	255	508	447	449	2.5335	1.30618	1.88289	3.77093	3.46276	3.51159	1.72383e-06	1.01479	up	--	--	Molecular Function: microtubule motor activity (GO:0003777);; Molecular Function: ATP binding (GO:0005524);; Cellular Component: kinesin complex (GO:0005871);; Cellular Component: microtubule (GO:0005874);; Biological Process: microtubule-based movement (GO:0007018);; Molecular Function: microtubule binding (GO:0008017);; Molecular Function: ATPase activity (GO:0016887);; Biological Process: spin…	K10405|0.0e+00|brp:103851947|K10405 kinesin family member C1 | (RefSeq) kinesin-like protein KIN-14N	--	[Z]	Cytoskeleton	Kinesin motor domain	Kinesin-like protein KIN-14N OS=Arabidopsis thaliana OX=3702 GN=KIN14N PE=1 SV=1	Z	Cytoskeleton	kinesin-like protein KIN-14N [Brassica rapa]	molecular function: catalytic activity (GO:0003824);; molecular function: binding (GO:0005488);; cellular component: intracellular (GO:0005622);; cellular component: protein-containing complex (GO:0032991);; cellular component: cellular anatomical entity (GO:0110165);; biological process: cellular process (GO:0009987)
BraA02g014210.3.5C	4825	4499	5333	2035	1953	1865	171.343	172.106	181.379	67.7146	68.1449	67.3869	1.35022e-84	-1.26197	down	--	--	Molecular Function: calcium ion binding (GO:0005509);;	K24345|7.1e-71|brp:103851959|K24345 calcium-binding protein KIC and related proteins | (RefSeq) calcium-binding protein PBP1-like	--	[ZD]	Cytoskeleton;; Cell cycle control, cell division, chromosome partitioning	EF-hand domain pair	Calcium-binding protein PBP1 OS=Arabidopsis thaliana OX=3702 GN=PBP1 PE=1 SV=1	--	--	calcium-binding protein PBP1-like [Brassica rapa]	molecular function: binding (GO:0005488)
BraA02g014270.3.5C	434	331	350	780	631	802	6.45185	5.28535	4.96403	10.8895	9.2746	12.1896	1.65966e-12	1.05076	up	[P]	Inorganic ion transport and metabolism	Biological Process: sulfate assimilation (GO:0000103);; Molecular Function: 3'(2'),5'-bisphosphate nucleotidase activity (GO:0008441);; Molecular Function: phosphoric ester hydrolase activity (GO:0042578);; Biological Process: phosphatidylinositol phosphorylation (GO:0046854);; Biological Process: inositol phosphate dephosphorylation (GO:0046855);;	K01082|1.1e-206|brp:103851965|K01082 3'(2'), 5'-bisphosphate nucleotidase [EC:3.1.3.7] | (RefSeq) PAP-specific phosphatase HAL2-like	Sulfur metabolism (ko00920)	[FP]	Nucleotide transport and metabolism;; Inorganic ion transport and metabolism	Inositol monophosphatase family	PAP-specific phosphatase HAL2-like OS=Arabidopsis thaliana OX=3702 GN=AHL PE=2 SV=1	--	--	PAP-specific phosphatase HAL2-like [Brassica rapa]	biological process: metabolic process (GO:0008152);; biological process: cellular process (GO:0009987);; molecular function: catalytic activity (GO:0003824)
BraA02g014680.3.5C	530	524	543	259	278	225	14.9667	15.9354	14.6829	6.83961	7.69442	6.45907	7.4434e-11	-1.00861	down	[J]	Translation, ribosomal structure and biogenesis	Molecular Function: protein methyltransferase activity (GO:0008276);;	--	--	--	--	Ribosomal protein L11 methyltransferase (PrmA)	--	J	Translation, ribosomal structure and biogenesis	LOW QUALITY PROTEIN: ribosomal protein L11 methyltransferase [Brassica rapa]	molecular function: catalytic activity (GO:0003824)
BraA02g015640.3.5C	103	90	90	14	16	13	2.41374	2.28367	2.01749	0.297066	0.349694	0.292669	3.75769e-10	-2.65846	down	--	--	Molecular Function: methyltransferase activity (GO:0008168);;	K21484|8.7e-174|bna:106416341|K21484 benzoate/salicylate 1-O-methyltransferase [EC:2.1.1.273 2.1.1.274] | (RefSeq) salicylate/benzoate carboxyl methyltransferase-like isoform X1	--	--	--	SAM dependent carboxyl methyltransferase	Salicylate/benzoate carboxyl methyltransferase OS=Arabidopsis thaliana OX=3702 GN=BSMT1 PE=1 SV=1	--	--	hypothetical protein BRARA_B01493, partial [Brassica rapa]	molecular function: catalytic activity (GO:0003824)
BraA02g015750.3.5C	211	211	296	697	597	597	2.86243	3.07402	3.83931	8.86041	7.96358	8.24993	2.15286e-21	1.46065	up	[V]	Defense mechanisms	Molecular Function: antiporter activity (GO:0015297);; Cellular Component: membrane (GO:0016020);; Cellular Component: integral component of membrane (GO:0016021);; Molecular Function: transmembrane transporter activity (GO:0022857);; Molecular Function: xenobiotic transmembrane transporter activity (GO:0042910);;	K03327|5.4e-273|brp:103852097|K03327 multidrug resistance protein, MATE family | (RefSeq) protein DETOXIFICATION 16	--	[R]	General function prediction only	MatE	Protein DETOXIFICATION 16 OS=Arabidopsis thaliana OX=3702 GN=DTX16 PE=2 SV=1	V	Defense mechanisms	protein DETOXIFICATION 16 [Brassica rapa]	biological process: cellular process (GO:0009987);; biological process: localization (GO:0051179);; molecular function: transporter activity (GO:0005215);; cellular component: cellular anatomical entity (GO:0110165)
BraA02g015780.3.5C	743	742	796	360	324	311	16.9635	18.2429	17.3867	7.69256	7.25659	7.22079	3.72492e-19	-1.13875	down	--	--	Cellular Component: membrane (GO:0016020);; Cellular Component: integral component of membrane (GO:0016021);;	K13496|2.4e-48|atr:18422858|K13496 UDP-glucosyltransferase 73C [EC:2.4.1.-] | (RefSeq) scopoletin glucosyltransferase	Zeatin biosynthesis (ko00908)	--	--	--	--	--	--	uncharacterized protein LOC103852099 [Brassica rapa]	cellular component: cellular anatomical entity (GO:0110165)
BraA02g015850.3.5C	475	489	533	149	133	121	8.90728	9.87481	9.56761	2.61851	2.44047	2.30546	8.66902e-28	-1.83556	down	--	--	Molecular Function: nucleic acid binding (GO:0003676);; Cellular Component: cytoplasm (GO:0005737);; Molecular Function: zinc ion binding (GO:0008270);; Cellular Component: actin cytoskeleton (GO:0015629);; Biological Process: actin filament depolymerization (GO:0030042);; Molecular Function: actin filament binding (GO:0051015);;	K05765|4.1e-72|bna:106379301|K05765 cofilin | (RefSeq) actin-depolymerizing factor 12	--	--	--	PAR1 protein	Actin-depolymerizing factor 12 OS=Arabidopsis thaliana OX=3702 GN=ADF12 PE=2 SV=2	Z	Cytoskeleton	BnaA02g10950D [Brassica napus]	molecular function: binding (GO:0005488);; cellular component: cellular anatomical entity (GO:0110165);; cellular component: intracellular (GO:0005622);; biological process: cellular process (GO:0009987)
BraA02g015870.3.5C	20330	17353	19831	55551	47351	53480	225.492	200.828	209.397	583.194	518.343	606.952	6.84014e-149	1.50504	up	--	--	Biological Process: response to abscisic acid (GO:0009737);;	--	--	--	--	--	Low-temperature-induced 65 kDa protein OS=Arabidopsis thaliana OX=3702 GN=LTI65 PE=2 SV=2	S	Function unknown	low-temperature-induced 65 kDa protein isoform X1 [Brassica rapa]	biological process: response to stimulus (GO:0050896)
BraA02g015880.3.5C	98	75	69	316	280	291	1.12039	0.901586	0.760043	3.35112	3.16025	3.39762	2.76113e-18	1.93263	up	--	--	Biological Process: response to abscisic acid (GO:0009737);;	--	--	--	--	CAP160 repeat	Low-temperature-induced 65 kDa protein OS=Arabidopsis thaliana OX=3702 GN=LTI65 PE=2 SV=2	S	Function unknown	low-temperature-induced 65 kDa protein [Brassica rapa]	biological process: response to stimulus (GO:0050896)
BraA02g016460.3.5C	249	253	252	2816	2761	2828	2.02791	2.2204	1.96435	21.6049	22.211	23.5609	3.16699e-290	3.53925	up	--	--	Molecular Function: oxidoreductase activity, acting on single donors with incorporation of molecular oxygen, incorporation of two atoms of oxygen (GO:0016702);; Biological Process: oxylipin biosynthetic process (GO:0031408);; Molecular Function: metal ion binding (GO:0046872);;	K00454|0.0e+00|brp:103852169|K00454 lipoxygenase [EC:1.13.11.12] | (RefSeq) lipoxygenase 2, chloroplastic	Linoleic acid metabolism (ko00591);; alpha-Linolenic acid metabolism (ko00592)	--	--	Lipoxygenase	Lipoxygenase 2, chloroplastic OS=Arabidopsis thaliana OX=3702 GN=LOX2 PE=1 SV=1	E	Amino acid transport and metabolism	lipoxygenase 2, chloroplastic [Brassica rapa]	biological process: metabolic process (GO:0008152);; molecular function: catalytic activity (GO:0003824);; biological process: cellular process (GO:0009987);; molecular function: binding (GO:0005488)
BraA02g016770.3.5C	34	33	27	134	90	71	0.655185	0.681845	0.49184	2.43197	1.7165	1.39052	1.96091e-05	1.6941	up	--	--	--	--	--	--	--	--	--	--	--	uncharacterized protein LOC103852195 [Brassica rapa]	--
BraA02g017140.3.5C	50	84	63	134	148	181	0.864113	1.55684	1.02911	2.16258	2.51204	3.18567	7.30892e-05	1.28634	up	--	--	Molecular Function: transferase activity, transferring acyl groups other than amino-acyl groups (GO:0016747);;	K15400|5.5e-264|brp:103852240|K15400 omega-hydroxypalmitate O-feruloyl transferase [EC:2.3.1.188] | (RefSeq) omega-hydroxypalmitate O-feruloyl transferase	Cutin, suberine and wax biosynthesis (ko00073)	--	--	Transferase family	Acyl transferase 9 OS=Oryza sativa subsp. japonica OX=39947 GN=AT9 PE=2 SV=1	S	Function unknown	omega-hydroxypalmitate O-feruloyl transferase [Brassica rapa]	molecular function: catalytic activity (GO:0003824)
BraA02g017420.3.5C	78	91	101	25	43	44	0.837793	1.06063	1.04157	0.251332	0.448726	0.481142	0.00362246	-1.20007	down	--	--	Molecular Function: metal ion binding (GO:0046872);;	--	--	[R]	General function prediction only	PHD-finger	PHD finger protein MALE MEIOCYTE DEATH 1 OS=Arabidopsis thaliana OX=3702 GN=MMD1 PE=2 SV=1	K	Transcription	PHD finger protein MALE MEIOCYTE DEATH 1 [Brassica rapa]	molecular function: binding (GO:0005488)
BraA02g017600.3.5C	4163	3411	4361	7911	7914	8017	72.3762	63.8867	72.6145	128.89	135.227	141.844	4.65907e-58	1.06554	up	--	--	Molecular Function: S-adenosylmethionine-dependent methyltransferase activity (GO:0008757);; Biological Process: methylation (GO:0032259);;	K22546|1.4e-126|ath:AT3G44860|K22546 juvenile hormone-III synthase [EC:2.1.1.325] | (RefSeq) FAMT; farnesoic acid carboxyl-O-methyltransferase	--	--	--	SAM dependent carboxyl methyltransferase	Farnesoic acid carboxyl-O-methyltransferase OS=Arabidopsis thaliana OX=3702 GN=FAMT PE=1 SV=1	S	Function unknown	farnesoic acid carboxyl-O-methyltransferase [Brassica rapa]	molecular function: catalytic activity (GO:0003824);; biological process: metabolic process (GO:0008152)
BraA02g017810.3.5C	804	683	705	358	298	327	16.175	14.7907	13.5798	6.73976	5.8813	6.68279	5.62935e-16	-1.09819	down	--	--	--	--	--	--	--	--	--	--	--	uncharacterized protein LOC103852363 [Brassica rapa]	--
BraA02g018180.3.5C	45	32	82	107	96	143	0.925998	0.706228	1.62971	2.07724	1.94896	3.02135	0.0021469	1.20751	up	--	--	Molecular Function: molecular_function (GO:0003674);; Molecular Function: binding (GO:0005488);; Molecular Function: protein binding (GO:0005515);; Cellular Component: cellular_component (GO:0005575);; Cellular Component: intracellular (GO:0005622);; Cellular Component: obsolete cell (GO:0005623);; Cellular Component: cytoplasm (GO:0005737);; Biological Process: movement of cell or subcellular co…	K23538|8.7e-159|brp:103852400|K23538 ELMO domain-containing protein | (RefSeq) ELMO domain-containing protein A isoform X1	--	[S]	Function unknown	ELMO/CED-12 family	--	S	Function unknown	ELMO domain-containing protein A isoform X1 [Brassica rapa]	molecular function: binding (GO:0005488);; cellular component: intracellular (GO:0005622);; cellular component: cellular anatomical entity (GO:0110165);; biological process: cellular process (GO:0009987);; biological process: biological regulation (GO:0065007);; biological process: developmental process (GO:0032502);; biological process: intraspecies interaction between organisms (GO:0051703);; b…
BraA02g018270.3.5C	524	360	485	1738	1688	1660	4.00468	2.96329	3.54943	12.4636	12.6924	13.4245	1.26762e-72	1.96096	up	--	--	Molecular Function: oxidoreductase activity, acting on single donors with incorporation of molecular oxygen, incorporation of two atoms of oxygen (GO:0016702);; Biological Process: oxylipin biosynthetic process (GO:0031408);; Biological Process: lipid oxidation (GO:0034440);; Molecular Function: metal ion binding (GO:0046872);;	K00454|0.0e+00|brp:103852410|K00454 lipoxygenase [EC:1.13.11.12] | (RefSeq) lipoxygenase 6, chloroplastic	Linoleic acid metabolism (ko00591);; alpha-Linolenic acid metabolism (ko00592)	--	--	Lipoxygenase	Lipoxygenase 6, chloroplastic OS=Arabidopsis thaliana OX=3702 GN=LOX6 PE=2 SV=1	E	Amino acid transport and metabolism	lipoxygenase 6, chloroplastic [Brassica rapa]	biological process: metabolic process (GO:0008152);; molecular function: catalytic activity (GO:0003824);; biological process: cellular process (GO:0009987);; molecular function: binding (GO:0005488)
BraA02g018290.3.5C	685	766	844	305	228	323	12.2802	15.061	14.6977	5.23098	4.11291	6.0229	4.13052e-18	-1.36383	down	--	--	--	--	--	--	--	--	--	S	Function unknown	remorin 1.4 [Brassica rapa]	--
BraA02g018470.3.5C	754	549	665	141	155	111	17.4873	13.6274	14.7934	3.06512	3.56589	2.61093	1.63371e-38	-2.20911	down	--	--	--	--	--	--	--	--	--	--	--	histidine-rich glycoprotein [Brassica rapa]	--
BraA02g018510.3.5C	1523	1220	1453	298	350	324	35.7956	30.6454	31.65	6.62869	8.58074	7.89844	5.79368e-67	-2.04296	down	[R]	General function prediction only	Molecular Function: O-methyltransferase activity (GO:0008171);; Molecular Function: S-adenosylmethionine-dependent methyltransferase activity (GO:0008757);;	K00588|1.2e-73|bna:106381124|K00588 caffeoyl-CoA O-methyltransferase [EC:2.1.1.104] | (RefSeq) putative caffeoyl-CoA O-methyltransferase At1g67980 isoform X2	Phenylpropanoid biosynthesis (ko00940);; Flavonoid biosynthesis (ko00941);; Stilbenoid, diarylheptanoid and gingerol biosynthesis (ko00945)	[Q]	Secondary metabolites biosynthesis, transport and catabolism	O-methyltransferase	Putative caffeoyl-CoA O-methyltransferase At1g67980 OS=Arabidopsis thaliana OX=3702 GN=At1g67980 PE=2 SV=1	Q	Secondary metabolites biosynthesis, transport and catabolism	PREDICTED: putative caffeoyl-CoA O-methyltransferase At1g67980 [Brassica oleracea var. oleracea]	molecular function: catalytic activity (GO:0003824)
BraA02g018720.3.5C	28	7	14	49	48	48	0.825446	0.21624	0.408023	1.38833	1.42195	1.47946	0.00609915	1.64316	up	--	--	Cellular Component: endoplasmic reticulum membrane (GO:0005789);; Cellular Component: integral component of membrane (GO:0016021);;	K20723|1.3e-15|nta:107788995|K20723 reticulon-3 | (RefSeq) reticulon-like protein B11	--	[U]	Intracellular trafficking, secretion, and vesicular transport	Reticulon	Reticulon-like protein B14 OS=Arabidopsis thaliana OX=3702 GN=RTNLB14 PE=2 SV=2	U	Intracellular trafficking, secretion, and vesicular transport	BnaA02g13690D [Brassica napus]	cellular component: cellular anatomical entity (GO:0110165)
BraA02g019020.3.5C	3108	2628	3179	1176	1140	1109	47.4183	43.1723	46.3766	16.7897	17.1142	17.2369	2.45444e-68	-1.31603	down	--	--	Cellular Component: nucleus (GO:0005634);; Biological Process: regulation of transcription, DNA-templated (GO:0006355);; Molecular Function: zinc ion binding (GO:0008270);;	--	--	[K]	Transcription	B-box zinc finger	Zinc finger protein CONSTANS-LIKE 6 OS=Arabidopsis thaliana OX=3702 GN=COL6 PE=2 SV=2	K	Transcription	zinc finger protein CONSTANS-LIKE 6 [Brassica rapa]	cellular component: intracellular (GO:0005622);; cellular component: cellular anatomical entity (GO:0110165);; biological process: biological regulation (GO:0065007);; molecular function: binding (GO:0005488)
BraA02g019330.3.5C	281	281	289	81	86	160	5.00762	5.38636	4.91796	1.33956	1.49737	2.89487	2.19606e-06	-1.31086	down	--	--	Molecular Function: DNA binding (GO:0003677);; Molecular Function: DNA-binding transcription factor activity (GO:0003700);; Cellular Component: nucleus (GO:0005634);;	K09287|6.0e-192|brp:103852529|K09287 RAV-like factor | (RefSeq) AP2/ERF and B3 domain-containing transcription repressor RAV2	--	--	--	B3 DNA binding domain	AP2/ERF and B3 domain-containing transcription repressor RAV2 OS=Arabidopsis thaliana OX=3702 GN=RAV2 PE=1 SV=1	K	Transcription	AP2/ERF and B3 domain-containing transcription repressor RAV2 [Brassica rapa]	molecular function: binding (GO:0005488);; molecular function: transcription regulator activity (GO:0140110);; cellular component: intracellular (GO:0005622);; cellular component: cellular anatomical entity (GO:0110165)
BraA02g019820.3.5C	8663	7294	8617	2673	2272	2342	140.872	127.676	133.758	41.2217	36.3256	38.5766	7.8876e-162	-1.69217	down	--	--	Cellular Component: extracellular region (GO:0005576);; Cellular Component: cell wall (GO:0005618);; Biological Process: plant-type cell wall organization (GO:0009664);; Cellular Component: membrane (GO:0016020);;	K20628|5.8e-69|jcu:105640551|K20628 expansin | (RefSeq) expansin-A1	--	--	--	Lytic transglycolase	Expansin-A1 OS=Arabidopsis thaliana OX=3702 GN=EXPA1 PE=2 SV=1	S	Function unknown	PREDICTED: expansin-A1 [Brassica oleracea var. oleracea]	cellular component: cellular anatomical entity (GO:0110165);; biological process: cellular process (GO:0009987)
BraA02g019890.3.5C	143	129	107	409	290	280	1.4132	1.37274	1.01252	3.77925	2.81012	2.81353	1.19965e-10	1.41756	up	--	--	--	--	--	--	--	Protein of unknown function (DUF1666)	--	S	Function unknown	uncharacterized protein LOC103852597 isoform X1 [Brassica rapa]	--
BraA02g020060.3.5C	857	781	857	1537	1492	1776	8.52356	8.37192	8.17775	14.3739	14.6039	18.0121	2.60529e-21	1.00969	up	[E]	Amino acid transport and metabolism	Cellular Component: plasma membrane (GO:0005886);; Molecular Function: peptide:proton symporter activity (GO:0015333);; Cellular Component: integral component of membrane (GO:0016021);; Molecular Function: oligopeptide transmembrane transporter activity (GO:0035673);; Molecular Function: peptide transmembrane transporter activity (GO:1904680);;	K14638|3.9e-185|cmax:111493070|K14638 solute carrier family 15 (peptide/histidine transporter), member 3/4 | (RefSeq) protein NRT1/ PTR FAMILY 2.13-like	--	[E]	Amino acid transport and metabolism	POT family	Protein NRT1/ PTR FAMILY 2.13 OS=Arabidopsis thaliana OX=3702 GN=NPF2.13 PE=1 SV=1	E	Amino acid transport and metabolism	protein NRT1/ PTR FAMILY 2.13 [Brassica rapa]	cellular component: cellular anatomical entity (GO:0110165);; biological process: cellular process (GO:0009987);; biological process: localization (GO:0051179);; molecular function: transporter activity (GO:0005215)
BraA02g020070.3.5C	265	182	282	883	761	756	5.43875	4.02571	5.54639	17.0247	15.3822	15.8224	2.47298e-35	1.78642	up	--	--	--	--	--	--	--	Domain of unknown function (DUF569)	--	S	Function unknown	uncharacterized protein LOC111206933 [Brassica napus]	--
BraA02g020300.3.5C	414	311	337	886	956	918	6.06022	4.65249	4.7236	11.8599	13.1384	12.2657	1.6037e-27	1.44274	up	--	--	Cellular Component: integral component of membrane (GO:0016021);; Molecular Function: transmembrane transporter activity (GO:0022857);;	K17500|2.7e-24|nta:107765414|K17500 integrin-linked kinase-associated serine/threonine phosphatase 2C [EC:3.1.3.16] | (RefSeq) WAT1-related protein At3g18200-like	--	--	--	--	WAT1-related protein At1g70260 OS=Arabidopsis thaliana OX=3702 GN=At1g70260 PE=2 SV=1	S	Function unknown	WAT1-related protein At1g70260 [Brassica rapa]	cellular component: cellular anatomical entity (GO:0110165);; molecular function: transporter activity (GO:0005215)
BraA02g020660.3.5C	3337	2624	3174	12014	12293	10570	55.6395	47.0281	50.7163	176.226	189.474	171.818	4.94064e-177	1.9972	up	--	--	Cellular Component: nucleus (GO:0005634);; Biological Process: response to wounding (GO:0009611);; Biological Process: regulation of defense response (GO:0031347);; Biological Process: regulation of jasmonic acid mediated signaling pathway (GO:2000022);;	K13464|4.5e-36|bna:106395195|K13464 jasmonate ZIM domain-containing protein | (RefSeq) protein TIFY 7 isoform X1	Plant hormone signal transduction (ko04075)	--	--	--	Protein TIFY 7 OS=Arabidopsis thaliana OX=3702 GN=TIFY7 PE=1 SV=2	--	--	protein TIFY 7 isoform X2 [Brassica napus]	cellular component: intracellular (GO:0005622);; cellular component: cellular anatomical entity (GO:0110165);; biological process: response to stimulus (GO:0050896);; biological process: biological regulation (GO:0065007)
BraA02g020700.3.5C	361	355	502	4186	4143	3788	5.05837	5.20387	6.52069	56.3504	55.2702	53.8303	3.70124e-266	3.37999	up	--	--	Molecular Function: protein serine/threonine kinase activity (GO:0004674);; Molecular Function: ATP binding (GO:0005524);; Cellular Component: plasma membrane (GO:0005886);; Biological Process: protein phosphorylation (GO:0006468);;	K01183|2.3e-21|nsy:104241083|K01183 chitinase [EC:3.2.1.14] | (RefSeq) chitinase-3-like protein 2	Amino sugar and nucleotide sugar metabolism (ko00520)	[T]	Signal transduction mechanisms	Protein tyrosine and serine/threonine kinase	Cysteine-rich receptor-like protein kinase 10 OS=Arabidopsis thaliana OX=3702 GN=CRK10 PE=1 SV=3	T	Signal transduction mechanisms	putative receptor-like protein kinase At4g00960 isoform X1 [Brassica rapa]	biological process: metabolic process (GO:0008152);; biological process: cellular process (GO:0009987);; molecular function: catalytic activity (GO:0003824);; molecular function: binding (GO:0005488);; cellular component: cellular anatomical entity (GO:0110165)
BraA02g020840.3.5C	650	614	704	1681	1762	1354	30.7931	31.3185	31.9624	74.6609	82.0778	65.3107	6.59218e-35	1.34602	up	[O]	Posttranslational modification, protein turnover, chaperones	--	K09510|6.5e-13|gmx:100778440|K09510 DnaJ homolog subfamily B member 4 | (RefSeq) dnaJ homolog subfamily B member 13	--	[O]	Posttranslational modification, protein turnover, chaperones	DnaJ domain	DnaJ protein ERDJ3B OS=Arabidopsis thaliana OX=3702 GN=ERDJ3B PE=1 SV=1	O	Posttranslational modification, protein turnover, chaperones	chaperone protein DnaJ [Brassica rapa]	--
BraA02g021670.3.5C	82	39	103	497	561	356	2.25054	1.16152	2.72657	12.8926	15.2724	10.0199	2.00251e-27	2.73664	up	--	--	Molecular Function: endopeptidase inhibitor activity (GO:0004866);;	--	--	--	--	Trypsin and protease inhibitor	Kunitz trypsin inhibitor 2 OS=Arabidopsis thaliana OX=3702 GN=KTI2 PE=1 SV=1	--	--	hypothetical protein BRARA_B02016 [Brassica rapa]	biological process: biological regulation (GO:0065007);; molecular function: molecular function regulator (GO:0098772)
BraA02g021780.3.5C	4782	4267	4958	16352	15949	13351	96.6797	92.9268	95.9891	309.816	316.897	274.681	1.29638e-162	1.76531	up	--	--	Cellular Component: nucleus (GO:0005634);; Biological Process: response to wounding (GO:0009611);; Biological Process: regulation of defense response (GO:0031347);; Biological Process: regulation of jasmonic acid mediated signaling pathway (GO:2000022);;	K13464|2.6e-150|brp:103852783|K13464 jasmonate ZIM domain-containing protein | (RefSeq) protein TIFY 11B	Plant hormone signal transduction (ko04075)	--	--	tify domain	Protein TIFY 11B OS=Arabidopsis thaliana OX=3702 GN=TIFY11B PE=1 SV=1	K	Transcription	protein TIFY 11B [Brassica rapa]	cellular component: intracellular (GO:0005622);; cellular component: cellular anatomical entity (GO:0110165);; biological process: response to stimulus (GO:0050896);; biological process: biological regulation (GO:0065007)
BraA02g021850.3.5C	3017	2207	2703	12890	11028	12051	22.3555	17.6313	19.196	89.4736	80.2587	90.6358	2.87137e-194	2.24637	up	--	--	Molecular Function: oxidoreductase activity, acting on single donors with incorporation of molecular oxygen, incorporation of two atoms of oxygen (GO:0016702);; Biological Process: oxylipin biosynthetic process (GO:0031408);; Biological Process: lipid oxidation (GO:0034440);; Molecular Function: metal ion binding (GO:0046872);;	K00454|0.0e+00|brp:103852787|K00454 lipoxygenase [EC:1.13.11.12] | (RefSeq) lipoxygenase 4, chloroplastic	Linoleic acid metabolism (ko00591);; alpha-Linolenic acid metabolism (ko00592)	--	--	Lipoxygenase	Lipoxygenase 4, chloroplastic OS=Arabidopsis thaliana OX=3702 GN=LOX4 PE=2 SV=1	E	Amino acid transport and metabolism	lipoxygenase 4, chloroplastic [Brassica rapa]	biological process: metabolic process (GO:0008152);; molecular function: catalytic activity (GO:0003824);; biological process: cellular process (GO:0009987);; molecular function: binding (GO:0005488)
BraA02g022180.3.5C	434	320	463	196	178	140	12.5755	9.97926	12.8272	5.32032	5.05792	4.11433	5.81556e-10	-1.17795	down	--	--	Molecular Function: phosphatase activity (GO:0016791);; Molecular Function: metal ion binding (GO:0046872);;	K13248|5.4e-150|brp:103852818|K13248 pyridoxal phosphate phosphatase PHOSPHO2 [EC:3.1.3.74] | (RefSeq) inorganic pyrophosphatase 1	Vitamin B6 metabolism (ko00750)	[R]	General function prediction only	Putative Phosphatase	Inorganic pyrophosphatase 1 OS=Arabidopsis thaliana OX=3702 GN=PS2 PE=1 SV=1	S	Function unknown	inorganic pyrophosphatase 1 [Brassica rapa]	molecular function: catalytic activity (GO:0003824);; molecular function: binding (GO:0005488)
BraA02g022910.3.5C	2432	2346	2600	7400	6952	7192	44.8484	46.5989	45.9024	127.867	125.982	134.942	3.25274e-155	1.60714	up	--	--	Molecular Function: sulfotransferase activity (GO:0008146);;	K11821|2.8e-221|brp:103852881|K11821 aromatic desulfoglucosinolate sulfotransferase [EC:2.8.2.24] | (RefSeq) cytosolic sulfotransferase 16	Tryptophan metabolism (ko00380);; Glucosinolate biosynthesis (ko00966);; 2-Oxocarboxylic acid metabolism (ko01210)	[R]	General function prediction only	Sulfotransferase domain	Cytosolic sulfotransferase 16 OS=Arabidopsis thaliana OX=3702 GN=SOT16 PE=1 SV=1	S	Function unknown	cytosolic sulfotransferase 16 [Brassica rapa]	molecular function: catalytic activity (GO:0003824)
BraA02g023290.3.5C	993	886	900	243	180	282	9.95631	9.71752	8.66717	2.28397	1.72281	2.79302	1.25161e-34	-1.91862	down	--	--	Molecular Function: inorganic anion exchanger activity (GO:0005452);; Cellular Component: integral component of membrane (GO:0016021);; Biological Process: borate transport (GO:0046713);; Molecular Function: borate efflux transmembrane transporter activity (GO:0080139);;	K24194|0.0e+00|brp:103852922|K24194 boron transporter | (RefSeq) boron transporter 4	--	[P]	Inorganic ion transport and metabolism	HCO3- transporter family	Boron transporter 4 OS=Arabidopsis thaliana OX=3702 GN=BOR4 PE=2 SV=1	P	Inorganic ion transport and metabolism	boron transporter 4 [Brassica rapa]	biological process: cellular process (GO:0009987);; biological process: localization (GO:0051179);; molecular function: transporter activity (GO:0005215);; cellular component: cellular anatomical entity (GO:0110165)
BraA02g023330.3.5C	476	420	402	3468	3328	3332	10.7665	10.2282	8.69905	73.5619	74.0219	76.7436	4.80627e-248	3.02354	up	--	--	Cellular Component: nucleus (GO:0005634);; Biological Process: response to wounding (GO:0009611);; Biological Process: regulation of defense response (GO:0031347);; Biological Process: regulation of jasmonic acid mediated signaling pathway (GO:2000022);;	K13464|3.1e-128|brp:103852925|K13464 jasmonate ZIM domain-containing protein | (RefSeq) protein TIFY 10B	Plant hormone signal transduction (ko04075)	--	--	tify domain	Protein TIFY 10B OS=Arabidopsis thaliana OX=3702 GN=TIFY10B PE=1 SV=1	K	Transcription	protein TIFY 10B [Brassica rapa]	cellular component: intracellular (GO:0005622);; cellular component: cellular anatomical entity (GO:0110165);; biological process: response to stimulus (GO:0050896);; biological process: biological regulation (GO:0065007)
BraA02g023420.3.5C	436	408	436	217	142	204	13.6765	13.7932	13.102	6.37918	4.38014	6.5096	1.75568e-09	-1.12762	down	--	--	Molecular Function: phosphoglycerate dehydrogenase activity (GO:0004617);; Biological Process: cellular amino acid metabolic process (GO:0006520);; Cellular Component: integral component of membrane (GO:0016021);;	--	--	--	--	--	--	S	Function unknown	uncharacterized protein At1g01500 [Brassica rapa]	biological process: metabolic process (GO:0008152);; molecular function: catalytic activity (GO:0003824);; biological process: cellular process (GO:0009987);; cellular component: cellular anatomical entity (GO:0110165)
BraA02g023430.3.5C	85	89	67	19	14	7	2.95704	3.31515	2.21738	0.619504	0.446985	0.242068	1.68054e-07	-2.54986	down	--	--	--	--	--	--	--	--	--	--	--	hypothetical protein BRARA_K01417, partial [Brassica rapa]	--
BraA02g023470.3.5C	242	188	243	1329	1136	1263	5.02001	4.19543	4.82929	25.8909	23.1928	26.7035	7.74235e-98	2.53388	up	[R]	General function prediction only	--	K23050|1.3e-174|bna:106397174|K23050 phenylcoumaran benzylic ether reductase [EC:1.3.1.-] | (RefSeq) isoflavone reductase homolog P3-like isoform X1	--	--	--	NmrA-like family	Isoflavone reductase homolog P3 OS=Arabidopsis thaliana OX=3702 GN=At1g75280 PE=2 SV=1	S	Function unknown	isoflavone reductase homolog P3 [Brassica rapa]	--
BraA02g023730.3.5C	146	103	104	19	35	27	7.46958	5.70533	5.10327	0.880865	1.75649	1.38051	9.52737e-08	-2.05445	down	--	--	Biological Process: response to auxin (GO:0009733);;	K14488|4.6e-82|brp:103852965|K14488 SAUR family protein | (RefSeq) auxin-induced protein 6B	Plant hormone signal transduction (ko04075)	--	--	Auxin responsive protein	--	S	Function unknown	auxin-induced protein 6B [Brassica rapa]	biological process: response to stimulus (GO:0050896)
BraA02g023770.3.5C	100	91	71	202	212	219	2.64541	2.60055	1.7967	5.03465	5.56248	5.94919	1.65056e-07	1.33016	up	--	--	Cellular Component: DNA-directed RNA polymerase complex (GO:0000428);; Molecular Function: molecular_function (GO:0003674);; Molecular Function: catalytic activity (GO:0003824);; Molecular Function: DNA-directed 5'-3' RNA polymerase activity (GO:0003899);; Cellular Component: cellular_component (GO:0005575);; Cellular Component: intracellular (GO:0005622);; Cellular Component: obsolete cell (GO:0…	K03004|1.6e-13|mng:MNEG_3029|K03004 DNA-directed RNA polymerase I subunit RPA43 | (RefSeq) hypothetical protein	RNA polymerase (ko03020)	--	--	--	--	S	Function unknown	uncharacterized protein LOC103852969 [Brassica rapa]	cellular component: intracellular (GO:0005622);; cellular component: protein-containing complex (GO:0032991);; molecular function: catalytic activity (GO:0003824);; cellular component: cellular anatomical entity (GO:0110165);; biological process: metabolic process (GO:0008152);; biological process: cellular process (GO:0009987)
BraA02g024070.3.5C	1533	1411	1646	4554	4150	3927	37.2067	36.8872	38.2535	103.576	99.0021	97.0055	1.7692e-112	1.52111	up	--	--	Cellular Component: cytosol (GO:0005829);; Biological Process: response to water deprivation (GO:0009414);; Biological Process: cold acclimation (GO:0009631);; Biological Process: response to abscisic acid (GO:0009737);; Cellular Component: membrane (GO:0016020);;	--	--	--	--	Dehydrin	Dehydrin ERD14 OS=Arabidopsis thaliana OX=3702 GN=ERD14 PE=1 SV=1	S	Function unknown	dehydrin ERD14 [Brassica rapa]	cellular component: cellular anatomical entity (GO:0110165);; biological process: response to stimulus (GO:0050896)
BraA02g024290.3.5C	689	565	832	1906	1607	1471	7.2269	6.44711	8.4817	19.1947	16.6483	16.0086	9.33028e-32	1.32113	up	[I]	Lipid transport and metabolism	Molecular Function: hydroxymethylglutaryl-CoA reductase (NADPH) activity (GO:0004420);; Cellular Component: peroxisomal membrane (GO:0005778);; Cellular Component: endoplasmic reticulum membrane (GO:0005789);; Biological Process: isoprenoid biosynthetic process (GO:0008299);; Biological Process: coenzyme A metabolic process (GO:0015936);; Cellular Component: integral component of membrane (GO:001…	K00021|8.1e-194|bna:106381415|K00021 hydroxymethylglutaryl-CoA reductase (NADPH) [EC:1.1.1.34] | (RefSeq) 3-hydroxy-3-methylglutaryl-coenzyme A reductase 1-like	Terpenoid backbone biosynthesis (ko00900)	[I]	Lipid transport and metabolism	Hydroxymethylglutaryl-coenzyme A reductase	3-hydroxy-3-methylglutaryl-coenzyme A reductase 1 OS=Arabidopsis thaliana OX=3702 GN=HMG1 PE=1 SV=1	I	Lipid transport and metabolism	3-hydroxy-3-methylglutaryl-coenzyme A reductase 1 [Brassica rapa]	biological process: metabolic process (GO:0008152);; molecular function: catalytic activity (GO:0003824);; cellular component: intracellular (GO:0005622);; cellular component: cellular anatomical entity (GO:0110165);; biological process: cellular process (GO:0009987)
BraA02g024310.3.5C	529	472	527	1375	1354	1117	8.41099	8.08901	8.01902	20.4989	21.1618	18.0876	3.42133e-37	1.3917	up	--	--	Cellular Component: integral component of membrane (GO:0016021);; Biological Process: transmembrane transport (GO:0055085);;	K24139|1.0e-213|brp:103853032|K24139 auxin efflux carrier family protein | (RefSeq) protein PIN-LIKES 3	--	[S]	Function unknown	Membrane transport protein	Protein PIN-LIKES 3 OS=Arabidopsis thaliana OX=3702 GN=PILS3 PE=2 SV=1	S	Function unknown	hypothetical protein F2Q70_00016245, partial [Brassica cretica]	cellular component: cellular anatomical entity (GO:0110165);; biological process: cellular process (GO:0009987);; biological process: localization (GO:0051179)
BraA02g024390.3.5C	1212	1124	1194	2210	2499	2593	19.9011	19.8881	18.7693	34.0101	40.334	43.3411	1.47421e-29	1.11337	up	[C]	Energy production and conversion	Molecular Function: FMN binding (GO:0010181);; Molecular Function: oxidoreductase activity (GO:0016491);;	K05894|1.2e-222|bna:106397650|K05894 12-oxophytodienoic acid reductase [EC:1.3.1.42] | (RefSeq) 12-oxophytodienoate reductase 1 isoform X1	alpha-Linolenic acid metabolism (ko00592)	[CR]	Energy production and conversion;; General function prediction only	NADH:flavin oxidoreductase / NADH oxidase family	12-oxophytodienoate reductase 1 OS=Arabidopsis thaliana OX=3702 GN=OPR1 PE=1 SV=2	C	Energy production and conversion	12-oxophytodienoate reductase 1 [Brassica rapa]	molecular function: binding (GO:0005488);; molecular function: catalytic activity (GO:0003824)
BraA02g024450.3.5C	89	54	62	13	16	14	2.08037	1.33971	1.37006	0.262918	0.355687	0.332932	9.05431e-06	-2.18494	down	[P]	Inorganic ion transport and metabolism	Molecular Function: manganese ion transmembrane transporter activity (GO:0005384);; Cellular Component: integral component of membrane (GO:0016021);; Biological Process: cellular manganese ion homeostasis (GO:0030026);;	K22736|3.3e-96|brp:103853044|K22736 vacuolar iron transporter family protein | (RefSeq) vacuolar iron transporter homolog 2	--	[S]	Function unknown	VIT family	Vacuolar iron transporter homolog 2 OS=Arabidopsis thaliana OX=3702 GN=VTL2 PE=2 SV=1	S	Function unknown	vacuolar iron transporter homolog 2 [Brassica rapa]	biological process: cellular process (GO:0009987);; biological process: localization (GO:0051179);; molecular function: transporter activity (GO:0005215);; cellular component: cellular anatomical entity (GO:0110165);; biological process: biological regulation (GO:0065007)
BraA02g024810.3.5C	910	580	815	4297	4079	3966	12.9649	8.35625	10.9762	57.3057	57.9821	59.9587	6.74341e-140	2.48943	up	[I]	Lipid transport and metabolism	Cellular Component: membrane (GO:0016020);; Molecular Function: lipase activity (GO:0016298);;	K18368|2.0e-55|bna:106396983|K18368 caffeoylshikimate esterase [EC:3.1.1.-] | (RefSeq) caffeoylshikimate esterase-like isoform X1	Phenylpropanoid biosynthesis (ko00940)	[I]	Lipid transport and metabolism	Serine aminopeptidase, S33	Caffeoylshikimate esterase OS=Arabidopsis thaliana OX=3702 GN=CSE PE=1 SV=1	I	Lipid transport and metabolism	BnaA02g18410D [Brassica napus]	cellular component: cellular anatomical entity (GO:0110165);; molecular function: catalytic activity (GO:0003824)
BraA02g024830.3.5C	146	179	184	1133	1237	1062	3.19068	4.19587	3.8423	23.1923	26.5621	23.6083	3.45336e-91	2.81283	up	--	--	Molecular Function: DNA binding (GO:0003677);; Cellular Component: nucleus (GO:0005634);; Biological Process: regulation of transcription, DNA-templated (GO:0006355);;	K00521|4.0e-41|cmos:111447866|K00521 ferric-chelate reductase [EC:1.16.1.7] | (RefSeq) ferric reduction oxidase 7, chloroplastic-like	--	--	--	No apical meristem (NAM) protein	NAC transcription factor 32 OS=Arabidopsis thaliana OX=3702 GN=NAC032 PE=2 SV=1	K	Transcription	NAC transcription factor 32 [Brassica rapa]	molecular function: binding (GO:0005488);; cellular component: intracellular (GO:0005622);; cellular component: cellular anatomical entity (GO:0110165);; biological process: biological regulation (GO:0065007)
BraA02g024920.3.5C	360	302	279	109	113	90	6.17166	5.51532	4.57167	1.73315	1.88755	1.56033	1.34977e-12	-1.53555	down	--	--	Molecular Function: O-methyltransferase activity (GO:0008171);; Molecular Function: S-adenosylmethionine-dependent methyltransferase activity (GO:0008757);; Biological Process: aromatic compound biosynthetic process (GO:0019438);; Biological Process: methylation (GO:0032259);; Molecular Function: protein dimerization activity (GO:0046983);;	K13066|8.1e-82|brp:103853081|K13066 caffeic acid 3-O-methyltransferase [EC:2.1.1.68] | (RefSeq) indole glucosinolate O-methyltransferase 4	Phenylpropanoid biosynthesis (ko00940)	[R]	General function prediction only	Dimerisation domain	Indole glucosinolate O-methyltransferase 4 OS=Arabidopsis thaliana OX=3702 GN=IGMT4 PE=1 SV=1	L	Replication, recombination and repair	indole glucosinolate O-methyltransferase 4 [Brassica rapa]	molecular function: catalytic activity (GO:0003824);; biological process: metabolic process (GO:0008152);; biological process: cellular process (GO:0009987);; molecular function: binding (GO:0005488)
BraA02g025420.3.5C	91	47	91	21	10	36	1.18503	0.609836	1.13053	0.260663	0.091394	0.489119	0.00138391	-1.68999	down	--	--	Molecular Function: UDP-glycosyltransferase activity (GO:0008194);; Cellular Component: intracellular membrane-bounded organelle (GO:0043231);; Molecular Function: quercetin 3-O-glucosyltransferase activity (GO:0080043);; Molecular Function: quercetin 7-O-glucosyltransferase activity (GO:0080044);;	K23452|2.8e-168|bna:106397855|K23452 UDP-glucosyltransferase 85A [EC:2.4.1.-] | (RefSeq) UDP-glycosyltransferase 85A4-like	Zeatin biosynthesis (ko00908)	[GC]	Carbohydrate transport and metabolism;; Energy production and conversion	UDP-glucoronosyl and UDP-glucosyl transferase	UDP-glycosyltransferase 85A4 OS=Arabidopsis thaliana OX=3702 GN=UGT85A4 PE=2 SV=1	--	--	UDP-glycosyltransferase 85A4 [Brassica rapa]	molecular function: catalytic activity (GO:0003824);; cellular component: intracellular (GO:0005622);; cellular component: cellular anatomical entity (GO:0110165)
BraA02g025620.3.5C	21	42	40	67	70	108	0.361266	0.764535	0.651324	1.06908	1.17367	1.88293	0.00407056	1.31066	up	--	--	Cellular Component: nucleus (GO:0005634);; Biological Process: regulation of transcription, DNA-templated (GO:0006355);; Molecular Function: zinc ion binding (GO:0008270);; Biological Process: photomorphogenesis (GO:0009640);;	--	--	--	--	--	B-box zinc finger protein 22 OS=Arabidopsis thaliana OX=3702 GN=BBX22 PE=1 SV=2	K	Transcription	B-box zinc finger protein 22 [Brassica rapa]	cellular component: intracellular (GO:0005622);; cellular component: cellular anatomical entity (GO:0110165);; biological process: biological regulation (GO:0065007);; molecular function: binding (GO:0005488);; biological process: multicellular organismal process (GO:0032501);; biological process: developmental process (GO:0032502);; biological process: response to stimulus (GO:0050896)
BraA02g026340.3.5C	98	106	110	17	26	50	1.20779	1.41459	1.30326	0.195742	0.312138	0.618825	0.000116384	-1.68232	down	--	--	Molecular Function: protein serine/threonine phosphatase activity (GO:0004722);;	K14497|9.5e-25|cic:CICLE_v10031682mg|K14497 protein phosphatase 2C [EC:3.1.3.16] | (RefSeq) hypothetical protein	MAPK signaling pathway - plant (ko04016);; Plant hormone signal transduction (ko04075)	[T]	Signal transduction mechanisms	Protein phosphatase 2C	Probable protein phosphatase 2C 18 OS=Arabidopsis thaliana OX=3702 GN=At1g79630 PE=2 SV=1	T	Signal transduction mechanisms	probable protein phosphatase 2C 18 isoform X1 [Brassica rapa]	biological process: metabolic process (GO:0008152);; biological process: cellular process (GO:0009987);; molecular function: catalytic activity (GO:0003824)
BraA02g026440.3.5C	544	448	520	1326	1333	1212	9.8007	8.68387	8.96228	22.3708	23.5932	22.2023	1.81732e-42	1.41936	up	[M]	Cell wall/membrane/envelope biogenesis	Molecular Function: catalytic activity (GO:0003824);;	K09753|1.0e-190|bna:106429710|K09753 cinnamoyl-CoA reductase [EC:1.2.1.44] | (RefSeq) cinnamoyl-CoA reductase 2	Phenylpropanoid biosynthesis (ko00940)	[V]	Defense mechanisms	NAD dependent epimerase/dehydratase family	Cinnamoyl-CoA reductase 2 OS=Arabidopsis thaliana OX=3702 GN=CCR2 PE=1 SV=1	V	Defense mechanisms	cinnamoyl-CoA reductase 2 [Brassica napus]	molecular function: catalytic activity (GO:0003824)
BraA02g026980.3.5C	363	352	494	130	93	113	14.4837	15.1371	18.85	4.85516	3.64607	4.56785	8.41909e-19	-1.78358	down	--	--	--	K00326|1.2e-08|ccav:112516820|K00326 cytochrome-b5 reductase [EC:1.6.2.2] | (RefSeq) NADH-cytochrome b5 reductase-like protein	Amino sugar and nucleotide sugar metabolism (ko00520)	--	--	Domain of unknown function (DUF4666)	MAPK kinase substrate protein At1g80180 OS=Arabidopsis thaliana OX=3702 GN=At1g80180 PE=1 SV=1	--	--	MAPK kinase substrate protein At1g80180 [Brassica rapa]	--
BraA02g027020.3.5C	166	184	212	753	645	657	3.01594	3.51769	3.78083	12.864	11.6089	11.9135	3.25547e-39	1.92942	up	--	--	--	--	--	--	--	--	--	S	Function unknown	uncharacterized protein LOC103853281 [Brassica rapa]	--
BraA02g027040.3.5C	1736	1307	1638	4464	4473	3427	31.8523	25.8253	28.7824	76.7639	80.665	64.0033	1.34007e-51	1.46474	up	--	--	--	K03239|1.4e-11|ath:AT1G53900|K03239 translation initiation factor eIF-2B subunit alpha | (RefSeq) Eukaryotic translation initiation factor 2B (eIF-2B) family protein	RNA transport (ko03013)	--	--	LURP-one-related	Protein LURP-one-related 5 OS=Arabidopsis thaliana OX=3702 GN=At1g80120 PE=2 SV=1	S	Function unknown	protein LURP-one-related 5 [Brassica rapa]	--
BraA02g027580.3.5C	86	55	103	31	14	25	0.989571	0.67182	1.12814	0.324833	0.154775	0.29309	0.000162794	-1.73227	down	--	--	Molecular Function: protein kinase activity (GO:0004672);; Molecular Function: ATP binding (GO:0005524);; Cellular Component: integral component of membrane (GO:0016021);;	K24104|3.6e-25|thj:104799061|K24104 GPN-loop GTPase | (RefSeq) LOW QUALITY PROTEIN: uncharacterized protein LOC104799061	--	--	--	Salt stress response/antifungal	Cysteine-rich receptor-like protein kinase 41 OS=Arabidopsis thaliana OX=3702 GN=CRK41 PE=3 SV=2	T	Signal transduction mechanisms	cysteine-rich receptor-like protein kinase 41 isoform X1 [Brassica rapa]	biological process: metabolic process (GO:0008152);; biological process: cellular process (GO:0009987);; molecular function: catalytic activity (GO:0003824);; molecular function: binding (GO:0005488);; cellular component: cellular anatomical entity (GO:0110165)
BraA02g027710.3.5C	61	66	110	27	24	43	1.51623	1.78074	2.65374	0.624761	0.594835	1.08786	0.0065779	-1.25726	down	--	--	Molecular Function: DNA binding (GO:0003677);; Cellular Component: nucleus (GO:0005634);;	K09287|5.5e-37|nau:109207830|K09287 RAV-like factor | (RefSeq) AP2/ERF and B3 domain-containing transcription repressor RAV2-like	--	--	--	B3 DNA binding domain	B3 domain-containing transcription factor NGA4 OS=Arabidopsis thaliana OX=3702 GN=NGA4 PE=1 SV=2	K	Transcription	B3 domain-containing transcription factor NGA4 [Brassica rapa]	molecular function: binding (GO:0005488);; cellular component: intracellular (GO:0005622);; cellular component: cellular anatomical entity (GO:0110165)
BraA02g028020.3.5C	1059	862	917	291	279	304	9.19696	8.06369	7.62311	2.36029	2.37906	2.68007	1.27387e-36	-1.63669	down	--	--	Molecular Function: GTP binding (GO:0005525);; Cellular Component: chloroplast outer membrane (GO:0009707);; Molecular Function: hydrolase activity, acting on acid anhydrides (GO:0016817);; Biological Process: protein targeting to chloroplast (GO:0045036);;	K00031|7.7e-15|ghi:107885926|K00031 isocitrate dehydrogenase [EC:1.1.1.42] | (RefSeq) cytosolic isocitrate dehydrogenase [NADP]-like	Citrate cycle (TCA cycle) (ko00020);; Glutathione metabolism (ko00480);; Carbon metabolism (ko01200);; 2-Oxocarboxylic acid metabolism (ko01210);; Biosynthesis of amino acids (ko01230);; Peroxisome (ko04146)	--	--	Translocase of chloroplast 159/132, membrane anchor domain	Translocase of chloroplast 159, chloroplastic OS=Arabidopsis thaliana OX=3702 GN=TOC159 PE=1 SV=1	S	Function unknown	translocase of chloroplast 159, chloroplastic-like [Brassica rapa]	molecular function: binding (GO:0005488);; cellular component: intracellular (GO:0005622);; cellular component: cellular anatomical entity (GO:0110165);; molecular function: catalytic activity (GO:0003824);; biological process: cellular process (GO:0009987);; biological process: localization (GO:0051179)
BraA02g028090.3.5C	1309	901	1325	365	239	341	32.0909	23.8032	31.1198	8.38479	5.74486	8.51142	2.62707e-33	-1.83578	down	[O]	Posttranslational modification, protein turnover, chaperones	Molecular Function: transferase activity (GO:0016740);;	K00799|1.0e-119|bna:106401984|K00799 glutathione S-transferase [EC:2.5.1.18] | (RefSeq) glutathione S-transferase F3-like	Glutathione metabolism (ko00480)	[O]	Posttranslational modification, protein turnover, chaperones	Glutathione S-transferase, N-terminal domain	Glutathione S-transferase F3 OS=Arabidopsis thaliana OX=3702 GN=GSTF3 PE=2 SV=1	O	Posttranslational modification, protein turnover, chaperones	glutathione S-transferase F3 [Brassica rapa]	molecular function: catalytic activity (GO:0003824)
BraA02g028670.3.5C	89	51	105	24	29	34	2.03777	1.2518	2.30602	0.504119	0.657216	0.778081	0.00146422	-1.40938	down	--	--	Molecular Function: protein kinase activity (GO:0004672);; Molecular Function: ATP binding (GO:0005524);; Cellular Component: integral component of membrane (GO:0016021);;	--	--	--	--	Salt stress response/antifungal	Putative cysteine-rich receptor-like protein kinase 39 OS=Arabidopsis thaliana OX=3702 GN=CRK39 PE=3 SV=1	T	Signal transduction mechanisms	putative cysteine-rich receptor-like protein kinase 39 [Brassica rapa]	biological process: metabolic process (GO:0008152);; biological process: cellular process (GO:0009987);; molecular function: catalytic activity (GO:0003824);; molecular function: binding (GO:0005488);; cellular component: cellular anatomical entity (GO:0110165)
BraA02g028960.3.5C	637	624	601	213	238	192	17.4278	18.3626	15.7431	5.45442	6.38137	5.33985	1.42478e-21	-1.47612	down	--	--	Molecular Function: enzyme inhibitor activity (GO:0004857);;	K01051|6.0e-16|egr:104419526|K01051 pectinesterase [EC:3.1.1.11] | (RefSeq) pectinesterase-like	Pentose and glucuronate interconversions (ko00040)	--	--	Plant invertase/pectin methylesterase inhibitor	Pectinesterase inhibitor 9 OS=Arabidopsis thaliana OX=3702 GN=PMEI9 PE=2 SV=1	S	Function unknown	pectinesterase inhibitor 9 [Brassica rapa]	biological process: biological regulation (GO:0065007);; molecular function: molecular function regulator (GO:0098772)
BraA02g029860.3.5C	113	95	118	196	232	198	1.96697	1.7758	1.96204	3.19181	3.96407	3.50584	2.22037e-05	1.00821	up	[T]	Signal transduction mechanisms	Molecular Function: transmembrane receptor protein serine/threonine kinase activity (GO:0004675);; Molecular Function: ATP binding (GO:0005524);; Cellular Component: plasma membrane (GO:0005886);; Biological Process: protein phosphorylation (GO:0006468);;	K13429|4.0e-36|vra:106774891|K13429 chitin elicitor receptor kinase 1 | (RefSeq) chitin elicitor receptor kinase 1 isoform X1	Plant-pathogen interaction (ko04626)	[T]	Signal transduction mechanisms	Protein kinase domain	Probable receptor-like protein kinase At4g10390 OS=Arabidopsis thaliana OX=3702 GN=At4g10390 PE=2 SV=1	T	Signal transduction mechanisms	unnamed protein product [Brassica rapa]	biological process: metabolic process (GO:0008152);; biological process: cellular process (GO:0009987);; molecular function: catalytic activity (GO:0003824);; molecular function: molecular transducer activity (GO:0060089);; molecular function: binding (GO:0005488);; cellular component: cellular anatomical entity (GO:0110165)
BraA02g030050.3.5C	122	71	180	79	49	42	4.50014	2.83516	6.37568	2.72936	1.77604	1.57249	0.00826497	-1.06121	down	--	--	Cellular Component: integral component of membrane (GO:0016021);;	K19039|1.1e-116|bna:106351740|K19039 E3 ubiquitin-protein ligase ATL7/58/59 [EC:2.3.2.27] | (RefSeq) RING-H2 finger protein ATL7-like	--	[O]	Posttranslational modification, protein turnover, chaperones	Ring finger domain	RING-H2 finger protein ATL7 OS=Arabidopsis thaliana OX=3702 GN=ATL7 PE=2 SV=1	O	Posttranslational modification, protein turnover, chaperones	RING-H2 finger protein ATL7 [Brassica rapa]	cellular component: cellular anatomical entity (GO:0110165)
BraA02g030960.3.5C	40	21	45	85	81	72	1.08612	0.600638	1.17975	2.1785	2.18572	2.01059	0.00300469	1.24203	up	--	--	Molecular Function: calcium channel activity (GO:0005262);; Molecular Function: uniporter activity (GO:0015292);; Cellular Component: integral component of mitochondrial inner membrane (GO:0031305);; Biological Process: calcium import into the mitochondrion (GO:0036444);; Biological Process: mitochondrial calcium ion homeostasis (GO:0051560);; Cellular Component: uniplex complex (GO:1990246);;	K20858|3.9e-159|bna:106370370|K20858 calcium uniporter protein, mitochondrial | (RefSeq) calcium uniporter protein 4, mitochondrial-like	--	[R]	General function prediction only	Mitochondrial calcium uniporter	Calcium uniporter protein 4, mitochondrial OS=Arabidopsis thaliana OX=3702 GN=At5g42610 PE=2 SV=1	S	Function unknown	calcium uniporter protein 4, mitochondrial [Brassica rapa]	biological process: cellular process (GO:0009987);; biological process: localization (GO:0051179);; molecular function: transporter activity (GO:0005215);; cellular component: intracellular (GO:0005622);; cellular component: cellular anatomical entity (GO:0110165);; biological process: biological regulation (GO:0065007);; cellular component: protein-containing complex (GO:0032991)
BraA02g031140.3.5C	1364	1215	1135	8796	8130	7765	12.4911	11.3858	10.8138	81.6582	64.4126	49.717	4.53837e-280	2.78954	up	[QV]	Secondary metabolites biosynthesis, transport and catabolism;; Defense mechanisms	Molecular Function: monooxygenase activity (GO:0004497);; Molecular Function: iron ion binding (GO:0005506);; Molecular Function: oxidoreductase activity, acting on paired donors, with incorporation or reduction of molecular oxygen (GO:0016705);; Molecular Function: heme binding (GO:0020037);;	K01723|5.2e-306|bna:106429839|K01723 hydroperoxide dehydratase [EC:4.2.1.92] | (RefSeq) allene oxide synthase, chloroplastic	alpha-Linolenic acid metabolism (ko00592)	--	--	Cytochrome P450	Allene oxide synthase, chloroplastic OS=Arabidopsis thaliana OX=3702 GN=CYP74A PE=1 SV=3	Q	Secondary metabolites biosynthesis, transport and catabolism	allene oxide synthase, chloroplastic [Brassica rapa]	biological process: metabolic process (GO:0008152);; molecular function: catalytic activity (GO:0003824);; molecular function: binding (GO:0005488)
BraA02g031510.3.5C	114	124	121	315	233	176	9.38413	10.9704	9.50253	24.2626	18.8476	14.7208	2.73225e-05	1.05954	up	--	--	--	--	--	--	--	--	--	--	--	uncharacterized protein LOC103848432 isoform X2 [Brassica rapa]	--
BraA02g031970.3.5C	55	68	51	237	217	215	2.02588	2.70094	1.8037	8.22167	7.89087	8.0983	6.90361e-15	1.99427	up	[E]	Amino acid transport and metabolism	Molecular Function: iron ion binding (GO:0005506);; Cellular Component: nucleus (GO:0005634);; Cellular Component: cytoplasm (GO:0005737);; Molecular Function: acireductone dioxygenase [iron(II)-requiring] activity (GO:0010309);; Biological Process: L-methionine salvage from methylthioadenosine (GO:0019509);;	K08967|2.1e-125|brp:103848836|K08967 1,2-dihydroxy-3-keto-5-methylthiopentene dioxygenase [EC:1.13.11.53 1.13.11.54] | (RefSeq) 1,2-dihydroxy-3-keto-5-methylthiopentene dioxygenase 4 isoform X2	Cysteine and methionine metabolism (ko00270)	[S]	Function unknown	ARD/ARD' family	1,2-dihydroxy-3-keto-5-methylthiopentene dioxygenase 4 OS=Arabidopsis thaliana OX=3702 GN=ARD4 PE=1 SV=1	E	Amino acid transport and metabolism	1,2-dihydroxy-3-keto-5-methylthiopentene dioxygenase 4 isoform X2 [Brassica rapa]	molecular function: binding (GO:0005488);; cellular component: intracellular (GO:0005622);; cellular component: cellular anatomical entity (GO:0110165);; biological process: metabolic process (GO:0008152);; molecular function: catalytic activity (GO:0003824);; biological process: cellular process (GO:0009987)
BraA02g032000.3.5C	516	528	593	1131	1219	1040	16.8235	18.5377	18.5366	34.5823	39.0887	34.5291	1.95893e-22	1.11174	up	--	--	Molecular Function: electron transfer activity (GO:0009055);; Cellular Component: anchored component of plasma membrane (GO:0046658);;	--	--	--	--	Plastocyanin-like domain	Lamin-like protein OS=Arabidopsis thaliana OX=3702 GN=At5g15350 PE=2 SV=1	S	Function unknown	lamin-like protein [Brassica rapa]	biological process: metabolic process (GO:0008152);; molecular function: catalytic activity (GO:0003824);; cellular component: cellular anatomical entity (GO:0110165)
BraA02g032390.3.5C	132	35	43	154	138	145	3.12974	0.877379	0.975623	3.41559	3.22438	3.50348	0.00972593	1.13075	up	--	--	Cellular Component: integral component of membrane (GO:0016021);;	--	--	--	--	--	--	S	Function unknown	uncharacterized protein LOC103848442 [Brassica rapa]	cellular component: cellular anatomical entity (GO:0110165)
BraA02g032450.3.5C	38	47	33	438	443	459	0.99083	1.33179	0.830424	10.9169	11.5708	12.4068	2.48852e-57	3.5619	up	--	--	Molecular Function: calcium ion binding (GO:0005509);;	K13448|1.0e-101|bna:106443034|K13448 calcium-binding protein CML | (RefSeq) probable calcium-binding protein CML43	Plant-pathogen interaction (ko04626)	[T]	Signal transduction mechanisms	EF hand	Probable calcium-binding protein CML43 OS=Arabidopsis thaliana OX=3702 GN=CML43 PE=2 SV=1	T	Signal transduction mechanisms	PREDICTED: probable calcium-binding protein CML43 [Brassica oleracea var. oleracea]	molecular function: binding (GO:0005488)
BraA02g032710.3.5C	68	63	51	13	8	0	0.599441	0.45858	0.322226	0.07505	0.053387	0	4.14505e-06	-3.08183	down	[T]	Signal transduction mechanisms	Molecular Function: protein serine/threonine kinase activity (GO:0004674);; Molecular Function: ATP binding (GO:0005524);; Cellular Component: integral component of membrane (GO:0016021);;	K13428|2.2e-54|csat:104770423|K13428 LRR receptor-like serine/threonine-protein kinase EFR [EC:2.7.11.1] | (RefSeq) LRR receptor-like serine/threonine-protein kinase EFR	Plant-pathogen interaction (ko04626)	--	--	Leucine rich repeat	Receptor kinase-like protein Xa21 OS=Oryza sativa subsp. japonica OX=39947 GN=XA21 PE=1 SV=1	T	Signal transduction mechanisms	putative receptor-like protein kinase At3g47110 [Brassica rapa]	biological process: metabolic process (GO:0008152);; biological process: cellular process (GO:0009987);; molecular function: catalytic activity (GO:0003824);; molecular function: binding (GO:0005488);; cellular component: cellular anatomical entity (GO:0110165)
BraA02g034060.3.5C	36	39	60	102	86	86	1.75092	2.06559	2.84444	4.69125	4.14173	4.31753	0.00405488	1.08612	up	--	--	Cellular Component: integral component of membrane (GO:0016021);;	--	--	--	--	AWPM-19-like family	Membrane protein PM19L OS=Oryza sativa subsp. japonica OX=39947 GN=PM19L PE=2 SV=1	S	Function unknown	membrane protein PM19L [Brassica rapa]	cellular component: cellular anatomical entity (GO:0110165)
BraA02g034150.3.5C	3392	2498	2904	6130	5335	5858	38.5886	30.3897	30.6745	67.5549	60.9998	69.3345	2.00135e-36	1.04188	up	--	--	Biological Process: malate transport (GO:0015743);; Cellular Component: integral component of membrane (GO:0016021);;	--	--	[R]	General function prediction only	Aluminium activated malate transporter	Aluminum-activated malate transporter 13 OS=Arabidopsis thaliana OX=3702 GN=ALMT13 PE=2 SV=1	S	Function unknown	aluminum-activated malate transporter 13 isoform X1 [Brassica rapa]	biological process: localization (GO:0051179);; cellular component: cellular anatomical entity (GO:0110165)
BraA02g034350.3.5C	540	586	641	259	296	289	16.8802	19.7353	19.1859	7.58748	9.08799	9.19376	9.73598e-11	-1.00329	down	--	--	--	--	--	--	--	VQ motif	Protein HAIKU1 OS=Arabidopsis thaliana OX=3702 GN=IKU1 PE=1 SV=1	S	Function unknown	protein HAIKU1 [Brassica rapa]	--
BraA02g034550.3.5C	96	59	75	26	28	42	2.00495	1.32761	1.49592	0.495535	0.577416	0.884859	0.0079099	-1.18589	down	--	--	--	K13993|2.2e-10|sot:102599517|K13993 HSP20 family protein | (RefSeq) 14.7 kDa heat shock protein-like	Protein processing in endoplasmic reticulum (ko04141)	--	--	Hsp20/alpha crystallin family	--	--	--	uncharacterized protein LOC106423763 [Brassica napus]	--
BraA02g034720.3.5C	317	255	348	128	122	119	4.85927	4.21676	5.11711	1.84211	1.83072	1.85008	4.63524e-10	-1.2512	down	--	--	Molecular Function: protein kinase activity (GO:0004672);; Molecular Function: ATP binding (GO:0005524);; Cellular Component: integral component of membrane (GO:0016021);;	K24104|6.5e-19|thj:104799061|K24104 GPN-loop GTPase | (RefSeq) LOW QUALITY PROTEIN: uncharacterized protein LOC104799061	--	--	--	Salt stress response/antifungal	Putative cysteine-rich receptor-like protein kinase 39 OS=Arabidopsis thaliana OX=3702 GN=CRK39 PE=3 SV=1	T	Signal transduction mechanisms	putative cysteine-rich receptor-like protein kinase 39 isoform X1 [Brassica rapa]	biological process: metabolic process (GO:0008152);; biological process: cellular process (GO:0009987);; molecular function: catalytic activity (GO:0003824);; molecular function: binding (GO:0005488);; cellular component: cellular anatomical entity (GO:0110165)
BraA02g034980.3.5C	991	977	990	3152	2956	2582	23.7545	25.2249	22.7127	70.8095	69.6515	62.9985	5.4019e-79	1.6113	up	--	--	Molecular Function: DNA binding (GO:0003677);; Molecular Function: DNA-binding transcription factor activity (GO:0003700);; Cellular Component: nucleus (GO:0005634);;	K14517|3.0e-125|brp:103853794|K14517 ethylene-responsive transcription factor 2 | (RefSeq) ethylene-responsive transcription factor 2	Plant hormone signal transduction (ko04075)	--	--	AP2 domain	Ethylene-responsive transcription factor 2 OS=Arabidopsis thaliana OX=3702 GN=ERF2 PE=2 SV=1	K	Transcription	ethylene-responsive transcription factor 2 [Brassica rapa]	molecular function: binding (GO:0005488);; molecular function: transcription regulator activity (GO:0140110);; cellular component: intracellular (GO:0005622);; cellular component: cellular anatomical entity (GO:0110165)
BraA02g035180.3.5C	699	507	705	1601	1375	1434	9.99678	7.79582	9.35317	19.5307	18.7537	19.0404	3.5794e-32	1.27264	up	[J]	Translation, ribosomal structure and biogenesis	Molecular Function: molecular_function (GO:0003674);; Molecular Function: catalytic activity (GO:0003824);; Molecular Function: hydrolase activity (GO:0016787);; Molecular Function: hydrolase activity, acting on carbon-nitrogen (but not peptide) bonds (GO:0016810);; Molecular Function: hydrolase activity, acting on carbon-nitrogen (but not peptide) bonds, in linear amides (GO:0016811);;	K01426|1.3e-131|brp:103853805|K01426 amidase [EC:3.5.1.4] | (RefSeq) probable amidase At4g34880	Arginine and proline metabolism (ko00330);; Phenylalanine metabolism (ko00360);; Tryptophan metabolism (ko00380)	[J]	Translation, ribosomal structure and biogenesis	Amidase	Probable amidase At4g34880 OS=Arabidopsis thaliana OX=3702 GN=At4g34880 PE=2 SV=1	J	Translation, ribosomal structure and biogenesis	probable amidase At4g34880 [Brassica rapa]	molecular function: catalytic activity (GO:0003824)
BraA02g035350.3.5C	192	223	239	77	85	49	5.80573	7.26222	6.90482	2.17858	2.51957	1.47982	6.61782e-09	-1.57655	down	--	--	Cellular Component: integral component of membrane (GO:0016021);;	K19040|7.1e-74|bna:106399489|K19040 E3 ubiquitin-protein ligase ATL10/75/76/77/78 [EC:2.3.2.27] | (RefSeq) RING-H2 finger protein ATL79-like	--	[O]	Posttranslational modification, protein turnover, chaperones	Ring finger domain	RING-H2 finger protein ATL79 OS=Arabidopsis thaliana OX=3702 GN=ATL79 PE=2 SV=1	O	Posttranslational modification, protein turnover, chaperones	RING-H2 finger protein ATL79 [Brassica rapa]	cellular component: cellular anatomical entity (GO:0110165)
BraA02g035780.3.5C	3810	3985	4270	1953	1850	1728	67.9095	76.5008	72.8723	32.6183	32.3906	31.3312	1.7993e-45	-1.0671	down	[G]	Carbohydrate transport and metabolism	Molecular Function: ribose-5-phosphate isomerase activity (GO:0004751);; Biological Process: pentose-phosphate shunt, non-oxidative branch (GO:0009052);;	K01807|3.0e-148|bna:106388717|K01807 ribose 5-phosphate isomerase A [EC:5.3.1.6] | (RefSeq) probable ribose-5-phosphate isomerase 2 isoform X1	Pentose phosphate pathway (ko00030);; Carbon fixation in photosynthetic organisms (ko00710);; Carbon metabolism (ko01200);; Biosynthesis of amino acids (ko01230)	[G]	Carbohydrate transport and metabolism	Ribose 5-phosphate isomerase A (phosphoriboisomerase A)	Probable ribose-5-phosphate isomerase 2 OS=Arabidopsis thaliana OX=3702 GN=RPI2 PE=1 SV=1	G	Carbohydrate transport and metabolism	probable ribose-5-phosphate isomerase 2 [Brassica rapa]	molecular function: catalytic activity (GO:0003824);; biological process: metabolic process (GO:0008152);; biological process: cellular process (GO:0009987)
BraA02g035790.3.5C	581	488	642	193	205	179	28.5685	25.8264	30.2331	8.87709	9.88731	8.94031	2.956e-22	-1.5017	down	--	--	Cellular Component: integral component of membrane (GO:0016021);;	--	--	--	--	--	--	--	--	uncharacterized protein LOC103832794 [Brassica rapa]	cellular component: cellular anatomical entity (GO:0110165)
BraA02g035860.3.5C	1653	1610	1753	824	762	815	16.923	17.7586	17.1864	7.90176	7.66715	8.48939	6.79339e-28	-1.00238	down	[R]	General function prediction only	Cellular Component: endoplasmic reticulum (GO:0005783);; Cellular Component: plasma membrane (GO:0005886);; Biological Process: auxin-activated signaling pathway (GO:0009734);; Biological Process: auxin polar transport (GO:0009926);; Biological Process: auxin homeostasis (GO:0010252);; Biological Process: auxin efflux (GO:0010315);; Molecular Function: auxin efflux transmembrane transporter activ…	K13947|2.1e-311|brp:103854081|K13947 auxin efflux carrier family protein | (RefSeq) auxin efflux carrier component 4	--	--	--	Membrane transport protein	Auxin efflux carrier component 4 OS=Arabidopsis thaliana OX=3702 GN=PIN4 PE=1 SV=1	P	Inorganic ion transport and metabolism	unnamed protein product [Brassica rapa]	cellular component: intracellular (GO:0005622);; cellular component: cellular anatomical entity (GO:0110165);; biological process: cellular process (GO:0009987);; biological process: signaling (GO:0023052);; biological process: response to stimulus (GO:0050896);; biological process: biological regulation (GO:0065007);; biological process: localization (GO:0051179);; molecular function: transporte…
BraA02g035910.3.5C	2320	2027	2328	6737	6796	6936	26.793	23.9977	24.8537	69.8223	70.4883	78.3146	9.27932e-146	1.68091	up	[T]	Signal transduction mechanisms	Molecular Function: MAP kinase activity (GO:0004707);; Molecular Function: ATP binding (GO:0005524);;	K20538|2.5e-120|aly:9329047|K20538 mitogen-activated protein kinase 8 [EC:2.7.11.24] | (RefSeq) mitogen-activated protein kinase 8 isoform X1	MAPK signaling pathway - plant (ko04016)	[T]	Signal transduction mechanisms	Protein kinase domain	Mitogen-activated protein kinase 17 OS=Arabidopsis thaliana OX=3702 GN=MPK17 PE=2 SV=1	T	Signal transduction mechanisms	hypothetical protein AXX17_AT2G00430 [Arabidopsis thaliana]	biological process: metabolic process (GO:0008152);; biological process: cellular process (GO:0009987);; molecular function: catalytic activity (GO:0003824);; molecular function: binding (GO:0005488)
BraA02g036700.3.5C	647	487	669	1266	1238	1311	9.66976	7.84264	9.58334	17.7447	18.1914	19.9455	5.45576e-25	1.15019	up	--	--	Molecular Function: protein binding (GO:0005515);;	--	--	--	--	Phloem protein 2	F-box protein At2g02240 OS=Arabidopsis thaliana OX=3702 GN=At2g02240 PE=2 SV=1	S	Function unknown	unnamed protein product, partial [Brassica rapa]	molecular function: binding (GO:0005488)
BraA02g037010.3.5C	1143	1039	1065	2389	2305	2200	13.0406	13.1504	11.8925	25.3785	25.2455	26.8886	9.93306e-44	1.14568	up	[T]	Signal transduction mechanisms	Molecular Function: protein serine/threonine kinase activity (GO:0004674);; Molecular Function: ATP binding (GO:0005524);;	K00924|8.7e-117|csat:104781427|K00924 kinase [EC:2.7.1.-] | (RefSeq) probable receptor-like protein kinase At3g55450 isoform X1	--	[T]	Signal transduction mechanisms	Protein tyrosine and serine/threonine kinase	Probable serine/threonine-protein kinase PBL3 OS=Arabidopsis thaliana OX=3702 GN=PBL3 PE=1 SV=1	T	Signal transduction mechanisms	probable serine/threonine-protein kinase PBL3 isoform X1 [Brassica rapa]	biological process: metabolic process (GO:0008152);; biological process: cellular process (GO:0009987);; molecular function: catalytic activity (GO:0003824);; molecular function: binding (GO:0005488)
BraA02g037040.3.5C	64	124	125	197	217	205	2.27228	4.73474	4.25715	6.56555	7.59817	7.4292	0.000433864	1.03965	up	--	--	Molecular Function: electron transfer activity (GO:0009055);; Cellular Component: anchored component of plasma membrane (GO:0046658);;	--	--	--	--	Plastocyanin-like domain	Basic blue protein OS=Arabidopsis thaliana OX=3702 GN=ARPN PE=2 SV=2	S	Function unknown	basic blue protein [Brassica rapa]	biological process: metabolic process (GO:0008152);; molecular function: catalytic activity (GO:0003824);; cellular component: cellular anatomical entity (GO:0110165)
BraA02g037090.3.5C	342	277	370	132	174	160	4.97691	4.33441	5.15972	1.79876	2.48667	2.36758	9.18776e-07	-1.01388	down	--	--	Biological Process: phototropism (GO:0009638);;	--	--	--	--	--	Protein PHYTOCHROME KINASE SUBSTRATE 1 OS=Arabidopsis thaliana OX=3702 GN=PKS1 PE=1 SV=2	S	Function unknown	protein PHYTOCHROME KINASE SUBSTRATE 1 [Brassica rapa]	biological process: response to stimulus (GO:0050896)
BraA02g037120.3.5C	137	107	99	223	289	188	2.20116	1.8501	1.52296	3.36892	4.57458	3.08389	2.56991e-05	1.08984	up	--	--	Cellular Component: extracellular region (GO:0005576);; Cellular Component: cell wall (GO:0005618);; Biological Process: plant-type cell wall organization (GO:0009664);; Cellular Component: membrane (GO:0016020);;	K20628|2.2e-121|jcu:105640551|K20628 expansin | (RefSeq) expansin-A1	--	--	--	Expansin C-terminal domain	Expansin-A15 OS=Arabidopsis thaliana OX=3702 GN=EXPA15 PE=2 SV=2	S	Function unknown	expansin-A15 [Brassica rapa]	cellular component: cellular anatomical entity (GO:0110165);; biological process: cellular process (GO:0009987)
BraA02g037270.3.5C	102	90	83	40	38	41	2.54766	2.41914	1.97824	0.931141	0.92161	1.04681	0.00212531	-1.15012	down	--	--	Cellular Component: integral component of membrane (GO:0016021);;	--	--	--	--	--	--	--	--	hypothetical protein BRARA_B03150 [Brassica rapa]	cellular component: cellular anatomical entity (GO:0110165)
BraA02g037350.3.5C	456	410	510	174	199	175	4.92364	4.77072	5.2696	1.75305	2.10603	1.91407	5.24491e-14	-1.26218	down	[T]	Signal transduction mechanisms	Molecular Function: acid phosphatase activity (GO:0003993);; Cellular Component: integral component of membrane (GO:0016021);; Molecular Function: metal ion binding (GO:0046872);;	K22390|0.0e+00|brp:103853945|K22390 acid phosphatase type 7 | (RefSeq) probable inactive purple acid phosphatase 9	--	[G]	Carbohydrate transport and metabolism	Calcineurin-like phosphoesterase	Probable inactive purple acid phosphatase 9 OS=Arabidopsis thaliana OX=3702 GN=PAP9 PE=2 SV=1	G	Carbohydrate transport and metabolism	probable inactive purple acid phosphatase 9 [Brassica rapa]	biological process: metabolic process (GO:0008152);; biological process: cellular process (GO:0009987);; molecular function: catalytic activity (GO:0003824);; cellular component: cellular anatomical entity (GO:0110165);; molecular function: binding (GO:0005488)
BraA02g037390.3.5C	107	135	90	217	231	358	1.64879	2.23704	1.32043	3.14254	3.49671	5.6318	2.2852e-06	1.33555	up	--	--	Molecular Function: allantoin:proton symporter activity (GO:0005274);; Molecular Function: uracil:cation symporter activity (GO:0015505);; Cellular Component: membrane (GO:0016020);; Cellular Component: integral component of membrane (GO:0016021);;	--	--	--	--	Ureide permease	Ureide permease 1 OS=Arabidopsis thaliana OX=3702 GN=UPS1 PE=1 SV=1	S	Function unknown	ureide permease 1 isoform X1 [Brassica rapa]	biological process: cellular process (GO:0009987);; biological process: localization (GO:0051179);; molecular function: transporter activity (GO:0005215);; cellular component: cellular anatomical entity (GO:0110165)
BraA02g037970.3.5C	223	200	237	107	55	99	4.11878	3.97793	4.18702	1.84485	0.991965	1.86104	2.72878e-06	-1.27993	down	--	--	Molecular Function: DNA binding (GO:0003677);; Molecular Function: DNA-binding transcription factor activity (GO:0003700);; Cellular Component: nucleus (GO:0005634);;	K09287|2.0e-184|brp:103853887|K09287 RAV-like factor | (RefSeq) AP2/ERF and B3 domain-containing transcription factor ARF14	--	--	--	B3 DNA binding domain	AP2/ERF and B3 domain-containing transcription factor ARF14 OS=Arabidopsis thaliana OX=3702 GN=ARF14 PE=2 SV=1	K	Transcription	AP2/ERF and B3 domain-containing transcription factor ARF14 [Brassica rapa]	molecular function: binding (GO:0005488);; molecular function: transcription regulator activity (GO:0140110);; cellular component: intracellular (GO:0005622);; cellular component: cellular anatomical entity (GO:0110165)
BraA02g038010.3.5C	326	335	351	150	178	144	4.91927	5.93819	5.02194	2.11788	2.7236	2.37856	9.58028e-08	-1.03968	down	--	--	Molecular Function: DNA binding (GO:0003677);; Molecular Function: DNA-binding transcription factor activity (GO:0003700);; Cellular Component: nucleus (GO:0005634);;	K13434|7.2e-15|pper:109948212|K13434 pathogenesis-related genes transcriptional activator PTI6 | (RefSeq) pathogenesis-related genes transcriptional activator PTI6-like	Plant-pathogen interaction (ko04626)	--	--	AP2 domain	Ethylene-responsive transcription factor ERF119 OS=Arabidopsis thaliana OX=3702 GN=ERF119 PE=1 SV=1	K	Transcription	ethylene-responsive transcription factor ERF119 isoform X2 [Brassica rapa]	molecular function: binding (GO:0005488);; molecular function: transcription regulator activity (GO:0140110);; cellular component: intracellular (GO:0005622);; cellular component: cellular anatomical entity (GO:0110165)
BraA02g038320.3.5C	457	397	405	1092	836	903	6.05805	5.66982	5.13774	13.5764	10.8983	12.1817	3.09032e-22	1.2252	up	[QV]	Secondary metabolites biosynthesis, transport and catabolism;; Defense mechanisms	Molecular Function: iron ion binding (GO:0005506);; Cellular Component: membrane (GO:0016020);; Cellular Component: integral component of membrane (GO:0016021);; Molecular Function: oxidoreductase activity, acting on paired donors, with incorporation or reduction of molecular oxygen, NAD(P)H as one donor, and incorporation of one atom of oxygen (GO:0016709);; Molecular Function: heme binding (GO:…	K01773|3.0e-146|pop:7480951|K01773 aldoxime dehydratase [EC:4.99.1.-] | (RefSeq) cytochrome P450 71B36	--	[Q]	Secondary metabolites biosynthesis, transport and catabolism	Cytochrome P450	Cytochrome P450 71B37 OS=Arabidopsis thaliana OX=3702 GN=CYP71B37 PE=3 SV=2	Q	Secondary metabolites biosynthesis, transport and catabolism	cytochrome P450 71B37 [Brassica rapa]	molecular function: binding (GO:0005488);; cellular component: cellular anatomical entity (GO:0110165);; biological process: metabolic process (GO:0008152);; molecular function: catalytic activity (GO:0003824)
BraA02g038450.3.5C	1057	1126	1166	380	356	337	45.9362	52.6925	48.5389	15.4471	15.1809	14.8966	1.01241e-41	-1.58487	down	--	--	Molecular Function: protein binding (GO:0005515);;	K03122|8.4e-06|mdm:114825099|K03122 transcription initiation factor TFIIA large subunit | (RefSeq) uncharacterized protein LOC114825099	Basal transcription factors (ko03022)	--	--	PB1 domain	--	S	Function unknown	uncharacterized protein LOC103854316 [Brassica rapa]	molecular function: binding (GO:0005488)
BraA02g038480.3.5C	4310	3934	4344	1847	1808	1983	69.212	67.8983	66.7687	28.4235	28.7284	32.4309	7.25319e-49	-1.09572	down	[G]	Carbohydrate transport and metabolism	Molecular Function: glyceraldehyde-3-phosphate dehydrogenase (NAD+) (phosphorylating) activity (GO:0004365);; Biological Process: glucose metabolic process (GO:0006006);; Cellular Component: chloroplast (GO:0009507);; Cellular Component: apoplast (GO:0048046);; Molecular Function: NAD binding (GO:0051287);;	K05298|5.9e-83|bna:106349325|K05298 glyceraldehyde-3-phosphate dehydrogenase (NADP+) (phosphorylating) [EC:1.2.1.13] | (RefSeq) glyceraldehyde-3-phosphate dehydrogenase GAPA1, chloroplastic-like	Carbon fixation in photosynthetic organisms (ko00710);; Carbon metabolism (ko01200)	[G]	Carbohydrate transport and metabolism	Glyceraldehyde 3-phosphate dehydrogenase, C-terminal domain	Glyceraldehyde-3-phosphate dehydrogenase GAPA2, chloroplastic OS=Arabidopsis thaliana OX=3702 GN=GAPA2 PE=2 SV=1	G	Carbohydrate transport and metabolism	unnamed protein product, partial [Brassica rapa]	biological process: metabolic process (GO:0008152);; molecular function: catalytic activity (GO:0003824);; cellular component: intracellular (GO:0005622);; cellular component: cellular anatomical entity (GO:0110165);; molecular function: binding (GO:0005488)
BraA02g038600.3.5C	64	54	64	195	220	165	1.38196	0.843229	1.33371	3.97479	4.68701	3.64796	4.56071e-11	1.73545	up	[IQR]	Lipid transport and metabolism;; Secondary metabolites biosynthesis, transport and catabolism;; General function prediction only	--	K13070|1.8e-56|dosa:Os04t0179200-01|K13070 momilactone-A synthase [EC:1.1.1.295] | (RefSeq) Os04g0179200, MAS, MOMILACTONE_A_SYNTHASE; Similar to Stem secoisolariciresinol dehydrogenase (Fragment).	Diterpenoid biosynthesis (ko00904)	[R]	General function prediction only	Enoyl-(Acyl carrier protein) reductase	Short-chain dehydrogenase reductase 2a OS=Arabidopsis thaliana OX=3702 GN=SDR2a PE=3 SV=1	Q	Secondary metabolites biosynthesis, transport and catabolism	zerumbone synthase [Brassica rapa]	--
BraA02g039220.3.5C	42	38	63	109	183	124	0.663415	0.647595	0.951299	1.61523	2.84722	1.99552	3.36598e-06	1.61773	up	[G]	Carbohydrate transport and metabolism	Molecular Function: pectate lyase activity (GO:0030570);; Biological Process: pectin catabolic process (GO:0045490);; Molecular Function: metal ion binding (GO:0046872);;	K01728|3.7e-241|brp:103854237|K01728 pectate lyase [EC:4.2.2.2] | (RefSeq) putative pectate lyase 11	Pentose and glucuronate interconversions (ko00040)	--	--	Pectate lyase	Putative pectate lyase 11 OS=Arabidopsis thaliana OX=3702 GN=At3g27400 PE=3 SV=2	G	Carbohydrate transport and metabolism	putative pectate lyase 11 [Brassica rapa]	molecular function: catalytic activity (GO:0003824);; biological process: metabolic process (GO:0008152);; molecular function: binding (GO:0005488)
BraA02g039380.3.5C	8295	7631	8944	38004	36777	34730	174.194	172.813	182.018	753.79	766.859	749.755	0	2.20088	up	--	--	Cellular Component: photosystem I (GO:0009522);; Cellular Component: photosystem II (GO:0009523);; Cellular Component: chloroplast thylakoid membrane (GO:0009535);; Biological Process: photosynthesis, light harvesting (GO:0009765);; Cellular Component: integral component of membrane (GO:0016021);; Molecular Function: chlorophyll binding (GO:0016168);; Biological Process: protein-chromophore linka…	K08913|1.2e-154|bna:106401741|K08913 light-harvesting complex II chlorophyll a/b binding protein 2 | (RefSeq) chlorophyll a-b binding protein 2.4, chloroplastic	Photosynthesis - antenna proteins (ko00196)	--	--	Chlorophyll A-B binding protein	Chlorophyll a-b binding protein 2.4, chloroplastic OS=Arabidopsis thaliana OX=3702 GN=LHCB2.4 PE=1 SV=1	C	Energy production and conversion	chlorophyll a-b binding protein 2.4, chloroplastic [Brassica rapa]	cellular component: intracellular (GO:0005622);; cellular component: protein-containing complex (GO:0032991);; cellular component: cellular anatomical entity (GO:0110165);; biological process: metabolic process (GO:0008152);; biological process: cellular process (GO:0009987);; molecular function: binding (GO:0005488)
BraA02g039990.3.5C	503	502	630	2360	2385	1990	14.6852	15.7745	17.5926	64.5629	68.4265	59.1223	4.84722e-95	2.10484	up	--	--	--	--	--	--	--	Gamma-glutamyl cyclotransferase, AIG2-like	Protein AIG2 B OS=Arabidopsis thaliana OX=3702 GN=AIG2B PE=2 SV=1	S	Function unknown	protein AIG2 B [Brassica rapa]	--
BraA02g040080.3.5C	494	423	521	1256	1148	1134	10.5196	9.69861	10.6238	25.0648	24.0297	24.5732	1.5801e-39	1.36183	up	--	--	Cellular Component: extracellular region (GO:0005576);; Cellular Component: cell wall (GO:0005618);; Biological Process: plant-type cell wall organization (GO:0009664);; Cellular Component: membrane (GO:0016020);;	K20628|1.4e-115|tcc:18594954|K20628 expansin | (RefSeq) expansin-A5	--	--	--	Expansin C-terminal domain	Expansin-A5 OS=Arabidopsis thaliana OX=3702 GN=EXPA5 PE=2 SV=1	S	Function unknown	expansin-A5 [Brassica rapa]	cellular component: cellular anatomical entity (GO:0110165);; biological process: cellular process (GO:0009987)
BraA02g040190.3.5C	445	292	427	829	701	736	5.5402	3.90874	5.08843	9.68586	8.58966	9.29291	7.518e-13	1.02869	up	[M]	Cell wall/membrane/envelope biogenesis	Molecular Function: protein serine/threonine kinase activity (GO:0004674);; Molecular Function: ATP binding (GO:0005524);;	K07198|2.6e-302|brp:103854153|K07198 5'-AMP-activated protein kinase, catalytic alpha subunit [EC:2.7.11.11] | (RefSeq) SNF1-related protein kinase catalytic subunit alpha KIN11	--	[T]	Signal transduction mechanisms	Protein kinase domain	SNF1-related protein kinase catalytic subunit alpha KIN11 OS=Arabidopsis thaliana OX=3702 GN=KIN11 PE=1 SV=1	T	Signal transduction mechanisms	SNF1-related protein kinase catalytic subunit alpha KIN11 [Brassica rapa]	biological process: metabolic process (GO:0008152);; biological process: cellular process (GO:0009987);; molecular function: catalytic activity (GO:0003824);; molecular function: binding (GO:0005488)
BraA02g040870.3.5C	256	204	264	101	94	87	3.03072	2.59872	2.99052	1.11208	1.09301	1.04101	8.91178e-09	-1.29566	down	[E]	Amino acid transport and metabolism	Molecular Function: proline dehydrogenase activity (GO:0004657);; Biological Process: proline catabolic process (GO:0006562);;	K00318|3.3e-286|bna:106397131|K00318 proline dehydrogenase [EC:1.5.5.2] | (RefSeq) proline dehydrogenase 1, mitochondrial	Arginine and proline metabolism (ko00330)	[E]	Amino acid transport and metabolism	Proline dehydrogenase	Proline dehydrogenase 1, mitochondrial OS=Arabidopsis thaliana OX=3702 GN=POX1 PE=1 SV=2	E	Amino acid transport and metabolism	proline dehydrogenase 1, mitochondrial [Brassica rapa]	biological process: metabolic process (GO:0008152);; molecular function: catalytic activity (GO:0003824);; biological process: cellular process (GO:0009987)
BraA02g041340.3.5C	1104	1041	1065	475	440	256	105.317	106.976	97.3023	42.4433	41.2055	24.8305	3.05422e-17	-1.40309	down	--	--	Molecular Function: fatty acid binding (GO:0005504);; Biological Process: systemic acquired resistance (GO:0009627);;	--	--	--	--	Probable lipid transfer	Putative lipid-transfer protein DIR1 OS=Arabidopsis thaliana OX=3702 GN=DIR1 PE=1 SV=1	S	Function unknown	putative lipid-transfer protein DIR1 [Brassica rapa]	molecular function: binding (GO:0005488);; biological process: immune system process (GO:0002376);; biological process: interspecies interaction between organisms (GO:0044419);; biological process: response to stimulus (GO:0050896)
BraA02g041380.3.5C	24	14	16	73	77	51	0.352207	0.211883	0.221105	1.02175	1.1375	0.768527	4.22339e-05	1.95833	up	--	--	Biological Process: signal transduction (GO:0007165);; Molecular Function: ADP binding (GO:0043531);;	K09338|2.7e-105|brp:103838097|K09338 homeobox-leucine zipper protein | (RefSeq) LOW QUALITY PROTEIN: homeobox-leucine zipper protein HAT7	--	--	--	TIR domain	Protein SUPPRESSOR OF npr1-1, CONSTITUTIVE 1 OS=Arabidopsis thaliana OX=3702 GN=SNC1 PE=1 SV=5	--	--	disease resistance protein [Brassica rapa subsp. pekinensis]	biological process: cellular process (GO:0009987);; biological process: biological regulation (GO:0065007);; molecular function: binding (GO:0005488)
BraA02g041430.3.5C	637	550	620	213	218	204	8.64044	8.04188	8.0624	2.70233	2.90526	2.80879	2.02991e-23	-1.44608	down	[H]	Coenzyme transport and metabolism	Molecular Function: GTP cyclohydrolase I activity (GO:0003934);; Molecular Function: GTP binding (GO:0005525);; Cellular Component: cytoplasm (GO:0005737);; Biological Process: tetrahydrobiopterin biosynthetic process (GO:0006729);; Molecular Function: zinc ion binding (GO:0008270);; Biological Process: tetrahydrofolate biosynthetic process (GO:0046654);;	K01495|1.5e-247|brp:103854547|K01495 GTP cyclohydrolase IA [EC:3.5.4.16] | (RefSeq) GTP cyclohydrolase 1-like	Folate biosynthesis (ko00790)	[H]	Coenzyme transport and metabolism	GTP cyclohydrolase I	GTP cyclohydrolase 1 OS=Arabidopsis thaliana OX=3702 GN=GCH1 PE=1 SV=1	H	Coenzyme transport and metabolism	GTP cyclohydrolase 1-like [Brassica rapa]	molecular function: catalytic activity (GO:0003824);; molecular function: binding (GO:0005488);; cellular component: cellular anatomical entity (GO:0110165);; biological process: metabolic process (GO:0008152);; biological process: cellular process (GO:0009987)
BraA02g041800.3.5C	526	277	413	1967	2011	1717	21.1913	12.0262	15.9477	74.3332	79.6904	70.4603	1.71465e-58	2.29868	up	--	--	--	--	--	--	--	--	--	--	--	formin-A [Brassica rapa]	--
BraA02g041860.3.5C	1194	905	1266	166	124	154	9.82768	8.04167	9.95706	1.26734	1.00888	1.27948	6.55585e-88	-2.85526	down	[G]	Carbohydrate transport and metabolism	Molecular Function: hydrolase activity, hydrolyzing O-glycosyl compounds (GO:0004553);; Biological Process: carbohydrate metabolic process (GO:0005975);;	K15920|1.4e-257|cit:102619285|K15920 xylan 1,4-beta-xylosidase [EC:3.2.1.37] | (RefSeq) beta-xylosidase/alpha-L-arabinofuranosidase 2	Amino sugar and nucleotide sugar metabolism (ko00520)	--	--	Glycosyl hydrolase family 3 C-terminal domain	Beta-D-xylosidase 1 OS=Arabidopsis thaliana OX=3702 GN=BXL1 PE=1 SV=1	G	Carbohydrate transport and metabolism	beta-D-xylosidase 1 [Brassica napus]	molecular function: catalytic activity (GO:0003824);; biological process: metabolic process (GO:0008152)
BraA02g041940.3.5C	177	130	153	92	66	62	9.70464	7.67178	8.05801	4.70313	3.55748	3.44927	0.00061627	-1.00599	down	--	--	--	--	--	--	--	--	--	--	--	BnaA02g30840D [Brassica napus]	--
BraA02g042140.3.5C	1682	1343	1578	490	487	344	29.832	25.6614	26.8121	8.14207	8.4911	6.21083	1.27662e-44	-1.74017	down	[U]	Intracellular trafficking, secretion, and vesicular transport	Molecular Function: DNA-binding transcription factor activity (GO:0003700);;	K03116|1.6e-26|bna:111200861|K03116 sec-independent protein translocase protein TatA | (RefSeq) sec-independent protein translocase protein TATA, chloroplastic-like	Protein export (ko03060)	--	--	Basic leucine-zipper C terminal	Basic leucine zipper 63 OS=Arabidopsis thaliana OX=3702 GN=BZIP63 PE=1 SV=1	K	Transcription	basic leucine zipper 63 [Brassica rapa]	molecular function: transcription regulator activity (GO:0140110)
BraA02g042450.3.5C	132	86	117	47	49	52	2.28885	1.60159	1.95483	0.763802	0.836598	0.915208	0.0012873	-1.1078	down	--	--	Cellular Component: integral component of membrane (GO:0016021);;	K10664|1.3e-200|brp:103854656|K10664 E3 ubiquitin-protein ligase ATL6/9/15/31/42/55 [EC:2.3.2.27] | (RefSeq) E3 ubiquitin-protein ligase ATL31	--	[O]	Posttranslational modification, protein turnover, chaperones	Ring finger domain	E3 ubiquitin-protein ligase ATL31 OS=Arabidopsis thaliana OX=3702 GN=ATL31 PE=1 SV=2	O	Posttranslational modification, protein turnover, chaperones	E3 ubiquitin-protein ligase ATL31 [Brassica rapa]	cellular component: cellular anatomical entity (GO:0110165)
BraA02g042670.3.5C	893	526	703	2315	2253	2170	12.5357	7.89107	9.4482	30.6423	31.8659	31.5214	9.08026e-46	1.73598	up	--	--	Molecular Function: protein serine/threonine phosphatase activity (GO:0004722);;	K17506|2.1e-17|mng:MNEG_3991|K17506 protein phosphatase 1L [EC:3.1.3.16] | (RefSeq) hypothetical protein	--	[T]	Signal transduction mechanisms	Protein phosphatase 2C	Probable protein phosphatase 2C 73 OS=Arabidopsis thaliana OX=3702 GN=PPC6-7 PE=2 SV=1	T	Signal transduction mechanisms	probable protein phosphatase 2C 73 [Brassica rapa]	biological process: metabolic process (GO:0008152);; biological process: cellular process (GO:0009987);; molecular function: catalytic activity (GO:0003824)
BraA02g042980.3.5C	40	44	47	108	94	116	1.62934	1.91886	1.83364	4.18302	3.80416	4.84807	9.29916e-05	1.33994	up	--	--	Molecular Function: electron transfer activity (GO:0009055);; Cellular Component: anchored component of plasma membrane (GO:0046658);;	--	--	--	--	Plastocyanin-like domain	Mavicyanin OS=Cucurbita pepo OX=3663 PE=1 SV=1	S	Function unknown	mavicyanin [Brassica rapa]	biological process: metabolic process (GO:0008152);; molecular function: catalytic activity (GO:0003824);; cellular component: cellular anatomical entity (GO:0110165)
BraA02g043360.3.5C	1313	651	1005	2249	1820	2031	20.6574	11.0342	15.1499	33.1775	28.1564	32.538	6.12129e-05	1.11104	up	--	--	--	K03097|1.0e-10|aip:107623262|K03097 casein kinase II subunit alpha [EC:2.7.11.1] | (RefSeq) casein kinase II subunit alpha-like isoform X2	Ribosome biogenesis in eukaryotes (ko03008);; Circadian rhythm - plant (ko04712)	--	--	Protein of unknown function (DUF642)	--	S	Function unknown	uncharacterized protein LOC103854751 [Brassica rapa]	--
BraA02g043500.3.5C	171	168	201	62	53	85	2.26145	2.39269	2.54514	0.768605	0.68054	1.14297	1.78141e-06	-1.36662	down	[S]	Function unknown	Cellular Component: caveola (GO:0005901);;	K07192|8.6e-236|bna:106403938|K07192 flotillin | (RefSeq) flotillin-like protein 2	--	[UZ]	Intracellular trafficking, secretion, and vesicular transport;; Cytoskeleton	SPFH domain / Band 7 family	Flotillin-like protein 1 OS=Arabidopsis thaliana OX=3702 GN=FLOT1 PE=2 SV=1	--	--	flotillin-like protein 2 [Brassica rapa]	cellular component: cellular anatomical entity (GO:0110165)
BraA02g043720.3.5C	116	59	61	369	351	307	2.70903	1.47873	1.36126	8.08079	8.04339	7.2904	1.26492e-18	2.18474	up	[R]	General function prediction only	Molecular Function: acid phosphatase activity (GO:0003993);;	K20728|1.2e-152|bna:106425571|K20728 vegetative storage protein 2 | (RefSeq) vegetative storage protein 2	MAPK signaling pathway - plant (ko04016)	--	--	HAD superfamily, subfamily IIIB (Acid phosphatase)	Vegetative storage protein 2 OS=Arabidopsis thaliana OX=3702 GN=VSP2 PE=2 SV=1	S	Function unknown	vegetative storage protein 2 [Brassica rapa]	biological process: metabolic process (GO:0008152);; biological process: cellular process (GO:0009987);; molecular function: catalytic activity (GO:0003824)
BraA02g044110.3.5C	2770	2264	2828	592	547	733	29.7438	26.5221	29.7341	6.0332	6.07762	7.97609	8.67991e-73	-2.00167	down	[HC]	Coenzyme transport and metabolism;; Energy production and conversion	Molecular Function: squalene monooxygenase activity (GO:0004506);; Cellular Component: integral component of membrane (GO:0016021);; Biological Process: sterol biosynthetic process (GO:0016126);; Molecular Function: flavin adenine dinucleotide binding (GO:0050660);;	K00511|1.9e-220|brp:103854874|K00511 squalene monooxygenase [EC:1.14.14.17] | (RefSeq) squalene epoxidase 5 isoform X1	Steroid biosynthesis (ko00100);; Sesquiterpenoid and triterpenoid biosynthesis (ko00909)	[I]	Lipid transport and metabolism	Squalene epoxidase	Squalene epoxidase 5 OS=Arabidopsis thaliana OX=3702 GN=SQE5 PE=2 SV=2	I	Lipid transport and metabolism	hypothetical protein BRARA_B03699 [Brassica rapa]	biological process: metabolic process (GO:0008152);; molecular function: catalytic activity (GO:0003824);; cellular component: cellular anatomical entity (GO:0110165);; molecular function: binding (GO:0005488)
BraA02g044580.3.5C	7	17	18	91	55	70	0.127677	0.325025	0.305909	1.57281	0.98805	1.31724	1.86724e-06	2.41117	up	--	--	Molecular Function: transcription regulatory region sequence-specific DNA binding (GO:0000976);; Molecular Function: DNA-binding transcription factor activity (GO:0003700);; Cellular Component: nucleus (GO:0005634);; Biological Process: cell differentiation (GO:0030154);; Molecular Function: sequence-specific DNA binding (GO:0043565);;	K09422|1.0e-145|brp:103855087|K09422 transcription factor MYB, plant | (RefSeq) transcription factor MYB34	--	[K]	Transcription	Myb-like DNA-binding domain	Transcription factor MYB34 OS=Arabidopsis thaliana OX=3702 GN=MYB34 PE=1 SV=1	--	--	transcription factor MYB34 [Brassica rapa]	molecular function: binding (GO:0005488);; molecular function: transcription regulator activity (GO:0140110);; cellular component: intracellular (GO:0005622);; cellular component: cellular anatomical entity (GO:0110165);; biological process: cellular process (GO:0009987);; biological process: developmental process (GO:0032502)
BraA02g044590.3.5C	437	183	339	3115	2712	2879	7.54868	3.36303	5.56374	50.5569	46.1413	50.5916	1.59807e-25	3.26013	up	--	--	Molecular Function: DNA binding (GO:0003677);; Cellular Component: nucleus (GO:0005634);;	K09422|1.2e-132|brp:103854923|K09422 transcription factor MYB, plant | (RefSeq) transcription factor MYB34	--	[K]	Transcription	Myb-like DNA-binding domain	Transcription factor MYB34 OS=Arabidopsis thaliana OX=3702 GN=MYB34 PE=1 SV=1	--	--	transcription factor MYB34 [Brassica rapa]	molecular function: binding (GO:0005488);; cellular component: intracellular (GO:0005622);; cellular component: cellular anatomical entity (GO:0110165)
BraA02g044900.3.5C	371	399	415	127	109	176	3.52934	4.13048	3.81724	1.14318	1.03222	1.72537	7.0531e-12	-1.46181	down	[T]	Signal transduction mechanisms	Molecular Function: protein kinase activity (GO:0004672);; Molecular Function: ubiquitin-protein transferase activity (GO:0004842);; Molecular Function: ATP binding (GO:0005524);;	K17609|4.3e-84|cic:CICLE_v10010213mg|K17609 nucleoredoxin [EC:1.8.1.8] | (RefSeq) hypothetical protein	--	--	--	Protein kinase domain	U-box domain-containing protein 51 OS=Arabidopsis thaliana OX=3702 GN=PUB51 PE=2 SV=2	T	Signal transduction mechanisms	U-box domain-containing protein 51 isoform X2 [Brassica rapa]	biological process: metabolic process (GO:0008152);; biological process: cellular process (GO:0009987);; molecular function: catalytic activity (GO:0003824);; molecular function: binding (GO:0005488)
BraA02g045380.3.5C	176	140	195	54	62	75	3.19729	2.75441	3.40989	0.9203	1.10241	1.39238	2.67423e-06	-1.34664	down	[I]	Lipid transport and metabolism	Biological Process: catabolic process (GO:0009056);; Molecular Function: hydrolase activity (GO:0016787);;	K22097|4.2e-59|psom:113323289|K22097 3-O-acetylpapaveroxine carboxylesterase [EC:3.1.1.105] | (RefSeq) carboxylesterase 1-like	Isoquinoline alkaloid biosynthesis (ko00950)	[V]	Defense mechanisms	alpha/beta hydrolase fold	Probable carboxylesterase 120 OS=Arabidopsis thaliana OX=3702 GN=CXE20 PE=2 SV=1	V	Defense mechanisms	probable carboxylesterase 120 [Brassica rapa]	biological process: metabolic process (GO:0008152);; molecular function: catalytic activity (GO:0003824)
BraA02g045440.3.5C	109	167	102	331	290	217	3.68877	6.08235	3.2929	10.5042	9.63753	7.46356	9.44731e-06	1.18525	up	--	--	--	--	--	--	--	Embryo-specific protein 3, (ATS3)	Embryo-specific protein ATS3 OS=Arabidopsis thaliana OX=3702 GN=ATS3 PE=2 SV=1	S	Function unknown	embryo-specific protein ATS3 [Brassica rapa]	--
BraA02g045510.3.5C	20	19	18	68	53	67	0.415197	0.42321	0.362298	1.35387	1.11055	1.44013	0.00014503	1.77919	up	--	--	Molecular Function: DNA binding (GO:0003677);; Cellular Component: nucleus (GO:0005634);; Biological Process: regulation of transcription, DNA-templated (GO:0006355);;	K00521|2.7e-35|cmos:111447866|K00521 ferric-chelate reductase [EC:1.16.1.7] | (RefSeq) ferric reduction oxidase 7, chloroplastic-like	--	--	--	No apical meristem (NAM) protein	NAC domain-containing protein 101 OS=Arabidopsis thaliana OX=3702 GN=NAC101 PE=2 SV=1	K	Transcription	NAC domain-containing protein 101 [Brassica rapa]	molecular function: binding (GO:0005488);; cellular component: intracellular (GO:0005622);; cellular component: cellular anatomical entity (GO:0110165);; biological process: biological regulation (GO:0065007)
BraA02g045640.3.5C	1727	1395	1713	4408	4100	4049	23.8788	20.7782	22.6807	57.1358	55.722	56.9879	3.00526e-95	1.44085	up	--	--	Molecular Function: NAD+ ADP-ribosyltransferase activity (GO:0003950);;	--	--	--	--	RCD1-SRO-TAF4 (RST) plant domain	Probable inactive poly [ADP-ribose] polymerase SRO5 OS=Arabidopsis thaliana OX=3702 GN=SRO5 PE=1 SV=1	S	Function unknown	probable inactive poly [ADP-ribose] polymerase SRO5 [Brassica rapa]	molecular function: catalytic activity (GO:0003824)
BraA02g045860.3.5C	5889	4460	5270	1235	1154	1201	94.9038	74.8143	80.0401	18.7488	17.8834	19.9916	2.61424e-143	-2.05648	down	--	--	Molecular Function: transcription coregulator activity (GO:0003712);; Molecular Function: histone acetyltransferase activity (GO:0004402);; Biological Process: regulation of transcription, DNA-templated (GO:0006355);; Molecular Function: zinc ion binding (GO:0008270);; Cellular Component: host cell nucleus (GO:0042025);;	--	--	[K]	Transcription	BTB/POZ domain	BTB/POZ and TAZ domain-containing protein 1 OS=Arabidopsis thaliana OX=3702 GN=BT1 PE=1 SV=1	K	Transcription	BTB/POZ and TAZ domain-containing protein 1 [Brassica rapa]	molecular function: transcription regulator activity (GO:0140110);; molecular function: catalytic activity (GO:0003824);; biological process: biological regulation (GO:0065007);; molecular function: binding (GO:0005488);; cellular component: cellular anatomical entity (GO:0110165)
BraA02g045940.3.5C	417	314	359	766	658	736	4.62151	3.71949	3.79249	7.9382	7.22411	8.29028	1.43469e-14	1.04957	up	[T]	Signal transduction mechanisms	Cellular Component: integral component of membrane (GO:0016021);;	K13436|3.5e-14|cam:105851362|K13436 pto-interacting protein 1 [EC:2.7.11.1] | (RefSeq) probable receptor-like protein kinase At2g47060	Plant-pathogen interaction (ko04626)	--	--	CBS domain	CBS domain-containing protein CBSCBSPB1 OS=Arabidopsis thaliana OX=3702 GN=CBSCBSPB1 PE=1 SV=1	S	Function unknown	hypothetical protein F2Q69_00025370 [Brassica cretica]	cellular component: cellular anatomical entity (GO:0110165)
BraA02g046020.3.5C	345	196	264	677	608	686	6.37802	3.8969	4.66794	11.7203	11.043	12.8964	1.50895e-15	1.36131	up	[Q]	Secondary metabolites biosynthesis, transport and catabolism	Biological Process: response to light stimulus (GO:0009416);; Molecular Function: flavonol synthase activity (GO:0045431);; Molecular Function: metal ion binding (GO:0046872);; Molecular Function: dioxygenase activity (GO:0051213);;	K05278|1.0e-182|brp:103855056|K05278 flavonol synthase [EC:1.14.20.6] | (RefSeq) flavonol synthase 3	Flavonoid biosynthesis (ko00941)	[QR]	Secondary metabolites biosynthesis, transport and catabolism;; General function prediction only	non-haem dioxygenase in morphine synthesis N-terminal	Flavonol synthase 3 OS=Arabidopsis thaliana OX=3702 GN=FLS3 PE=2 SV=1	Q	Secondary metabolites biosynthesis, transport and catabolism	BnaA02g33780D [Brassica napus]	biological process: response to stimulus (GO:0050896);; biological process: metabolic process (GO:0008152);; molecular function: catalytic activity (GO:0003824);; molecular function: binding (GO:0005488)
BraA02g046140.3.5C	705	649	706	1376	1709	1325	12.9027	12.9713	12.4356	23.6756	30.9223	24.9651	1.82201e-22	1.1617	up	--	--	Molecular Function: DNA binding (GO:0003677);; Cellular Component: nucleus (GO:0005634);; Biological Process: regulation of transcription, DNA-templated (GO:0006355);;	K00521|2.8e-34|cmos:111447866|K00521 ferric-chelate reductase [EC:1.16.1.7] | (RefSeq) ferric reduction oxidase 7, chloroplastic-like	--	--	--	No apical meristem (NAM) protein	NAC domain-containing protein 102 OS=Arabidopsis thaliana OX=3702 GN=NAC102 PE=1 SV=1	K	Transcription	unnamed protein product, partial [Brassica rapa]	molecular function: binding (GO:0005488);; cellular component: intracellular (GO:0005622);; cellular component: cellular anatomical entity (GO:0110165);; biological process: biological regulation (GO:0065007)
BraA02g046150.3.5C	2755	2130	2808	1240	998	1129	24.3262	20.7316	23.9768	10.3293	8.64396	10.3329	1.40641e-33	-1.12705	down	--	--	Molecular Function: beta-galactosidase activity (GO:0004565);; Cellular Component: cell wall (GO:0005618);; Cellular Component: vacuole (GO:0005773);; Biological Process: carbohydrate metabolic process (GO:0005975);;	K12309|9.9e-81|bna:106418278|K12309 beta-galactosidase [EC:3.2.1.23] | (RefSeq) beta-galactosidase 2 isoform X1	Galactose metabolism (ko00052);; Other glycan degradation (ko00511);; Glycosaminoglycan degradation (ko00531);; Sphingolipid metabolism (ko00600);; Glycosphingolipid biosynthesis - ganglio series (ko00604)	[G]	Carbohydrate transport and metabolism	Glycosyl hydrolases family 35	Beta-galactosidase 6 OS=Arabidopsis thaliana OX=3702 GN=BGAL6 PE=2 SV=1	G	Carbohydrate transport and metabolism	beta-galactosidase 6 isoform X1 [Brassica rapa]	molecular function: catalytic activity (GO:0003824);; cellular component: cellular anatomical entity (GO:0110165);; cellular component: intracellular (GO:0005622);; biological process: metabolic process (GO:0008152)
BraA02g046230.3.5C	22	24	9	64	67	51	0.490345	0.580103	0.193715	1.35904	1.48055	1.17928	0.000822332	1.76762	up	--	--	--	K16280|2.7e-194|brp:103855220|K16280 E3 ubiquitin-protein ligase RGLG [EC:2.3.2.27] | (RefSeq) E3 ubiquitin-protein ligase RGLG3 isoform X1	--	[T]	Signal transduction mechanisms	Copine	E3 ubiquitin-protein ligase RGLG3 OS=Arabidopsis thaliana OX=3702 GN=RGLG3 PE=1 SV=1	O	Posttranslational modification, protein turnover, chaperones	E3 ubiquitin-protein ligase RGLG3 isoform X1 [Brassica rapa]	--
BraA02g046510.3.5C	361	315	320	783	656	510	3.67422	3.45034	3.11717	7.47387	6.56437	5.27968	1.59578e-10	1.02203	up	--	--	--	--	--	--	--	--	--	--	--	uncharacterized protein LOC103855246 [Brassica rapa]	--
BraA02g046950.3.5C	60	80	48	21	32	20	6.36945	9.22086	4.84182	2.08055	3.35748	2.09205	0.00946615	-1.31836	down	--	--	--	--	--	--	--	--	--	--	--	uncharacterized protein LOC103855286 [Brassica rapa]	--
BraA02g047220.3.5C	454	347	335	112	138	124	4.23872	3.48761	2.99438	0.972082	1.25955	1.17744	1.35617e-13	-1.53943	down	[R]	General function prediction only	Biological Process: multicellular organism development (GO:0007275);; Biological Process: biological_process (GO:0008150);; Biological Process: response to external stimulus (GO:0009605);; Biological Process: tropism (GO:0009606);; Biological Process: response to abiotic stimulus (GO:0009628);; Biological Process: response to gravity (GO:0009629);; Biological Process: gravitropism (GO:0009630);; …	--	--	--	--	von Willebrand factor type A domain	Probable E3 ubiquitin-protein ligase WAVH2 OS=Arabidopsis thaliana OX=3702 GN=WAVH2 PE=1 SV=1	O	Posttranslational modification, protein turnover, chaperones	probable E3 ubiquitin-protein ligase WAVH2 [Brassica rapa]	biological process: multicellular organismal process (GO:0032501);; biological process: developmental process (GO:0032502);; biological process: response to stimulus (GO:0050896)
BraA02g047410.3.5C	151	105	145	46	64	64	3.31157	2.47728	3.04132	0.931159	1.36949	1.42654	0.000526054	-1.12942	down	--	--	Molecular Function: molecular_function (GO:0003674);; Molecular Function: nucleic acid binding (GO:0003676);; Molecular Function: DNA binding (GO:0003677);; Molecular Function: DNA-binding transcription factor activity (GO:0003700);; Molecular Function: binding (GO:0005488);; Cellular Component: cellular_component (GO:0005575);; Cellular Component: intracellular (GO:0005622);; Cellular Component:…	--	--	[R]	General function prediction only	C2H2-type zinc finger	Zinc finger protein AZF1 OS=Arabidopsis thaliana OX=3702 GN=AZF1 PE=2 SV=1	K	Transcription	zinc finger protein AZF1 [Brassica rapa]	molecular function: binding (GO:0005488);; molecular function: transcription regulator activity (GO:0140110);; cellular component: intracellular (GO:0005622);; cellular component: cellular anatomical entity (GO:0110165);; biological process: biological regulation (GO:0065007);; biological process: response to stimulus (GO:0050896)
BraA02g047690.3.5C	184	209	300	84	103	122	4.97885	6.08642	7.77564	2.11467	2.74044	3.35856	6.43885e-05	-1.09187	down	--	--	Cellular Component: integral component of membrane (GO:0016021);;	K07252|6.5e-63|crb:17887091|K07252 dolichyldiphosphatase [EC:3.6.1.43] | (RefSeq) lipid phosphate phosphatase epsilon 1, chloroplastic	N-Glycan biosynthesis (ko00510)	[I]	Lipid transport and metabolism	PAP2 superfamily	Lipid phosphate phosphatase epsilon 2, chloroplastic OS=Arabidopsis thaliana OX=3702 GN=LPPE2 PE=1 SV=1	I	Lipid transport and metabolism	lipid phosphate phosphatase epsilon 2, chloroplastic-like [Brassica napus]	cellular component: cellular anatomical entity (GO:0110165)
BraA03g000200.3.5C	25536	21555	25113	1888	1858	1700	526.468	478.515	496.063	36.035	37.5583	35.421	0	-3.66595	down	--	--	Molecular Function: ferroxidase activity (GO:0004322);; Biological Process: iron ion transport (GO:0006826);; Biological Process: cellular iron ion homeostasis (GO:0006879);; Molecular Function: ferric iron binding (GO:0008199);;	K00522|1.2e-46|bna:106427233|K00522 ferritin heavy chain [EC:1.16.3.2] | (RefSeq) ferritin-1, chloroplastic-like	--	[P]	Inorganic ion transport and metabolism	--	Ferritin-1, chloroplastic OS=Brassica napus OX=3708 GN=LSC30 PE=2 SV=1	P	Inorganic ion transport and metabolism	unnamed protein product [Brassica rapa]	biological process: metabolic process (GO:0008152);; molecular function: catalytic activity (GO:0003824);; biological process: localization (GO:0051179);; biological process: cellular process (GO:0009987);; biological process: biological regulation (GO:0065007);; molecular function: binding (GO:0005488)
BraA03g000310.3.5C	137	105	101	252	236	227	3.5135	2.90742	2.49077	6.07704	5.95643	5.95008	9.29017e-07	1.11911	up	--	--	--	--	--	--	--	Protein of unknown function (DUF688)	--	--	--	uncharacterized protein LOC103856816 [Brassica rapa]	--
BraA03g000870.3.5C	1151	1011	1018	3044	2750	2994	9.42655	8.91433	7.98527	23.3704	22.1389	24.9573	1.25612e-71	1.52623	up	[O]	Posttranslational modification, protein turnover, chaperones	Molecular Function: acylphosphatase activity (GO:0003998);; Molecular Function: ATP binding (GO:0005524);; Cellular Component: nucleus (GO:0005634);; Cellular Component: cytoplasm (GO:0005737);; Cellular Component: cytosol (GO:0005829);; Biological Process: macroautophagy (GO:0016236);; Molecular Function: ATPase activity (GO:0016887);; Biological Process: ubiquitin-dependent ERAD pathway (GO:003…	K13525|0.0e+00|brp:103855479|K13525 transitional endoplasmic reticulum ATPase | (RefSeq) cell division control protein 48 homolog E	Protein processing in endoplasmic reticulum (ko04141)	[O]	Posttranslational modification, protein turnover, chaperones	ATPase family associated with various cellular activities (AAA)	Cell division control protein 48 homolog E OS=Arabidopsis thaliana OX=3702 GN=CDC48E PE=2 SV=2	O	Posttranslational modification, protein turnover, chaperones	unnamed protein product [Brassica rapa]	molecular function: catalytic activity (GO:0003824);; molecular function: binding (GO:0005488);; cellular component: intracellular (GO:0005622);; cellular component: cellular anatomical entity (GO:0110165);; biological process: metabolic process (GO:0008152);; biological process: cellular process (GO:0009987);; biological process: response to stimulus (GO:0050896);; biological process: localizati…
BraA03g000920.3.5C	403	322	356	694	714	680	10.6161	9.14879	8.9803	17.1635	18.5092	18.2551	2.96981e-14	1.01326	up	--	--	--	--	--	--	--	Senescence regulator	--	S	Function unknown	uncharacterized protein LOC103855485 [Brassica rapa]	--
BraA03g001360.3.5C	189	210	183	468	403	563	1.95186	2.34022	1.81699	4.54281	4.10305	5.93776	6.90248e-13	1.35822	up	[N]	Cell motility	Cellular Component: Golgi apparatus (GO:0005794);; Cellular Component: integral component of membrane (GO:0016021);; Molecular Function: transferase activity, transferring glycosyl groups (GO:0016757);; Molecular Function: mannan synthase activity (GO:0051753);;	K13680|4.6e-310|brp:103855537|K13680 beta-mannan synthase [EC:2.4.1.32] | (RefSeq) glucomannan 4-beta-mannosyltransferase 9	--	--	--	Glycosyl transferase family group 2	Glucomannan 4-beta-mannosyltransferase 9 OS=Arabidopsis thaliana OX=3702 GN=CSLA9 PE=1 SV=1	M	Cell wall/membrane/envelope biogenesis	glucomannan 4-beta-mannosyltransferase 9 [Brassica rapa]	cellular component: intracellular (GO:0005622);; cellular component: cellular anatomical entity (GO:0110165);; molecular function: catalytic activity (GO:0003824);; biological process: metabolic process (GO:0008152)
BraA03g001490.3.5C	105	65	88	30	39	25	0.865355	0.644503	0.692918	0.26075	0.314211	0.204999	0.000813326	-1.38673	down	[R]	General function prediction only	Molecular Function: triglyceride lipase activity (GO:0004806);; Biological Process: lipid catabolic process (GO:0016042);;	K14674|0.0e+00|brp:103855549|K14674 TAG lipase / steryl ester hydrolase / phospholipase A2 / LPA acyltransferase [EC:3.1.1.3 3.1.1.13 3.1.1.4 2.3.1.51] | (RefSeq) triacylglycerol lipase SDP1	Steroid biosynthesis (ko00100);; Glycerolipid metabolism (ko00561);; Glycerophospholipid metabolism (ko00564);; Ether lipid metabolism (ko00565);; Arachidonic acid metabolism (ko00590);; Linoleic acid metabolism (ko00591);; alpha-Linolenic acid metabolism (ko00592)	[R]	General function prediction only	Domain of unknown function (DUF3336)	Triacylglycerol lipase SDP1 OS=Arabidopsis thaliana OX=3702 GN=SDP1 PE=1 SV=1	I	Lipid transport and metabolism	triacylglycerol lipase SDP1 [Brassica rapa]	molecular function: catalytic activity (GO:0003824);; biological process: metabolic process (GO:0008152)
BraA03g001540.3.5C	129	98	200	1288	1315	1252	3.38281	2.77497	5.04004	31.7949	34.0427	33.5442	9.22831e-94	3.24899	up	--	--	Molecular Function: DNA binding (GO:0003677);; Molecular Function: DNA topoisomerase type II (double strand cut, ATP-hydrolyzing) activity (GO:0003918);; Molecular Function: ATP binding (GO:0005524);; Biological Process: DNA topological change (GO:0006265);; Biological Process: regulation of transcription by RNA polymerase II (GO:0006357);; Molecular Function: protein dimerization activity (GO:00…	--	--	--	--	Helix-loop-helix DNA-binding domain	Transcription factor bHLH101 OS=Arabidopsis thaliana OX=3702 GN=BHLH101 PE=1 SV=1	L	Replication, recombination and repair	transcription factor bHLH101 isoform X1 [Brassica rapa]	molecular function: binding (GO:0005488);; molecular function: catalytic activity (GO:0003824);; biological process: metabolic process (GO:0008152);; biological process: cellular process (GO:0009987);; biological process: biological regulation (GO:0065007)
BraA03g001590.3.5C	527	507	582	100	120	80	7.46274	7.72345	7.88688	1.3179	1.66092	1.14252	1.77295e-38	-2.36778	down	[G]	Carbohydrate transport and metabolism	Molecular Function: pectate lyase activity (GO:0030570);; Biological Process: pectin catabolic process (GO:0045490);; Molecular Function: metal ion binding (GO:0046872);;	K01728|1.1e-253|brp:103855563|K01728 pectate lyase [EC:4.2.2.2] | (RefSeq) probable pectate lyase 5	Pentose and glucuronate interconversions (ko00040)	--	--	Pectate lyase	Probable pectate lyase 13 OS=Arabidopsis thaliana OX=3702 GN=PMR6 PE=1 SV=1	G	Carbohydrate transport and metabolism	probable pectate lyase 5 [Brassica rapa]	molecular function: catalytic activity (GO:0003824);; biological process: metabolic process (GO:0008152);; molecular function: binding (GO:0005488)
BraA03g001800.3.5C	120	173	187	12	22	46	1.5153	2.35035	2.25263	0.139621	0.264853	0.5858	2.21759e-09	-2.51118	down	[E]	Amino acid transport and metabolism	Cellular Component: plasma membrane (GO:0005886);; Biological Process: amino acid transport (GO:0006865);; Molecular Function: amino acid transmembrane transporter activity (GO:0015171);; Cellular Component: integral component of membrane (GO:0016021);;	K03294|2.6e-51|sot:102601781|K03294 basic amino acid/polyamine antiporter, APA family | (RefSeq) cationic amino acid transporter 1-like	--	[E]	Amino acid transport and metabolism	C-terminus of AA_permease	Cationic amino acid transporter 6, chloroplastic OS=Arabidopsis thaliana OX=3702 GN=CAT6 PE=2 SV=1	E	Amino acid transport and metabolism	hypothetical protein BRARA_C00177 [Brassica rapa]	cellular component: cellular anatomical entity (GO:0110165);; biological process: localization (GO:0051179);; biological process: cellular process (GO:0009987);; molecular function: transporter activity (GO:0005215)
BraA03g001930.3.5C	862	727	834	113	102	84	15.5615	14.1496	14.4304	1.9025	1.79474	1.53021	1.46469e-81	-2.95825	down	--	--	Molecular Function: nicotianamine synthase activity (GO:0030410);; Biological Process: nicotianamine biosynthetic process (GO:0030418);;	K05953|8.9e-184|bna:106428166|K05953 nicotianamine synthase [EC:2.5.1.43] | (RefSeq) nicotianamine synthase 1	--	--	--	Nicotianamine synthase protein	Nicotianamine synthase 1 OS=Arabidopsis thaliana OX=3702 GN=NAS1 PE=2 SV=1	S	Function unknown	nicotianamine synthase 1 [Brassica rapa]	molecular function: catalytic activity (GO:0003824);; biological process: metabolic process (GO:0008152);; biological process: cellular process (GO:0009987)
BraA03g002170.3.5C	47	69	47	5	11	19	1.80171	2.82676	1.7286	0.145928	0.391682	0.723289	0.000424991	-2.15921	down	--	--	Molecular Function: protein phosphatase inhibitor activity (GO:0004864);; Cellular Component: nucleus (GO:0005634);; Cellular Component: cytoplasm (GO:0005737);; Biological Process: abscisic acid-activated signaling pathway (GO:0009738);; Molecular Function: abscisic acid binding (GO:0010427);; Molecular Function: signaling receptor activity (GO:0038023);; Biological Process: regulation of protei…	K14496|1.3e-111|brp:103855626|K14496 abscisic acid receptor PYR/PYL family | (RefSeq) abscisic acid receptor PYL5	MAPK signaling pathway - plant (ko04016);; Plant hormone signal transduction (ko04075)	--	--	Polyketide cyclase / dehydrase and lipid transport	Abscisic acid receptor PYL5 OS=Arabidopsis thaliana OX=3702 GN=PYL5 PE=1 SV=1	S	Function unknown	abscisic acid receptor PYL5 [Brassica rapa]	biological process: biological regulation (GO:0065007);; molecular function: molecular function regulator (GO:0098772);; cellular component: intracellular (GO:0005622);; cellular component: cellular anatomical entity (GO:0110165);; biological process: cellular process (GO:0009987);; biological process: signaling (GO:0023052);; biological process: response to stimulus (GO:0050896);; molecular func…
BraA03g002240.3.5C	109	67	77	1720	1675	1708	0.79051	0.527784	0.535764	11.7867	12.0358	12.7041	1.91496e-214	4.3987	up	[Q]	Secondary metabolites biosynthesis, transport and catabolism	Molecular Function: metal ion binding (GO:0046872);; Molecular Function: dioxygenase activity (GO:0051213);;	K24028|6.1e-54|dct:110106353|K24028 salicylic acid 3-hydroxylase [EC:1.14.11.-] | (RefSeq) flavanone 3-dioxygenase 2 isoform X1	--	[QR]	Secondary metabolites biosynthesis, transport and catabolism;; General function prediction only	non-haem dioxygenase in morphine synthesis N-terminal	Probable 2-oxoglutarate-dependent dioxygenase At5g05600 OS=Arabidopsis thaliana OX=3702 GN=At5g05600 PE=2 SV=1	Q	Secondary metabolites biosynthesis, transport and catabolism	probable 2-oxoglutarate-dependent dioxygenase At5g05600 [Brassica rapa]	molecular function: binding (GO:0005488);; biological process: metabolic process (GO:0008152);; molecular function: catalytic activity (GO:0003824)
BraA03g002500.3.5C	4	4	8	53	68	85	0.047449	0.049842	0.090046	0.583562	0.787776	1.0177	2.12904e-10	3.76441	up	--	--	Molecular Function: DNA binding (GO:0003677);; Cellular Component: nucleus (GO:0005634);;	K09287|3.1e-38|mus:103984678|K09287 RAV-like factor | (RefSeq) AP2/ERF and B3 domain-containing transcription repressor RAV2-like	--	--	--	B3 DNA binding domain	B3 domain-containing protein At5g06250 OS=Arabidopsis thaliana OX=3702 GN=At5g06250 PE=3 SV=1	K	Transcription	B3 domain-containing protein At5g06250 [Brassica rapa]	molecular function: binding (GO:0005488);; cellular component: intracellular (GO:0005622);; cellular component: cellular anatomical entity (GO:0110165)
BraA03g002740.3.5C	51	36	41	87	117	110	0.860286	0.670951	0.657451	1.39109	1.9644	1.96356	0.000144282	1.36483	up	--	--	Molecular Function: nucleic acid binding (GO:0003676);;	K03038|1.4e-19|bna:106441478|K03038 26S proteasome regulatory subunit N8 | (RefSeq) uncharacterized protein LOC106441478	Proteasome (ko03050)	--	--	RNA recognition motif. (a.k.a. RRM, RBD, or RNP domain)	Nucleolin 1 OS=Arabidopsis thaliana OX=3702 GN=NUCL1 PE=1 SV=1	--	--	nucleolin 1-like [Brassica rapa]	molecular function: binding (GO:0005488)
BraA03g002820.3.5C	99	112	114	353	251	300	1.92715	2.35584	2.12315	6.55059	4.84395	5.97638	9.85304e-13	1.52999	up	--	--	Molecular Function: molecular_function (GO:0003674);; Molecular Function: enzyme inhibitor activity (GO:0004857);; Molecular Function: protein binding (GO:0005515);; Cellular Component: cellular_component (GO:0005575);; Cellular Component: cell wall (GO:0005618);; Cellular Component: obsolete cell (GO:0005623);; Cellular Component: cell-cell junction (GO:0005911);; Biological Process: biological_…	K13420|2.0e-08|cmo:103487017|K13420 LRR receptor-like serine/threonine-protein kinase FLS2 [EC:2.7.11.1] | (RefSeq) probable LRR receptor-like serine/threonine-protein kinase At3g47570	MAPK signaling pathway - plant (ko04016);; Plant-pathogen interaction (ko04626)	--	--	Leucine rich repeat	Polygalacturonase inhibitor 2 OS=Arabidopsis thaliana OX=3702 GN=PGIP2 PE=2 SV=2	S	Function unknown	polygalacturonase inhibitor protein 7 [Brassica napus]	biological process: biological regulation (GO:0065007);; molecular function: molecular function regulator (GO:0098772);; molecular function: binding (GO:0005488);; cellular component: cellular anatomical entity (GO:0110165)
BraA03g002840.3.5C	805	591	826	5066	4398	4902	7.44449	5.88251	7.31211	43.9054	39.9716	46.131	4.3593e-219	2.75991	up	--	--	Cellular Component: integral component of membrane (GO:0016021);;	K01188|4.7e-22|sita:101778196|K01188 beta-glucosidase [EC:3.2.1.21] | (RefSeq) beta-glucosidase 12	Cyanoamino acid metabolism (ko00460);; Starch and sucrose metabolism (ko00500);; Phenylpropanoid biosynthesis (ko00940)	--	--	Leucine rich repeat	Polygalacturonase inhibitor 2 OS=Arabidopsis thaliana OX=3702 GN=PGIP2 PE=2 SV=2	S	Function unknown	uncharacterized protein LOC103855707 isoform X1 [Brassica rapa]	cellular component: cellular anatomical entity (GO:0110165)
BraA03g002900.3.5C	46	18	4	96	82	103	1.20087	0.484812	0.091476	2.3411	2.09675	2.7378	0.000262414	2.10381	up	--	--	Cellular Component: integral component of membrane (GO:0016021);;	K20359|1.1e-111|bna:106429390|K20359 PRA1 family protein 1 | (RefSeq) PRA1 family protein B6	--	[U]	Intracellular trafficking, secretion, and vesicular transport	PRA1 family protein	PRA1 family protein B6 OS=Arabidopsis thaliana OX=3702 GN=PRA1B6 PE=1 SV=1	U	Intracellular trafficking, secretion, and vesicular transport	PRA1 family protein B6 [Brassica rapa]	cellular component: cellular anatomical entity (GO:0110165)
BraA03g003130.3.5C	143	96	119	26	40	39	2.71779	1.95263	2.16071	0.459218	0.732548	0.75272	2.75117e-06	-1.69576	down	--	--	Molecular Function: protein binding (GO:0005515);;	--	--	--	--	F-box domain	F-box protein At5g07610 OS=Arabidopsis thaliana OX=3702 GN=At5g07610 PE=2 SV=1	S	Function unknown	F-box protein At5g07610 [Brassica rapa]	molecular function: binding (GO:0005488)
BraA03g003140.3.5C	69	56	97	20	25	13	1.28621	1.12343	1.73986	0.345246	0.448905	0.246228	7.96964e-05	-1.86471	down	[T]	Signal transduction mechanisms	Molecular Function: nucleic acid binding (GO:0003676);; Molecular Function: protein kinase activity (GO:0004672);; Molecular Function: ATP binding (GO:0005524);;	K13415|2.3e-30|soe:110802202|K13415 protein brassinosteroid insensitive 1 [EC:2.7.10.1 2.7.11.1] | (RefSeq) systemin receptor SR160-like	Plant hormone signal transduction (ko04075)	[T]	Signal transduction mechanisms	Protein kinase domain	Putative kinase-like protein TMKL1 OS=Arabidopsis thaliana OX=3702 GN=TMKL1 PE=1 SV=1	T	Signal transduction mechanisms	unnamed protein product [Brassica rapa]	molecular function: binding (GO:0005488);; biological process: metabolic process (GO:0008152);; biological process: cellular process (GO:0009987);; molecular function: catalytic activity (GO:0003824)
BraA03g003260.3.5C	363	295	325	721	614	663	2.88107	2.52327	2.47094	5.36678	4.79496	5.35793	1.18889e-15	1.08411	up	[IR]	Lipid transport and metabolism;; General function prediction only	Molecular Function: NAD+ kinase activity (GO:0003951);; Molecular Function: diacylglycerol kinase activity (GO:0004143);; Molecular Function: ATP binding (GO:0005524);; Biological Process: protein kinase C-activating G protein-coupled receptor signaling pathway (GO:0007205);; Cellular Component: integral component of membrane (GO:0016021);; Biological Process: intracellular signal transduction (G…	K00901|0.0e+00|brp:103855751|K00901 diacylglycerol kinase (ATP) [EC:2.7.1.107] | (RefSeq) diacylglycerol kinase 1	Glycerolipid metabolism (ko00561);; Glycerophospholipid metabolism (ko00564);; Phosphatidylinositol signaling system (ko04070)	[IT]	Lipid transport and metabolism;; Signal transduction mechanisms	Diacylglycerol kinase accessory domain	Diacylglycerol kinase 1 OS=Arabidopsis thaliana OX=3702 GN=DGK1 PE=1 SV=2	--	--	diacylglycerol kinase 1 [Brassica rapa]	biological process: metabolic process (GO:0008152);; biological process: cellular process (GO:0009987);; molecular function: catalytic activity (GO:0003824);; molecular function: binding (GO:0005488);; biological process: signaling (GO:0023052);; biological process: response to stimulus (GO:0050896);; biological process: biological regulation (GO:0065007);; cellular component: cellular anatomical…
BraA03g003620.3.5C	1705	1475	1512	824	682	720	26.4503	24.6369	22.4597	11.9785	10.3858	11.3639	1.35501e-23	-1.01805	down	--	--	Molecular Function: DNA binding (GO:0003677);; Cellular Component: nucleus (GO:0005634);;	K08869|1.8e-29|cre:CHLREDRAFT_165812|K08869 aarF domain-containing kinase | (RefSeq) predicted protein	--	[O]	Posttranslational modification, protein turnover, chaperones	Myb-like DNA-binding domain	Transcription factor SRM1 OS=Arabidopsis thaliana OX=3702 GN=SRM1 PE=1 SV=1	K	Transcription	transcription factor SRM1 [Brassica rapa]	molecular function: binding (GO:0005488);; cellular component: intracellular (GO:0005622);; cellular component: cellular anatomical entity (GO:0110165)
BraA03g003750.3.5C	1566	1450	1853	3262	3036	3474	14.1445	14.1125	16.0265	27.6194	26.9581	31.9331	2.83445e-35	1.07127	up	[M]	Cell wall/membrane/envelope biogenesis	Biological Process: response to acid chemical (GO:0001101);; Molecular Function: protein binding (GO:0005515);; Cellular Component: cellular_component (GO:0005575);; Cellular Component: intracellular (GO:0005622);; Cellular Component: obsolete cell (GO:0005623);; Cellular Component: cytoplasm (GO:0005737);; Biological Process: response to stress (GO:0006950);; Biological Process: response to osmo…	K22382|0.0e+00|brp:103855800|K22382 WD repeat-containing protein 26 | (RefSeq) WD repeat-containing protein 26 homolog	--	[S]	Function unknown	WD domain, G-beta repeat	WD repeat-containing protein 26 homolog OS=Arabidopsis thaliana OX=3702 GN=WDR26 PE=1 SV=1	S	Function unknown	WD repeat-containing protein 26 homolog [Brassica rapa]	biological process: response to stimulus (GO:0050896);; molecular function: binding (GO:0005488);; cellular component: intracellular (GO:0005622);; cellular component: cellular anatomical entity (GO:0110165)
BraA03g003890.3.5C	487	257	274	128	135	151	6.36684	3.60736	3.43145	1.56405	1.72708	2.00441	1.63941e-06	-1.22841	down	--	--	Cellular Component: integral component of membrane (GO:0016021);;	--	--	[E]	Amino acid transport and metabolism	Transmembrane amino acid transporter protein	Amino acid permease 2 OS=Arabidopsis thaliana OX=3702 GN=AAP2 PE=1 SV=1	E	Amino acid transport and metabolism	amino acid permease 2 [Brassica rapa]	cellular component: cellular anatomical entity (GO:0110165)
BraA03g004220.3.5C	100	88	89	259	275	203	1.11884	1.07514	1.00159	3.40112	3.98331	2.94037	2.55968e-10	1.4704	up	[G]	Carbohydrate transport and metabolism	Molecular Function: trehalose-phosphatase activity (GO:0004805);; Biological Process: trehalose biosynthetic process (GO:0005992);;	K01087|1.4e-102|bna:106443074|K01087 trehalose 6-phosphate phosphatase [EC:3.1.3.12] | (RefSeq) probable trehalose-phosphate phosphatase I isoform X1	Starch and sucrose metabolism (ko00500)	[G]	Carbohydrate transport and metabolism	Trehalose-phosphatase	Probable trehalose-phosphate phosphatase I OS=Arabidopsis thaliana OX=3702 GN=TPPI PE=3 SV=1	G	Carbohydrate transport and metabolism	probable trehalose-phosphate phosphatase I isoform X2 [Brassica rapa]	biological process: metabolic process (GO:0008152);; biological process: cellular process (GO:0009987);; molecular function: catalytic activity (GO:0003824)
BraA03g004350.3.5C	73	32	37	121	126	112	1.01314	0.491504	0.463545	1.61249	1.72943	1.55201	0.000155723	1.40656	up	--	--	Molecular Function: antiporter activity (GO:0015297);; Cellular Component: integral component of membrane (GO:0016021);; Molecular Function: xenobiotic transmembrane transporter activity (GO:0042910);;	K03327|9.3e-110|bna:106384899|K03327 multidrug resistance protein, MATE family | (RefSeq) protein DETOXIFICATION 28-like	--	[R]	General function prediction only	MatE	Protein DETOXIFICATION 28 OS=Arabidopsis thaliana OX=3702 GN=DTX28 PE=3 SV=1	V	Defense mechanisms	117M18_23 [Brassica rapa]	biological process: cellular process (GO:0009987);; biological process: localization (GO:0051179);; molecular function: transporter activity (GO:0005215);; cellular component: cellular anatomical entity (GO:0110165)
BraA03g004410.3.5C	18	12	26	52	46	51	0.184856	0.134256	0.257071	0.510776	0.46552	0.542589	0.0053213	1.48715	up	--	--	Molecular Function: DNA binding (GO:0003677);; Molecular Function: DNA-binding transcription factor activity (GO:0003700);; Cellular Component: nucleus (GO:0005634);;	K09285|1.7e-160|bna:106384892|K09285 AP2-like factor, ANT lineage | (RefSeq) AP2-like ethylene-responsive transcription factor AIL6	--	--	--	--	AP2-like ethylene-responsive transcription factor AIL6 OS=Arabidopsis thaliana OX=3702 GN=AIL6 PE=2 SV=1	K	Transcription	AP2-like ethylene-responsive transcription factor AIL6 [Brassica napus]	molecular function: binding (GO:0005488);; molecular function: transcription regulator activity (GO:0140110);; cellular component: intracellular (GO:0005622);; cellular component: cellular anatomical entity (GO:0110165)
BraA03g004630.3.5C	6087	5281	6141	2136	2417	2044	195.186	182.422	188.582	64.1786	76.1671	66.6986	2.22245e-68	-1.34358	down	--	--	--	--	--	--	--	--	--	--	--	uncharacterized protein LOC103855896 [Brassica rapa]	--
BraA03g005000.3.5C	2057	1809	2008	4294	3896	3541	31.91	30.5685	30.1113	62.5907	60.4905	58.1619	3.52877e-49	1.05718	up	--	--	Cellular Component: integral component of membrane (GO:0016021);;	K18266|1.5e-81|vvi:100262295|K18266 protein NDRG1 | (RefSeq) pollen-specific protein SF21	--	[S]	Function unknown	Ndr family	Protein NDL2 OS=Arabidopsis thaliana OX=3702 GN=NDL2 PE=1 SV=1	S	Function unknown	protein NDL2 isoform X1 [Brassica rapa]	cellular component: cellular anatomical entity (GO:0110165)
BraA03g005750.3.5C	42	16	22	639	563	632	0.804806	0.290119	0.398924	11.7357	10.4745	12.4794	1.0538e-82	4.58502	up	--	--	Cellular Component: nucleus (GO:0005634);; Biological Process: response to wounding (GO:0009611);; Biological Process: regulation of defense response (GO:0031347);; Biological Process: regulation of jasmonic acid mediated signaling pathway (GO:2000022);;	K13464|1.8e-96|brp:103856007|K13464 jasmonate ZIM domain-containing protein | (RefSeq) protein TIFY 9 isoform X1	Plant hormone signal transduction (ko04075)	--	--	tify domain	Protein TIFY 9 OS=Arabidopsis thaliana OX=3702 GN=TIFY9 PE=1 SV=1	S	Function unknown	protein TIFY 9 isoform X1 [Brassica rapa]	cellular component: intracellular (GO:0005622);; cellular component: cellular anatomical entity (GO:0110165);; biological process: response to stimulus (GO:0050896);; biological process: biological regulation (GO:0065007)
BraA03g005890.3.5C	780	799	790	1995	1866	1976	7.6065	8.328	7.42707	18.3482	18.0052	19.693	1.1292e-48	1.35937	up	[P]	Inorganic ion transport and metabolism	Molecular Function: secondary active sulfate transmembrane transporter activity (GO:0008271);; Cellular Component: integral component of membrane (GO:0016021);;	K18059|0.0e+00|bna:106431917|K18059 sulfate transporter 4 | (RefSeq) sulfate transporter 4.1, chloroplastic	--	[P]	Inorganic ion transport and metabolism	Sulfate permease family	Sulfate transporter 4.1, chloroplastic OS=Arabidopsis thaliana OX=3702 GN=SULTR4;1 PE=1 SV=1	P	Inorganic ion transport and metabolism	sulfate transporter 4.1, chloroplastic [Brassica rapa]	biological process: cellular process (GO:0009987);; biological process: localization (GO:0051179);; molecular function: transporter activity (GO:0005215);; cellular component: cellular anatomical entity (GO:0110165)
BraA03g005920.3.5C	95	67	100	242	210	143	1.1335	0.864501	1.14194	2.7173	2.47728	1.74684	5.84674e-06	1.24546	up	--	--	Molecular Function: transcription regulatory region sequence-specific DNA binding (GO:0000976);; Molecular Function: RNA polymerase II transcription regulatory region sequence-specific DNA binding (GO:0000977);; Molecular Function: chromatin binding (GO:0003682);; Cellular Component: nucleus (GO:0005634);; Molecular Function: histone binding (GO:0042393);; Biological Process: positive regulation …	--	--	--	--	Tify domain binding domain	--	--	--	uncharacterized protein LOC103856026 isoform X2 [Brassica rapa]	molecular function: binding (GO:0005488);; cellular component: intracellular (GO:0005622);; cellular component: cellular anatomical entity (GO:0110165);; biological process: biological regulation (GO:0065007)
BraA03g005930.3.5C	615	488	640	3625	3371	3370	7.55961	6.44637	7.34562	40.5229	40.884	41.0618	1.15793e-229	2.63718	up	[E]	Amino acid transport and metabolism	Biological Process: polyamine catabolic process (GO:0006598);; Molecular Function: oxidoreductase activity (GO:0016491);; Molecular Function: polyamine oxidase activity (GO:0046592);;	K13366|7.0e-141|brp:103856027|K13366 polyamine oxidase [EC:1.5.3.14 1.5.3.16 1.5.3.-] | (RefSeq) polyamine oxidase 1	Arginine and proline metabolism (ko00330);; beta-Alanine metabolism (ko00410)	[Q]	Secondary metabolites biosynthesis, transport and catabolism	Flavin containing amine oxidoreductase	Polyamine oxidase 1 OS=Arabidopsis thaliana OX=3702 GN=PAO1 PE=1 SV=1	Q	Secondary metabolites biosynthesis, transport and catabolism	hypothetical protein F2Q69_00000549, partial [Brassica cretica]	biological process: metabolic process (GO:0008152);; biological process: cellular process (GO:0009987);; molecular function: catalytic activity (GO:0003824)
BraA03g006190.3.5C	293	121	139	59	53	24	5.11098	2.25471	2.32145	0.998079	0.891159	0.420365	5.99492e-07	-1.96311	down	--	--	Biological Process: gravitropism (GO:0009630);; Biological Process: regulation of auxin polar transport (GO:2000012);;	--	--	--	--	--	Protein LAZY 1 OS=Arabidopsis thaliana OX=3702 GN=LAZY1 PE=1 SV=1	--	--	protein LAZY 1 [Brassica rapa]	biological process: response to stimulus (GO:0050896);; biological process: biological regulation (GO:0065007)
BraA03g006500.3.5C	75	106	129	58	47	36	1.71643	2.60739	2.8308	1.22802	1.04069	0.82751	0.00491774	-1.08244	down	[M]	Cell wall/membrane/envelope biogenesis	Molecular Function: protein kinase activity (GO:0004672);; Molecular Function: ATP binding (GO:0005524);;	K08835|7.2e-99|crb:17881494|K08835 serine/threonine-protein kinase OSR1/STK39 [EC:2.7.11.1] | (RefSeq) serine/threonine-protein kinase BLUS1	--	[T]	Signal transduction mechanisms	Protein kinase domain	Serine/threonine-protein kinase BLUS1 OS=Arabidopsis thaliana OX=3702 GN=BLUS1 PE=1 SV=1	T	Signal transduction mechanisms	hypothetical protein DY000_02000600 [Brassica cretica]	biological process: metabolic process (GO:0008152);; biological process: cellular process (GO:0009987);; molecular function: catalytic activity (GO:0003824);; molecular function: binding (GO:0005488)
BraA03g006590.3.5C	267	151	327	791	575	730	6.0466	3.66762	7.09606	16.7994	12.8105	16.8402	1.65022e-15	1.56858	up	--	--	--	--	--	--	--	Gibberellin regulated protein	Gibberellin-regulated protein 14 OS=Arabidopsis thaliana OX=3702 GN=GASA14 PE=1 SV=1	S	Function unknown	gibberellin-regulated protein 14 [Brassica rapa]	--
BraA03g006930.3.5C	442	341	510	43	34	53	6.52348	5.4237	7.20932	0.594906	0.482481	0.794541	9.44242e-45	-3.24294	down	--	--	Cellular Component: integral component of membrane (GO:0016021);;	K21435|2.7e-11|vra:106756904|K21435 ankyrin repeat domain-containing protein 6 | (RefSeq) ankyrin repeat-containing protein ITN1-like	--	[R]	General function prediction only	Ankyrin repeats (3 copies)	Ankyrin repeat-containing protein BDA1 OS=Arabidopsis thaliana OX=3702 GN=BAD1 PE=1 SV=1	S	Function unknown	ankyrin repeat-containing protein BDA1 [Brassica rapa]	cellular component: cellular anatomical entity (GO:0110165)
BraA03g007130.3.5C	96	48	56	23	20	14	4.09315	2.19735	2.2923	0.918308	0.821079	0.57458	0.000530619	-1.74832	down	--	--	Molecular Function: DNA-binding transcription factor activity (GO:0003700);;	K09060|2.9e-06|ghi:107924495|K09060 plant G-box-binding factor | (RefSeq) G-box-binding factor 3-like isoform X1	--	--	--	bZIP transcription factor	Basic leucine zipper 43 OS=Arabidopsis thaliana OX=3702 GN=BZIP43 PE=1 SV=1	K	Transcription	basic leucine zipper 43 [Brassica napus]	molecular function: transcription regulator activity (GO:0140110)
BraA03g007580.3.5C	299	275	361	107	109	81	3.72598	3.69094	4.30599	1.24578	1.32869	1.02485	8.3026e-14	-1.59105	down	--	--	Molecular Function: DNA binding (GO:0003677);; Cellular Component: nucleus (GO:0005634);;	K14491|2.1e-06|thj:104809797|K14491 two-component response regulator ARR-B family | (RefSeq) two-component response regulator ARR11-like isoform X1	Plant hormone signal transduction (ko04075)	--	--	Myb-like DNA-binding domain	Transcription repressor KAN1 OS=Arabidopsis thaliana OX=3702 GN=KAN1 PE=1 SV=1	K	Transcription	transcription repressor KAN1 [Brassica rapa]	molecular function: binding (GO:0005488);; cellular component: intracellular (GO:0005622);; cellular component: cellular anatomical entity (GO:0110165)
BraA03g007630.3.5C	170	111	168	311	300	332	1.39451	0.980852	1.31537	2.39159	2.41928	2.77151	2.65236e-08	1.14208	up	--	--	Biological Process: reciprocal meiotic recombination (GO:0007131);;	K12811|8.8e-07|bna:106427234|K12811 ATP-dependent RNA helicase DDX46/PRP5 [EC:3.6.4.13] | (RefSeq) uncharacterized protein LOC106427234	Spliceosome (ko03040)	--	--	--	WEB family protein At5g16730, chloroplastic OS=Arabidopsis thaliana OX=3702 GN=At5g16730 PE=1 SV=1	S	Function unknown	WEB family protein At5g16730, chloroplastic [Brassica rapa]	biological process: reproduction (GO:0000003);; biological process: metabolic process (GO:0008152);; biological process: cellular process (GO:0009987);; biological process: reproductive process (GO:0022414)
BraA03g007640.3.5C	536	364	491	2401	2394	1972	8.79568	6.42934	7.71159	36.9316	38.6199	32.9328	1.79714e-98	2.34832	up	--	--	Molecular Function: magnesium ion binding (GO:0000287);; Molecular Function: ATP binding (GO:0005524);; Biological Process: inositol trisphosphate metabolic process (GO:0032957);; Molecular Function: inositol tetrakisphosphate 1-kinase activity (GO:0047325);; Molecular Function: inositol-1,3,4-trisphosphate 6-kinase activity (GO:0052725);; Molecular Function: inositol-1,3,4-trisphosphate 5-kinase…	K00913|6.2e-185|bna:106432792|K00913 inositol-1,3,4-trisphosphate 5/6-kinase / inositol-tetrakisphosphate 1-kinase [EC:2.7.1.159 2.7.1.134] | (RefSeq) inositol-tetrakisphosphate 1-kinase 1-like	Inositol phosphate metabolism (ko00562);; Phosphatidylinositol signaling system (ko04070)	--	--	Inositol 1,3,4-trisphosphate 5/6-kinase ATP-grasp domain	Inositol-tetrakisphosphate 1-kinase 1 OS=Arabidopsis thaliana OX=3702 GN=ITPK1 PE=1 SV=1	F	Nucleotide transport and metabolism	inositol-tetrakisphosphate 1-kinase 1 [Brassica rapa]	molecular function: binding (GO:0005488);; biological process: metabolic process (GO:0008152);; biological process: cellular process (GO:0009987);; molecular function: catalytic activity (GO:0003824)
BraA03g008390.3.5C	154	140	127	443	363	350	3.16836	3.1096	2.49482	8.57735	7.35409	7.34802	7.5646e-16	1.51111	up	--	--	Cellular Component: integral component of membrane (GO:0016021);;	--	--	--	--	--	--	--	--	uncharacterized protein LOC103856287 [Brassica rapa]	cellular component: cellular anatomical entity (GO:0110165)
BraA03g009040.3.5C	92	61	81	38	39	24	2.65958	1.89117	2.22535	1.01569	1.10314	0.700302	0.00728056	-1.14787	down	--	--	--	--	--	--	--	--	--	--	--	uncharacterized protein LOC103856371 [Brassica rapa]	--
BraA03g009440.3.5C	75	64	70	324	232	256	1.09484	1.00233	0.969284	4.43372	3.31848	3.80285	2.63493e-18	2.01459	up	[F]	Nucleotide transport and metabolism	Molecular Function: hydrolase activity (GO:0016787);; Molecular Function: metal ion binding (GO:0046872);;	K03426|6.8e-251|brp:103856418|K03426 NAD+ diphosphatase [EC:3.6.1.22] | (RefSeq) nudix hydrolase 19, chloroplastic	Nicotinate and nicotinamide metabolism (ko00760);; Peroxisome (ko04146)	[L]	Replication, recombination and repair	NUDIX domain	Nudix hydrolase 19, chloroplastic OS=Arabidopsis thaliana OX=3702 GN=NUDT19 PE=1 SV=1	L	Replication, recombination and repair	nudix hydrolase 19, chloroplastic [Brassica rapa]	molecular function: catalytic activity (GO:0003824);; molecular function: binding (GO:0005488)
BraA03g009480.3.5C	157	108	131	62	51	15	5.84402	4.34694	4.69055	2.14525	1.84504	0.553943	0.000194301	-1.57789	down	--	--	Biological Process: microtubule-based process (GO:0007017);; Cellular Component: dynein complex (GO:0030286);; Molecular Function: dynein intermediate chain binding (GO:0045505);; Molecular Function: dynein light intermediate chain binding (GO:0051959);; Biological Process: positive regulation of ATP-dependent microtubule motor activity, plus-end-directed (GO:2000582);;	K10418|1.1e-105|bna:106434590|K10418 dynein light chain LC8-type | (RefSeq) uncharacterized protein BNAA03G07910D	--	[Z]	Cytoskeleton	Dynein light chain type 1	Dynein 11 kDa light chain, flagellar outer arm OS=Chlamydomonas reinhardtii OX=3055 PE=1 SV=1	Z	Cytoskeleton	uncharacterized protein LOC103856424 [Brassica rapa]	biological process: cellular process (GO:0009987);; cellular component: intracellular (GO:0005622);; cellular component: protein-containing complex (GO:0032991);; cellular component: cellular anatomical entity (GO:0110165);; molecular function: binding (GO:0005488);; biological process: biological regulation (GO:0065007)
BraA03g009540.3.5C	2313	2020	2247	9854	9226	7325	43.8152	27.9441	28.9625	155.288	151.127	125.586	9.56494e-143	2.06278	up	--	--	--	--	--	--	--	--	--	S	Function unknown	uncharacterized protein LOC103856432 [Brassica rapa]	--
BraA03g010050.3.5C	116	109	90	221	250	211	5.38568	5.43055	3.98653	9.6079	11.41	9.97771	1.09825e-06	1.17148	up	--	--	Molecular Function: DNA binding (GO:0003677);; Molecular Function: DNA-binding transcription factor activity (GO:0003700);; Cellular Component: nucleus (GO:0005634);;	--	--	--	--	--	Ethylene-responsive transcription factor ERF016 OS=Arabidopsis thaliana OX=3702 GN=ERF016 PE=2 SV=1	K	Transcription	ethylene-responsive transcription factor ERF016-like [Brassica rapa]	molecular function: binding (GO:0005488);; molecular function: transcription regulator activity (GO:0140110);; cellular component: intracellular (GO:0005622);; cellular component: cellular anatomical entity (GO:0110165)
BraA03g010310.3.5C	38	54	94	244	252	226	0.553542	0.843914	1.31995	3.36807	3.64881	3.38647	2.59789e-12	2.0267	up	[Q]	Secondary metabolites biosynthesis, transport and catabolism	Biological Process: lipid metabolic process (GO:0006629);; Biological Process: suberin biosynthetic process (GO:0010345);; Biological Process: long-chain fatty-acyl-CoA metabolic process (GO:0035336);; Cellular Component: intracellular membrane-bounded organelle (GO:0043231);; Molecular Function: fatty-acyl-CoA reductase (alcohol-forming) activity (GO:0080019);; Molecular Function: alcohol-formin…	K13356|5.8e-248|bna:106419780|K13356 alcohol-forming fatty acyl-CoA reductase [EC:1.2.1.84] | (RefSeq) putative fatty acyl-CoA reductase 7 isoform X1	Cutin, suberine and wax biosynthesis (ko00073);; Peroxisome (ko04146)	[I]	Lipid transport and metabolism	Male sterility protein	Probable fatty acyl-CoA reductase 4 OS=Arabidopsis thaliana OX=3702 GN=FAR4 PE=1 SV=1	I	Lipid transport and metabolism	putative fatty acyl-CoA reductase 7 isoform X2 [Brassica rapa]	biological process: metabolic process (GO:0008152);; biological process: cellular process (GO:0009987);; cellular component: intracellular (GO:0005622);; cellular component: cellular anatomical entity (GO:0110165);; molecular function: catalytic activity (GO:0003824)
BraA03g011120.3.5C	119	140	120	475	315	327	1.88911	2.38045	1.82132	7.06834	4.91568	5.27921	4.33922e-14	1.60529	up	--	--	Cellular Component: integral component of membrane (GO:0016021);; Biological Process: transmembrane transport (GO:0055085);;	K15276|5.1e-185|brp:103856609|K15276 solute carrier family 35 (adenosine 3'-phospho 5'-phosphosulfate transporter), member B2 | (RefSeq) UDP-galactose/UDP-glucose transporter 5B	--	[G]	Carbohydrate transport and metabolism	UAA transporter family	UDP-galactose/UDP-glucose transporter 5B OS=Arabidopsis thaliana OX=3702 GN=UTR5B PE=2 SV=1	G	Carbohydrate transport and metabolism	UDP-galactose/UDP-glucose transporter 5B [Brassica rapa]	cellular component: cellular anatomical entity (GO:0110165);; biological process: cellular process (GO:0009987);; biological process: localization (GO:0051179)
BraA03g011340.3.5C	619	601	524	1566	1618	1524	13.103	13.6296	10.5608	31.0429	33.5252	32.6463	4.36678e-40	1.48952	up	[H]	Coenzyme transport and metabolism	Molecular Function: hydrolase activity (GO:0016787);;	K07025|1.1e-161|brp:103856631|K07025 putative hydrolase of the HAD superfamily | (RefSeq) uncharacterized protein C24B11.05	--	[R]	General function prediction only	Haloacid dehalogenase-like hydrolase	--	S	Function unknown	uncharacterized protein C24B11.05 [Brassica rapa]	molecular function: catalytic activity (GO:0003824)
BraA03g011390.3.5C	288	251	275	112	150	86	5.64852	5.29872	5.1704	2.0601	2.89518	1.71906	1.57275e-06	-1.16379	down	--	--	Cellular Component: integral component of membrane (GO:0016021);;	--	--	--	--	--	--	--	--	uncharacterized protein LOC103856637 [Brassica rapa]	cellular component: cellular anatomical entity (GO:0110165)
BraA03g011450.3.5C	203	220	178	442	382	420	3.38127	3.95033	2.84333	6.88161	6.2829	7.14442	1.26863e-09	1.1021	up	--	--	--	--	--	--	--	--	--	--	--	uncharacterized protein LOC103856645 isoform X1 [Brassica rapa]	--
BraA03g011970.3.5C	204	209	239	66	98	134	2.64016	2.91429	2.96806	0.791388	1.24419	1.76597	0.000331322	-1.05644	down	--	--	Molecular Function: actin binding (GO:0003779);; Cellular Component: vacuolar membrane (GO:0005774);;	--	--	--	--	KIP1-like protein	Protein NETWORKED 4A OS=Arabidopsis thaliana OX=3702 GN=NET4A PE=2 SV=1	S	Function unknown	protein NETWORKED 4A [Brassica rapa]	molecular function: binding (GO:0005488);; cellular component: cellular anatomical entity (GO:0110165)
BraA03g012650.3.5C	2337	1880	2437	6195	6351	5646	29.2204	25.2868	29.1919	72.8444	78.0435	71.9354	1.64079e-96	1.51726	up	[T]	Signal transduction mechanisms	Molecular Function: protein serine/threonine kinase activity (GO:0004674);; Molecular Function: ATP binding (GO:0005524);; Cellular Component: nucleus (GO:0005634);; Cellular Component: cytoplasm (GO:0005737);; Biological Process: peptidyl-serine phosphorylation (GO:0018105);;	K02218|1.0e-246|brp:103856779|K02218 casein kinase 1 [EC:2.7.11.1] | (RefSeq) casein kinase 1-like protein 12	--	[T]	Signal transduction mechanisms	Protein kinase domain	Casein kinase 1-like protein 12 OS=Arabidopsis thaliana OX=3702 GN=CKL12 PE=2 SV=1	T	Signal transduction mechanisms	casein kinase 1-like protein 12 [Brassica rapa]	biological process: metabolic process (GO:0008152);; biological process: cellular process (GO:0009987);; molecular function: catalytic activity (GO:0003824);; molecular function: binding (GO:0005488);; cellular component: intracellular (GO:0005622);; cellular component: cellular anatomical entity (GO:0110165)
BraA03g012750.3.5C	4910	3921	4736	499	701	593	41.8859	35.711	38.2754	4.08987	6.02691	5.26352	7.28989e-148	-2.84927	down	--	--	Molecular Function: beta-galactosidase activity (GO:0004565);; Cellular Component: cell wall (GO:0005618);; Cellular Component: vacuole (GO:0005773);; Biological Process: carbohydrate metabolic process (GO:0005975);;	K12309|2.4e-208|eus:EUTSA_v10010152mg|K12309 beta-galactosidase [EC:3.2.1.23] | (RefSeq) hypothetical protein	Galactose metabolism (ko00052);; Other glycan degradation (ko00511);; Glycosaminoglycan degradation (ko00531);; Sphingolipid metabolism (ko00600);; Glycosphingolipid biosynthesis - ganglio series (ko00604)	[G]	Carbohydrate transport and metabolism	Beta-sandwich domain in beta galactosidase	Beta-galactosidase 4 OS=Arabidopsis thaliana OX=3702 GN=BGAL4 PE=1 SV=1	G	Carbohydrate transport and metabolism	beta-galactosidase 4 [Brassica rapa]	molecular function: catalytic activity (GO:0003824);; cellular component: cellular anatomical entity (GO:0110165);; cellular component: intracellular (GO:0005622);; biological process: metabolic process (GO:0008152)
BraA03g012760.3.5C	1032	883	1114	212	222	260	14.5297	13.3926	15.0167	2.79532	3.06695	3.72004	1.64033e-52	-2.0575	down	--	--	Biological Process: regulation of transcription, DNA-templated (GO:0006355);; Molecular Function: zinc ion binding (GO:0008270);; Molecular Function: sequence-specific DNA binding (GO:0043565);;	K09184|1.1e-07|dcr:108218750|K09184 GATA-binding protein, other eukaryote | (RefSeq) GATA transcription factor 8-like isoform X1	--	[K]	Transcription	GATA zinc finger	GATA transcription factor 21 OS=Arabidopsis thaliana OX=3702 GN=GATA21 PE=1 SV=2	K	Transcription	GATA transcription factor 21 [Brassica rapa]	biological process: biological regulation (GO:0065007);; molecular function: binding (GO:0005488)
BraA03g012920.3.5C	192	128	154	53	63	47	4.24126	3.05079	3.25176	1.08629	1.36642	1.05815	1.06387e-06	-1.47329	down	--	--	Biological Process: response to oxidative stress (GO:0006979);; Cellular Component: nuclear speck (GO:0016607);; Biological Process: response to cadmium ion (GO:0046686);;	--	--	[K]	Transcription	--	--	K	Transcription	uncharacterized protein LOC103856812 [Brassica rapa]	biological process: response to stimulus (GO:0050896);; cellular component: intracellular (GO:0005622);; cellular component: cellular anatomical entity (GO:0110165)
BraA03g013150.3.5C	67	54	61	125	150	97	1.51453	1.31749	1.32381	2.65139	3.36001	2.24589	0.000783038	1.09387	up	--	--	Molecular Function: calcium ion binding (GO:0005509);;	K06268|5.0e-132|brp:103856954|K06268 serine/threonine-protein phosphatase 2B regulatory subunit | (RefSeq) calcineurin B-like protein 2 isoform X2	--	[T]	Signal transduction mechanisms	EF hand	Calcineurin B-like protein 2 OS=Arabidopsis thaliana OX=3702 GN=CBL2 PE=1 SV=2	T	Signal transduction mechanisms	hypothetical protein DY000_02001277 [Brassica cretica]	molecular function: binding (GO:0005488)
BraA03g013240.3.5C	382	422	497	199	189	208	9.2373	10.984	11.5157	4.50548	4.48801	5.0995	1.48484e-09	-1.06391	down	--	--	Molecular Function: nicotinamide-nucleotide adenylyltransferase activity (GO:0000309);; Molecular Function: nicotinate-nucleotide adenylyltransferase activity (GO:0004515);; Molecular Function: ATP binding (GO:0005524);; Biological Process: NAD biosynthetic process (GO:0009435);;	K06210|3.8e-87|brp:103856966|K06210 nicotinamide mononucleotide adenylyltransferase [EC:2.7.7.1 2.7.7.18] | (RefSeq) nicotinamide/nicotinic acid mononucleotide adenylyltransferase	Nicotinate and nicotinamide metabolism (ko00760)	[H]	Coenzyme transport and metabolism	Cytidylyltransferase-like	Nicotinamide/nicotinic acid mononucleotide adenylyltransferase OS=Arabidopsis thaliana OX=3702 GN=NMNAT PE=2 SV=1	H	Coenzyme transport and metabolism	nicotinamide/nicotinic acid mononucleotide adenylyltransferase [Brassica rapa]	molecular function: catalytic activity (GO:0003824);; molecular function: binding (GO:0005488);; biological process: metabolic process (GO:0008152);; biological process: cellular process (GO:0009987)
BraA03g013330.3.5C	96	53	122	190	178	157	3.10323	1.85137	3.78043	5.75241	5.64933	5.17306	0.000600584	1.03129	up	--	--	--	--	--	--	--	--	--	--	--	uncharacterized protein LOC103856975 [Brassica rapa]	--
BraA03g013610.3.5C	18	26	24	80	60	49	0.29954	0.466263	0.38828	1.29292	1.01816	0.856962	0.00141312	1.52128	up	[O]	Posttranslational modification, protein turnover, chaperones	Molecular Function: protein serine/threonine kinase activity (GO:0004674);; Molecular Function: ATP binding (GO:0005524);; Cellular Component: cytoplasm (GO:0005737);; Biological Process: regulation of mitotic cell cycle (GO:0007346);; Biological Process: signal transduction by protein phosphorylation (GO:0023014);; Biological Process: stress-activated protein kinase signaling cascade (GO:0031098…	K20716|8.3e-260|brp:103857216|K20716 mitogen-activated protein kinase kinase kinase 17/18 | (RefSeq) mitogen-activated protein kinase kinase kinase 18-like	MAPK signaling pathway - plant (ko04016)	[T]	Signal transduction mechanisms	Protein kinase domain	Mitogen-activated protein kinase kinase kinase 17 OS=Arabidopsis thaliana OX=3702 GN=MAPKKK17 PE=1 SV=1	T	Signal transduction mechanisms	mitogen-activated protein kinase kinase kinase 18-like [Brassica rapa]	biological process: metabolic process (GO:0008152);; biological process: cellular process (GO:0009987);; molecular function: catalytic activity (GO:0003824);; molecular function: binding (GO:0005488);; cellular component: cellular anatomical entity (GO:0110165);; biological process: biological regulation (GO:0065007);; biological process: signaling (GO:0023052);; biological process: response to s…
BraA03g014110.3.5C	38	35	52	164	90	98	0.562519	0.54499	0.737133	2.27911	1.30112	1.46902	2.15563e-05	1.54918	up	--	--	Molecular Function: lipid binding (GO:0008289);; Cellular Component: integral component of membrane (GO:0016021);;	--	--	[I]	Lipid transport and metabolism	START domain	--	I	Lipid transport and metabolism	unnamed protein product [Brassica rapa]	molecular function: binding (GO:0005488);; cellular component: cellular anatomical entity (GO:0110165)
BraA03g014290.3.5C	1419	1438	1692	3380	3361	3156	27.1986	29.6937	31.0761	60.7289	63.3331	61.5733	1.82037e-51	1.18356	up	--	--	--	--	--	--	--	CBS domain	CBS domain-containing protein CBSX5 OS=Arabidopsis thaliana OX=3702 GN=CBSX5 PE=2 SV=2	S	Function unknown	CBS domain-containing protein CBSX5 [Brassica rapa]	--
BraA03g014880.3.5C	17	22	36	270	153	195	0.247268	0.346679	0.506222	3.80376	2.26463	2.98809	1.77759e-20	3.10068	up	[QV]	Secondary metabolites biosynthesis, transport and catabolism;; Defense mechanisms	Molecular Function: monooxygenase activity (GO:0004497);; Molecular Function: iron ion binding (GO:0005506);; Cellular Component: integral component of membrane (GO:0016021);; Molecular Function: oxidoreductase activity, acting on paired donors, with incorporation or reduction of molecular oxygen (GO:0016705);; Molecular Function: heme binding (GO:0020037);;	K07425|1.3e-184|nau:109241958|K07425 long-chain fatty acid omega-monooxygenase [EC:1.14.14.80] | (RefSeq) cytokinin hydroxylase-like	Fatty acid degradation (ko00071);; Arachidonic acid metabolism (ko00590)	[QI]	Secondary metabolites biosynthesis, transport and catabolism;; Lipid transport and metabolism	Cytochrome P450	Cytokinin hydroxylase OS=Arabidopsis thaliana OX=3702 GN=CYP735A1 PE=1 SV=1	Q	Secondary metabolites biosynthesis, transport and catabolism	cytokinin hydroxylase-like [Brassica rapa]	biological process: metabolic process (GO:0008152);; molecular function: catalytic activity (GO:0003824);; molecular function: binding (GO:0005488);; cellular component: cellular anatomical entity (GO:0110165)
BraA03g015160.3.5C	37	35	53	210	186	149	2.59747	2.6441	3.6061	13.9735	12.9471	10.7416	6.16699e-14	2.18674	up	--	--	Molecular Function: DNA binding (GO:0003677);; Molecular Function: DNA-binding transcription factor activity (GO:0003700);; Cellular Component: nucleus (GO:0005634);;	K09286|1.0e-09|cann:107863343|K09286 EREBP-like factor | (RefSeq) CBF1, CBF1B, CaCBF1B; dehydration-responsive element-binding protein 1A-like	--	--	--	--	Ethylene-responsive transcription factor ERF025 OS=Arabidopsis thaliana OX=3702 GN=ERF025 PE=2 SV=1	K	Transcription	ethylene-responsive transcription factor ERF025-like [Brassica rapa]	molecular function: binding (GO:0005488);; molecular function: transcription regulator activity (GO:0140110);; cellular component: intracellular (GO:0005622);; cellular component: cellular anatomical entity (GO:0110165)
BraA03g015750.3.5C	1419	1360	1291	517	538	462	16.0617	16.586	13.9938	5.48251	5.98379	5.31952	1.97911e-33	-1.36681	down	--	--	Molecular Function: molecular_function (GO:0003674);; Molecular Function: catalytic activity (GO:0003824);; Molecular Function: ubiquitin-protein transferase activity (GO:0004842);; Cellular Component: cellular_component (GO:0005575);; Cellular Component: intracellular (GO:0005622);; Cellular Component: obsolete cell (GO:0005623);; Cellular Component: nucleus (GO:0005634);; Cellular Component: cy…	--	--	[S]	Function unknown	Armadillo/beta-catenin-like repeat	--	S	Function unknown	uncharacterized protein LOC103857262 [Brassica rapa]	molecular function: catalytic activity (GO:0003824);; cellular component: intracellular (GO:0005622);; cellular component: cellular anatomical entity (GO:0110165);; biological process: metabolic process (GO:0008152);; biological process: cellular process (GO:0009987);; biological process: response to stimulus (GO:0050896)
BraA03g015770.3.5C	506	523	560	278	232	235	5.36194	5.98028	5.68674	2.76123	2.41792	2.53538	9.11341e-12	-1.03585	down	[T]	Signal transduction mechanisms	Cellular Component: cyclin-dependent protein kinase holoenzyme complex (GO:0000307);; Cellular Component: nuclear chromatin (GO:0000790);; Molecular Function: cyclin-dependent protein serine/threonine kinase activity (GO:0004693);; Molecular Function: ATP binding (GO:0005524);; Cellular Component: nucleus (GO:0005634);; Biological Process: protein phosphorylation (GO:0006468);; Molecular Function…	K08819|0.0e+00|brp:103857265|K08819 cyclin-dependent kinase 12/13 [EC:2.7.11.22 2.7.11.23] | (RefSeq) probable serine/threonine-protein kinase At1g54610	--	[D]	Cell cycle control, cell division, chromosome partitioning	Protein kinase domain	Probable serine/threonine-protein kinase At1g54610 OS=Arabidopsis thaliana OX=3702 GN=At1g54610 PE=1 SV=1	T	Signal transduction mechanisms	probable serine/threonine-protein kinase At1g54610 [Brassica rapa]	cellular component: protein-containing complex (GO:0032991);; cellular component: intracellular (GO:0005622);; cellular component: cellular anatomical entity (GO:0110165);; biological process: metabolic process (GO:0008152);; biological process: cellular process (GO:0009987);; biological process: biological regulation (GO:0065007);; molecular function: catalytic activity (GO:0003824);; molecular …
BraA03g015880.3.5C	67	28	56	319	233	249	1.09739	0.483975	0.867608	4.91824	3.75717	4.16136	2.39662e-19	2.47659	up	[I]	Lipid transport and metabolism	Biological Process: lipid metabolic process (GO:0006629);; Cellular Component: integral component of membrane (GO:0016021);; Molecular Function: oxidoreductase activity, acting on paired donors, with oxidation of a pair of donors resulting in the reduction of molecular oxygen to two molecules of water (GO:0016717);;	K10257|3.0e-232|bna:106387896|K10257 acyl-lipid omega-3 desaturase [EC:1.14.19.25 1.14.19.35 1.14.19.36] | (RefSeq) acyl-lipid omega-3 desaturase (cytochrome b5), endoplasmic reticulum-like isoform X2	--	--	--	Fatty acid desaturase	Acyl-lipid omega-3 desaturase (cytochrome b5), endoplasmic reticulum OS=Brassica napus OX=3708 GN=FAD3 PE=1 SV=1	I	Lipid transport and metabolism	acyl-lipid omega-3 desaturase (cytochrome b5), endoplasmic reticulum [Brassica rapa]	biological process: metabolic process (GO:0008152);; cellular component: cellular anatomical entity (GO:0110165);; molecular function: catalytic activity (GO:0003824)
BraA03g015890.3.5C	94	83	102	202	229	161	1.15606	0.410781	1.19647	2.33036	2.77525	2.01894	6.17886e-06	1.14857	up	[C]	Energy production and conversion	Molecular Function: oxidoreductase activity (GO:0016491);;	K17871|1.4e-295|brp:103857281|K17871 NADH:ubiquinone reductase (non-electrogenic) [EC:1.6.5.9] | (RefSeq) internal alternative NAD(P)H-ubiquinone oxidoreductase A2, mitochondrial	--	[C]	Energy production and conversion	Pyridine nucleotide-disulphide oxidoreductase	Internal alternative NAD(P)H-ubiquinone oxidoreductase A2, mitochondrial OS=Arabidopsis thaliana OX=3702 GN=NDA2 PE=1 SV=1	C	Energy production and conversion	internal alternative NAD(P)H-ubiquinone oxidoreductase A2, mitochondrial [Brassica rapa]	molecular function: catalytic activity (GO:0003824)
BraA03g016000.3.5C	184	142	161	368	478	454	3.51045	2.92762	2.94948	6.60238	9.00348	8.84873	7.56812e-15	1.48576	up	--	--	Molecular Function: UDP-glycosyltransferase activity (GO:0008194);; Cellular Component: intracellular membrane-bounded organelle (GO:0043231);;	K13691|1.2e-27|pvu:PHAVU_011G184600g|K13691 pathogen-inducible salicylic acid glucosyltransferase [EC:2.4.1.-] | (RefSeq) hypothetical protein	--	[GC]	Carbohydrate transport and metabolism;; Energy production and conversion	UDP-glucoronosyl and UDP-glucosyl transferase	UDP-glycosyltransferase 87A2 OS=Arabidopsis thaliana OX=3702 GN=UGT87A2 PE=1 SV=1	--	--	UDP-glycosyltransferase 87A2 [Brassica rapa]	molecular function: catalytic activity (GO:0003824);; cellular component: intracellular (GO:0005622);; cellular component: cellular anatomical entity (GO:0110165)
BraA03g016180.3.5C	469	483	593	959	985	1044	5.53074	5.93048	6.80664	9.98684	10.1724	11.6957	1.66202e-16	1.01696	up	--	--	Molecular Function: iron ion binding (GO:0005506);; Biological Process: lignin metabolic process (GO:0009808);; Cellular Component: membrane (GO:0016020);; Molecular Function: oxidoreductase activity, acting on paired donors, with incorporation or reduction of molecular oxygen, NAD(P)H as one donor, and incorporation of one atom of oxygen (GO:0016709);; Molecular Function: trans-cinnamate 4-monoo…	K00487|1.7e-171|brp:103857322|K00487 trans-cinnamate 4-monooxygenase [EC:1.14.14.91] | (RefSeq) trans-cinnamate 4-monooxygenase	Ubiquinone and other terpenoid-quinone biosynthesis (ko00130);; Phenylpropanoid biosynthesis (ko00940);; Flavonoid biosynthesis (ko00941);; Stilbenoid, diarylheptanoid and gingerol biosynthesis (ko00945)	[Q]	Secondary metabolites biosynthesis, transport and catabolism	Cytochrome P450	Trans-cinnamate 4-monooxygenase OS=Arabidopsis thaliana OX=3702 GN=CYP73A5 PE=2 SV=1	Q	Secondary metabolites biosynthesis, transport and catabolism	trans-cinnamate 4-monooxygenase [Brassica rapa]	molecular function: binding (GO:0005488);; biological process: metabolic process (GO:0008152);; biological process: cellular process (GO:0009987);; cellular component: cellular anatomical entity (GO:0110165);; molecular function: catalytic activity (GO:0003824)
BraA03g016210.3.5C	259	242	252	111	82	138	2.84082	2.70387	2.6327	1.17602	0.862736	1.45937	5.18407e-06	-1.12432	down	--	--	Cellular Component: cellular_component (GO:0005575);; Cellular Component: intracellular (GO:0005622);; Cellular Component: obsolete cell (GO:0005623);; Cellular Component: nucleus (GO:0005634);; Cellular Component: cytoplasm (GO:0005737);; Biological Process: biological_process (GO:0008150);; Biological Process: response to radiation (GO:0009314);; Biological Process: response to light stimulus (…	--	--	--	--	NPH3 family	Root phototropism protein 2 OS=Arabidopsis thaliana OX=3702 GN=RPT2 PE=1 SV=2	S	Function unknown	root phototropism protein 2 [Brassica rapa]	cellular component: intracellular (GO:0005622);; cellular component: cellular anatomical entity (GO:0110165);; biological process: response to stimulus (GO:0050896)
BraA03g016300.3.5C	37	10	44	519	546	611	0.60394	0.167495	0.689164	8.12184	8.95904	10.3887	3.88981e-17	4.2991	up	[QV]	Secondary metabolites biosynthesis, transport and catabolism;; Defense mechanisms	Molecular Function: iron ion binding (GO:0005506);; Cellular Component: membrane (GO:0016020);; Molecular Function: oxidoreductase activity, acting on paired donors, with incorporation or reduction of molecular oxygen, NAD(P)H as one donor, and incorporation of one atom of oxygen (GO:0016709);; Molecular Function: heme binding (GO:0020037);;	K11868|2.7e-269|brp:103857338|K11868 indoleacetaldoxime dehydratase [EC:4.99.1.6] | (RefSeq) indoleacetaldoxime dehydratase	Tryptophan metabolism (ko00380)	[Q]	Secondary metabolites biosynthesis, transport and catabolism	Cytochrome P450	Indoleacetaldoxime dehydratase OS=Arabidopsis thaliana OX=3702 GN=CYP71A13 PE=1 SV=1	Q	Secondary metabolites biosynthesis, transport and catabolism	unnamed protein product [Brassica rapa]	molecular function: binding (GO:0005488);; cellular component: cellular anatomical entity (GO:0110165);; biological process: metabolic process (GO:0008152);; molecular function: catalytic activity (GO:0003824)
BraA03g016330.3.5C	65	73	100	275	225	286	1.44643	1.73026	2.12798	5.72954	4.91965	6.46615	9.91983e-14	1.78828	up	--	--	Biological Process: male meiosis II (GO:0007142);;	--	--	--	--	--	Protein JASON OS=Arabidopsis thaliana OX=3702 GN=JASON PE=2 SV=1	--	--	protein JASON isoform X1 [Brassica rapa]	biological process: reproduction (GO:0000003);; biological process: cellular process (GO:0009987);; biological process: reproductive process (GO:0022414);; biological process: multicellular organismal process (GO:0032501);; biological process: multi-organism process (GO:0051704)
BraA03g016500.3.5C	1347	1168	1241	452	373	408	20.7839	18.6237	18.3204	6.39672	5.81092	6.42892	2.84649e-44	-1.54798	down	--	--	Cellular Component: Golgi apparatus (GO:0005794);; Molecular Function: O-acetyltransferase activity (GO:0016413);;	K23877|3.0e-20|psom:113329619|K23877 xyloglucan O-acetyltransferase | (RefSeq) protein ALTERED XYLOGLUCAN 4-like	--	--	--	PMR5 N terminal Domain	Protein trichome birefringence-like 40 OS=Arabidopsis thaliana OX=3702 GN=TBL40 PE=2 SV=2	S	Function unknown	protein trichome birefringence-like 40 [Brassica napus]	cellular component: intracellular (GO:0005622);; cellular component: cellular anatomical entity (GO:0110165);; molecular function: catalytic activity (GO:0003824)
BraA03g016610.3.5C	2826	2416	2492	6634	6340	6052	52.1703	48.1214	44.2899	116.068	116.433	114.318	5.3215e-85	1.35845	up	[I]	Lipid transport and metabolism	Biological Process: fatty acid biosynthetic process (GO:0006633);; Cellular Component: integral component of membrane (GO:0016021);; Molecular Function: oxidoreductase activity, acting on paired donors, with oxidation of a pair of donors resulting in the reduction of molecular oxygen to two molecules of water (GO:0016717);;	K23119|6.8e-116|bna:106437748|K23119 very-long-chain acyl-lipid omega-9 desaturase [EC:1.14.19.75] | (RefSeq) delta-9 acyl-lipid desaturase 2	--	[I]	Lipid transport and metabolism	Fatty acid desaturase	Delta-9 acyl-lipid desaturase 2 OS=Arabidopsis thaliana OX=3702 GN=ADS2 PE=2 SV=2	I	Lipid transport and metabolism	delta-9 acyl-lipid desaturase 2 [Brassica rapa]	biological process: metabolic process (GO:0008152);; biological process: cellular process (GO:0009987);; cellular component: cellular anatomical entity (GO:0110165);; molecular function: catalytic activity (GO:0003824)
BraA03g017650.3.5C	1185	1260	1385	6784	6568	6426	27.231	31.2133	30.4767	146.379	148.736	150.796	8.54461e-254	2.42868	up	[T]	Signal transduction mechanisms	Molecular Function: monooxygenase activity (GO:0004497);; Molecular Function: calcium ion binding (GO:0005509);;	K17991|2.6e-103|brp:103857486|K17991 peroxygenase [EC:1.11.2.3] | (RefSeq) probable peroxygenase 3	Cutin, suberine and wax biosynthesis (ko00073)	--	--	Caleosin related protein	Probable peroxygenase 3 OS=Arabidopsis thaliana OX=3702 GN=PXG3 PE=1 SV=1	S	Function unknown	probable peroxygenase 3 [Brassica rapa]	biological process: metabolic process (GO:0008152);; molecular function: catalytic activity (GO:0003824);; molecular function: binding (GO:0005488)
BraA03g018070.3.5C	221	148	229	981	987	831	15.1144	10.9264	14.9948	63.0947	66.5316	57.9918	2.11539e-56	2.29508	up	--	--	Cellular Component: nucleus (GO:0005634);; Biological Process: response to wounding (GO:0009611);; Biological Process: regulation of defense response (GO:0031347);; Biological Process: regulation of jasmonic acid mediated signaling pathway (GO:2000022);;	--	--	--	--	Jas motif	Protein TIFY 5B OS=Arabidopsis thaliana OX=3702 GN=TIFY 5B PE=1 SV=1	--	--	protein TIFY 5B-like [Brassica napus]	cellular component: intracellular (GO:0005622);; cellular component: cellular anatomical entity (GO:0110165);; biological process: response to stimulus (GO:0050896);; biological process: biological regulation (GO:0065007)
BraA03g018480.3.5C	48	50	39	134	83	85	4.0242	4.47058	3.08504	10.5562	6.79339	7.2073	0.00159721	1.18416	up	--	--	Cellular Component: integral component of membrane (GO:0016021);;	--	--	[R]	General function prediction only	--	--	S	Function unknown	uncharacterized protein LOC103857576 [Brassica rapa]	cellular component: cellular anatomical entity (GO:0110165)
BraA03g018550.3.5C	12	12	40	108	109	81	0.305463	0.324042	0.96901	2.58525	2.73949	2.11471	9.21791e-07	2.30048	up	--	--	Cellular Component: plasma membrane (GO:0005886);; Cellular Component: integral component of membrane (GO:0016021);; Molecular Function: 4 iron, 4 sulfur cluster binding (GO:0051539);;	K20855|6.9e-09|dzi:111275668|K20855 beta-1,3-galactosyltransferase 1/2/3/4/5/7/8 [EC:2.4.1.-] | (RefSeq) probable beta-1,3-galactosyltransferase 4 isoform X1	--	--	--	Domain of unknown function (DUF588)	CASP-like protein 2B1 OS=Eutrema halophilum OX=98038 PE=2 SV=1	S	Function unknown	CASP-like protein 2B1 [Brassica rapa]	cellular component: cellular anatomical entity (GO:0110165);; molecular function: binding (GO:0005488)
BraA03g018620.3.5C	154	187	140	535	547	510	2.20329	2.88146	1.916	7.18477	7.71622	7.44438	2.3079e-23	1.77862	up	[R]	General function prediction only	--	--	--	[MW]	Cell wall/membrane/envelope biogenesis;; Extracellular structures	Fasciclin domain	Fasciclin-like arabinogalactan protein 16 OS=Arabidopsis thaliana OX=3702 GN=FLA16 PE=2 SV=1	--	--	fasciclin-like arabinogalactan protein 16 [Brassica rapa]	--
BraA03g018880.3.5C	88	113	136	36	25	37	5.12303	7.11018	7.61502	1.96195	1.39881	2.16163	3.63621e-06	-1.7223	down	--	--	Molecular Function: DNA binding (GO:0003677);; Molecular Function: zinc ion binding (GO:0008270);;	--	--	[R]	General function prediction only	AN1-like Zinc finger	Zinc finger A20 and AN1 domain-containing stress-associated protein 4 OS=Arabidopsis thaliana OX=3702 GN=SAP4 PE=1 SV=1	S	Function unknown	zinc finger A20 and AN1 domain-containing stress-associated protein 4 [Brassica rapa]	molecular function: binding (GO:0005488)
BraA03g019290.3.5C	675	594	743	10944	10293	9802	13.1463	12.4815	14.0134	200.265	197.745	194.391	0	4.01023	up	[G]	Carbohydrate transport and metabolism	Cellular Component: plasma membrane (GO:0005886);; Molecular Function: water channel activity (GO:0015250);; Cellular Component: integral component of membrane (GO:0016021);;	K09872|7.8e-88|bna:106396434|K09872 aquaporin PIP | (RefSeq) aquaporin PIP2-2	--	[G]	Carbohydrate transport and metabolism	Major intrinsic protein	Aquaporin PIP2-2 OS=Arabidopsis thaliana OX=3702 GN=PIP2-2 PE=1 SV=2	G	Carbohydrate transport and metabolism	BnaA03g17030D [Brassica napus]	cellular component: cellular anatomical entity (GO:0110165);; biological process: cellular process (GO:0009987);; biological process: localization (GO:0051179);; molecular function: transporter activity (GO:0005215)
BraA03g019670.3.5C	20	27	38	148	101	91	0.62314	0.882056	1.12614	4.30407	3.06546	2.88446	8.1373e-08	2.05502	up	--	--	Cellular Component: integral component of membrane (GO:0016021);;	K15042|3.3e-08|gra:105761158|K15042 importin subunit alpha-6/7 | (RefSeq) uncharacterized LOC105761158	--	--	--	C1 domain	--	S	Function unknown	uncharacterized protein LOC103857738 [Brassica rapa]	cellular component: cellular anatomical entity (GO:0110165)
BraA03g019770.3.5C	216	131	166	75	70	56	8.40521	5.49143	6.15254	2.71947	2.64154	2.20968	1.09738e-05	-1.28691	down	[L]	Replication, recombination and repair	--	--	--	--	--	SOUL heme-binding protein	Heme-binding-like protein At3g10130, chloroplastic OS=Arabidopsis thaliana OX=3702 GN=At3g10130 PE=1 SV=1	S	Function unknown	uncharacterized protein LOC103857751 [Brassica rapa]	--
BraA03g019980.3.5C	475	418	584	122	113	138	10.6633	10.116	12.5568	2.56904	2.47751	3.1409	3.52547e-26	-1.91648	down	--	--	Biological Process: response to acid chemical (GO:0001101);; Molecular Function: molecular_function (GO:0003674);; Molecular Function: enzyme inhibitor activity (GO:0004857);; Molecular Function: protein phosphatase inhibitor activity (GO:0004864);; Molecular Function: binding (GO:0005488);; Molecular Function: protein binding (GO:0005515);; Cellular Component: cellular_component (GO:0005575);; C…	K14496|4.1e-113|brp:103857772|K14496 abscisic acid receptor PYR/PYL family | (RefSeq) abscisic acid receptor PYL4	MAPK signaling pathway - plant (ko04016);; Plant hormone signal transduction (ko04075)	--	--	Polyketide cyclase / dehydrase and lipid transport	Abscisic acid receptor PYL4 OS=Arabidopsis thaliana OX=3702 GN=PYL4 PE=1 SV=1	S	Function unknown	abscisic acid receptor PYL4 [Brassica rapa]	biological process: response to stimulus (GO:0050896);; biological process: biological regulation (GO:0065007);; molecular function: molecular function regulator (GO:0098772);; molecular function: binding (GO:0005488);; cellular component: intracellular (GO:0005622);; cellular component: cellular anatomical entity (GO:0110165);; biological process: cellular process (GO:0009987);; biological proce…
BraA03g020020.3.5C	250	289	334	679	694	583	5.9852	7.45887	7.67529	15.2721	16.3688	14.2254	5.2952e-16	1.2238	up	--	--	--	--	--	--	--	--	--	--	--	hypothetical protein COLO4_14452 [Corchorus olitorius]	--
BraA03g020360.3.5C	517	348	703	1367	1561	1429	9.86235	7.14761	12.8454	24.4316	29.2725	27.7449	3.40292e-23	1.55522	up	--	--	Molecular Function: calcium ion binding (GO:0005509);; Molecular Function: calcium-dependent phospholipid binding (GO:0005544);; Cellular Component: cytoplasm (GO:0005737);;	K17098|6.8e-176|brp:103857811|K17098 annexin D | (RefSeq) annexin D4	--	[U]	Intracellular trafficking, secretion, and vesicular transport	Annexin	Annexin D4 OS=Arabidopsis thaliana OX=3702 GN=ANN4 PE=1 SV=1	U	Intracellular trafficking, secretion, and vesicular transport	annexin D4 [Brassica rapa]	molecular function: binding (GO:0005488);; cellular component: cellular anatomical entity (GO:0110165)
BraA03g020370.3.5C	178	71	141	220	245	309	3.54243	1.5179	2.69237	4.11594	4.80924	6.26587	0.000261372	1.07433	up	--	--	Molecular Function: calcium ion binding (GO:0005509);; Molecular Function: calcium-dependent phospholipid binding (GO:0005544);; Cellular Component: cytoplasm (GO:0005737);;	K17098|1.5e-178|brp:103857812|K17098 annexin D | (RefSeq) annexin D3	--	[U]	Intracellular trafficking, secretion, and vesicular transport	Annexin	Annexin D3 OS=Arabidopsis thaliana OX=3702 GN=ANN3 PE=2 SV=2	U	Intracellular trafficking, secretion, and vesicular transport	annexin D3 [Brassica rapa]	molecular function: binding (GO:0005488);; cellular component: cellular anatomical entity (GO:0110165)
BraA03g020550.3.5C	46	46	54	3	0	0	0.632289	0.685166	0.717088	0.026017	0	0	1.66571e-07	-5.55552	down	[Q]	Secondary metabolites biosynthesis, transport and catabolism	Molecular Function: diacylglycerol O-acyltransferase activity (GO:0004144);; Cellular Component: integral component of membrane (GO:0016021);; Biological Process: glycerolipid biosynthetic process (GO:0045017);;	K15406|1.1e-135|bna:106451554|K15406 wax-ester synthase / diacylglycerol O-acyltransferase [EC:2.3.1.75 2.3.1.20] | (RefSeq) O-acyltransferase WSD1	Cutin, suberine and wax biosynthesis (ko00073)	--	--	WS/DGAT C-terminal domain	O-acyltransferase WSD1 OS=Arabidopsis thaliana OX=3702 GN=WSD1 PE=2 SV=1	S	Function unknown	O-acyltransferase WSD1 isoform X1 [Brassica rapa]	molecular function: catalytic activity (GO:0003824);; cellular component: cellular anatomical entity (GO:0110165);; biological process: metabolic process (GO:0008152);; biological process: cellular process (GO:0009987)
BraA03g020770.3.5C	49	13	21	173	197	163	0.686674	0.181082	0.266518	2.24735	2.67386	2.29317	2.12313e-13	2.75821	up	--	--	Molecular Function: carbohydrate binding (GO:0030246);;	K03695|1.2e-09|adu:107486671|K03695 ATP-dependent Clp protease ATP-binding subunit ClpB | (RefSeq) LOW QUALITY PROTEIN: chaperone protein ClpB3, chloroplastic-like	--	--	--	Jacalin-like lectin domain	Jacalin-related lectin 22 OS=Arabidopsis thaliana OX=3702 GN=JAL22 PE=1 SV=1	S	Function unknown	jacalin-related lectin 22 [Brassica rapa]	molecular function: binding (GO:0005488)
BraA03g020910.3.5C	176	54	134	351	329	313	3.34982	1.11175	2.44684	6.28958	6.17708	6.09196	1.08751e-07	1.52981	up	--	--	Cellular Component: extracellular region (GO:0005576);; Cellular Component: cell wall (GO:0005618);; Biological Process: plant-type cell wall organization (GO:0009664);; Cellular Component: membrane (GO:0016020);;	K20628|2.2e-107|cqi:110704464|K20628 expansin | (RefSeq) expansin-A8-like	--	--	--	Expansin C-terminal domain	Expansin-A4 OS=Arabidopsis thaliana OX=3702 GN=EXPA4 PE=1 SV=1	S	Function unknown	expansin-A4 precursor [Brassica rapa]	cellular component: cellular anatomical entity (GO:0110165);; biological process: cellular process (GO:0009987)
BraA03g022220.3.5C	443	399	584	22	37	37	4.75635	4.61692	6.01095	0.218968	0.38533	0.403591	8.1722e-55	-3.81869	down	--	--	--	--	--	--	--	--	--	--	--	uncharacterized protein LOC103858004 isoform X2 [Brassica rapa]	--
BraA03g022400.3.5C	1043	1089	1085	3752	3726	2590	38.4648	42.8736	37.903	128.845	132.792	95.0767	1.25144e-50	1.69947	up	--	--	--	--	--	--	--	--	Protein COLD-REGULATED 15B, chloroplastic OS=Arabidopsis thaliana OX=3702 GN=COR15B PE=1 SV=1	--	--	protein COLD-REGULATED 15B, chloroplastic [Brassica rapa]	--
BraA03g022580.3.5C	103	78	95	13	31	9	2.65727	2.16193	2.33883	0.308175	0.787113	0.231411	1.53829e-06	-2.31052	down	--	--	Molecular Function: DNA binding (GO:0003677);; Cellular Component: nucleus (GO:0005634);; Biological Process: regulation of transcription, DNA-templated (GO:0006355);;	K00521|9.7e-46|cmos:111447866|K00521 ferric-chelate reductase [EC:1.16.1.7] | (RefSeq) ferric reduction oxidase 7, chloroplastic-like	--	--	--	No apical meristem (NAM) protein	Transcription factor JUNGBRUNNEN 1 OS=Arabidopsis thaliana OX=3702 GN=JUB1 PE=1 SV=1	K	Transcription	transcription factor JUNGBRUNNEN 1 [Brassica rapa]	molecular function: binding (GO:0005488);; cellular component: intracellular (GO:0005622);; cellular component: cellular anatomical entity (GO:0110165);; biological process: biological regulation (GO:0065007)
BraA03g022970.3.5C	944	570	931	369	223	227	20.2675	13.1782	19.1327	7.42266	4.70401	4.95857	1.35813e-15	-1.51405	down	[R]	General function prediction only	Molecular Function: chitinase activity (GO:0004568);; Biological Process: carbohydrate metabolic process (GO:0005975);; Biological Process: chitin catabolic process (GO:0006032);; Molecular Function: chitin binding (GO:0008061);; Biological Process: cell wall macromolecule catabolic process (GO:0016998);;	K01183|1.9e-161|brp:103858078|K01183 chitinase [EC:3.2.1.14] | (RefSeq) endochitinase CHI	Amino sugar and nucleotide sugar metabolism (ko00520)	[R]	General function prediction only	Chitinase class I	Endochitinase CHI OS=Arabidopsis thaliana OX=3702 GN=CHI PE=2 SV=1	S	Function unknown	endochitinase CHI [Brassica rapa]	molecular function: catalytic activity (GO:0003824);; biological process: metabolic process (GO:0008152);; molecular function: binding (GO:0005488);; biological process: cellular process (GO:0009987)
BraA03g022990.3.5C	940	736	926	357	417	423	20.4463	17.2367	19.2821	7.27678	8.91406	9.35333	1.30476e-14	-1.05034	down	[R]	General function prediction only	Molecular Function: chitinase activity (GO:0004568);; Biological Process: carbohydrate metabolic process (GO:0005975);; Biological Process: chitin catabolic process (GO:0006032);; Molecular Function: chitin binding (GO:0008061);; Biological Process: cell wall macromolecule catabolic process (GO:0016998);;	K01183|2.4e-161|brp:103858080|K01183 chitinase [EC:3.2.1.14] | (RefSeq) basic endochitinase CHB4	Amino sugar and nucleotide sugar metabolism (ko00520)	[R]	General function prediction only	Chitinase class I	Basic endochitinase CHB4 OS=Brassica napus OX=3708 PE=1 SV=2	S	Function unknown	basic endochitinase CHB4 [Brassica rapa]	molecular function: catalytic activity (GO:0003824);; biological process: metabolic process (GO:0008152);; molecular function: binding (GO:0005488);; biological process: cellular process (GO:0009987)
BraA03g023040.3.5C	230	163	156	70	59	65	5.04641	3.8548	3.26877	1.42788	1.25248	1.42389	3.62783e-07	-1.4413	down	--	--	Molecular Function: chitinase activity (GO:0004568);; Biological Process: carbohydrate metabolic process (GO:0005975);; Biological Process: chitin catabolic process (GO:0006032);; Molecular Function: chitin binding (GO:0008061);; Biological Process: cell wall macromolecule catabolic process (GO:0016998);;	K01183|2.2e-71|brp:103858083|K01183 chitinase [EC:3.2.1.14] | (RefSeq) endochitinase At2g43620	Amino sugar and nucleotide sugar metabolism (ko00520)	[R]	General function prediction only	Chitinase class I	Endochitinase At2g43620 OS=Arabidopsis thaliana OX=3702 GN=At2g43620 PE=3 SV=1	L	Replication, recombination and repair	endochitinase At2g43620 [Brassica rapa]	molecular function: catalytic activity (GO:0003824);; biological process: metabolic process (GO:0008152);; molecular function: binding (GO:0005488);; biological process: cellular process (GO:0009987)
BraA03g023310.3.5C	96	106	94	276	236	284	2.06153	2.5788	1.86121	5.79041	4.87973	5.29478	2.78776e-11	1.4831	up	[V]	Defense mechanisms	Molecular Function: 6,7-dimethyl-8-ribityllumazine synthase activity (GO:0000906);; Molecular Function: structural constituent of ribosome (GO:0003735);; Cellular Component: cytosol (GO:0005829);; Cellular Component: ribosome (GO:0005840);; Biological Process: translation (GO:0006412);; Biological Process: riboflavin biosynthetic process (GO:0009231);; Biological Process: response to desiccation …	--	--	--	--	Late embryogenesis abundant protein	Desiccation-related protein PCC27-45 OS=Craterostigma plantagineum OX=4153 PE=2 SV=1	J	Translation, ribosomal structure and biogenesis	uncharacterized protein LOC103858115 [Brassica rapa]	molecular function: catalytic activity (GO:0003824);; molecular function: structural molecule activity (GO:0005198);; cellular component: cellular anatomical entity (GO:0110165);; cellular component: intracellular (GO:0005622);; biological process: metabolic process (GO:0008152);; biological process: cellular process (GO:0009987);; biological process: response to stimulus (GO:0050896);; cellular …
BraA03g023350.3.5C	128	92	108	29	17	51	2.20911	1.44423	1.79449	0.403553	0.245803	0.760761	7.56127e-05	-1.68683	down	--	--	Cellular Component: cytosol (GO:0005829);; Biological Process: regulation of phenylpropanoid metabolic process (GO:2000762);;	--	--	[R]	General function prediction only	Kelch motif	F-box/kelch-repeat protein At2g44130 OS=Arabidopsis thaliana OX=3702 GN=At2g44130 PE=2 SV=2	S	Function unknown	F-box/kelch-repeat protein At2g44130 [Brassica rapa]	cellular component: cellular anatomical entity (GO:0110165);; biological process: biological regulation (GO:0065007)
BraA03g023370.3.5C	49	55	77	15	14	0	0.710853	0.862754	1.14697	0.202913	0.19812	0	0.000153501	-2.59211	down	[J]	Translation, ribosomal structure and biogenesis	Cellular Component: cytoplasm (GO:0005737);; Molecular Function: metal ion binding (GO:0046872);; Molecular Function: metalloaminopeptidase activity (GO:0070006);; Biological Process: protein initiator methionine removal (GO:0070084);;	K01265|1.8e-230|brp:103858120|K01265 methionyl aminopeptidase [EC:3.4.11.18] | (RefSeq) methionine aminopeptidase 2A isoform X1	--	[R]	General function prediction only	Metallopeptidase family M24	Methionine aminopeptidase 2A OS=Arabidopsis thaliana OX=3702 GN=MAP2A PE=2 SV=2	O	Posttranslational modification, protein turnover, chaperones	methionine aminopeptidase 2A isoform X1 [Brassica rapa]	cellular component: cellular anatomical entity (GO:0110165);; molecular function: binding (GO:0005488);; biological process: metabolic process (GO:0008152);; molecular function: catalytic activity (GO:0003824);; biological process: cellular process (GO:0009987)
BraA03g023730.3.5C	1657	1514	1675	847	771	620	51.9198	51.1084	50.2538	24.8564	23.7299	19.7458	8.79891e-24	-1.05702	down	--	--	Cellular Component: cytoplasm (GO:0005737);; Biological Process: autophagy (GO:0006914);;	K08341|3.3e-62|bna:106438243|K08341 GABA(A) receptor-associated protein | (RefSeq) autophagy-related protein 8e	Autophagy - other (ko04136)	[Z]	Cytoskeleton	Autophagy protein Atg8 ubiquitin like	Autophagy-related protein 8e OS=Arabidopsis thaliana OX=3702 GN=ATG8E PE=1 SV=2	Z	Cytoskeleton	autophagy-related protein 8e [Brassica rapa]	cellular component: cellular anatomical entity (GO:0110165);; biological process: metabolic process (GO:0008152);; biological process: cellular process (GO:0009987)
BraA03g023750.3.5C	96	56	73	204	157	147	2.22312	1.39272	1.61402	4.45451	3.60061	3.47099	1.66588e-05	1.23683	up	--	--	Biological Process: multicellular organism development (GO:0007275);;	--	--	--	--	YABBY protein	Axial regulator YABBY 1 OS=Arabidopsis thaliana OX=3702 GN=YAB1 PE=1 SV=1	S	Function unknown	axial regulator YABBY 1 [Brassica rapa]	biological process: multicellular organismal process (GO:0032501);; biological process: developmental process (GO:0032502)
BraA03g024910.3.5C	1405	1501	1652	3443	3556	3307	36.4908	42.0666	41.1207	84.0822	91.0883	87.5617	6.24563e-51	1.2378	up	[O]	Posttranslational modification, protein turnover, chaperones	Molecular Function: molecular_function (GO:0003674);; Molecular Function: binding (GO:0005488);; Molecular Function: protein binding (GO:0005515);; Cellular Component: cellular_component (GO:0005575);; Cellular Component: intracellular (GO:0005622);; Cellular Component: obsolete cell (GO:0005623);; Cellular Component: cytoplasm (GO:0005737);; Cellular Component: cytosol (GO:0005829);; Cellular Co…	K00799|1.4e-55|bna:106438356|K00799 glutathione S-transferase [EC:2.5.1.18] | (RefSeq) glutathione S-transferase U5	Glutathione metabolism (ko00480)	[O]	Posttranslational modification, protein turnover, chaperones	Glutathione S-transferase, N-terminal domain	Glutathione S-transferase U5 OS=Arabidopsis thaliana OX=3702 GN=GSTU5 PE=2 SV=1	O	Posttranslational modification, protein turnover, chaperones	hypothetical protein F2Q70_00008934, partial [Brassica cretica]	molecular function: binding (GO:0005488);; cellular component: intracellular (GO:0005622);; cellular component: cellular anatomical entity (GO:0110165);; biological process: metabolic process (GO:0008152);; biological process: cellular process (GO:0009987);; biological process: response to stimulus (GO:0050896);; biological process: detoxification (GO:0098754)
BraA03g025170.3.5C	152	79	105	58	29	64	9.45778	5.3153	6.26673	3.35535	1.74259	4.02157	0.00842212	-1.08576	down	--	--	Biological Process: response to auxin (GO:0009733);;	K14488|1.3e-66|bna:106430485|K14488 SAUR family protein | (RefSeq) auxin-responsive protein SAUR50	Plant hormone signal transduction (ko04075)	--	--	Auxin responsive protein	Auxin-responsive protein SAUR50 OS=Arabidopsis thaliana OX=3702 GN=SAUR50 PE=1 SV=1	--	--	auxin-responsive protein SAUR50 [Brassica napus]	biological process: response to stimulus (GO:0050896)
BraA03g025370.3.5C	121	126	99	42	64	16	5.87212	6.60184	4.63079	1.89576	3.0448	0.766386	0.00113729	-1.45511	down	--	--	Cellular Component: integral component of membrane (GO:0016021);;	--	--	--	--	--	--	--	--	glycine-rich cell wall structural protein 1.0-like [Brassica napus]	cellular component: cellular anatomical entity (GO:0110165)
BraA03g025820.3.5C	12	29	41	144	149	106	0.160487	0.386289	0.52521	2.2102	2.29948	1.61282	4.7516e-09	2.34272	up	--	--	Molecular Function: RNA polymerase II cis-regulatory region sequence-specific DNA binding (GO:0000978);; Molecular Function: DNA-binding transcription factor activity (GO:0003700);; Cellular Component: nucleus (GO:0005634);; Biological Process: cellular response to heat (GO:0034605);; Cellular Component: host cell nucleus (GO:0042025);; Molecular Function: sequence-specific DNA binding (GO:004356…	K09419|4.9e-106|brp:103858372|K09419 heat shock transcription factor, other eukaryote | (RefSeq) heat stress transcription factor A-2	--	[K]	Transcription	--	Heat stress transcription factor A-2 OS=Arabidopsis thaliana OX=3702 GN=HSFA2 PE=1 SV=1	K	Transcription	heat stress transcription factor A-2 [Brassica rapa]	molecular function: binding (GO:0005488);; molecular function: transcription regulator activity (GO:0140110);; cellular component: intracellular (GO:0005622);; cellular component: cellular anatomical entity (GO:0110165);; biological process: cellular process (GO:0009987);; biological process: response to stimulus (GO:0050896);; biological process: biological regulation (GO:0065007)
BraA03g025960.3.5C	350	257	327	87	147	131	5.30746	4.18895	4.72676	1.23015	2.17234	1.99853	1.24668e-07	-1.27996	down	--	--	Biological Process: response to hormone (GO:0009725);; Cellular Component: integral component of membrane (GO:0016021);; Molecular Function: signaling receptor activity (GO:0038023);;	K18789|1.2e-69|cic:CICLE_v10010628mg|K18789 xylogalacturonan beta-1,3-xylosyltransferase [EC:2.4.2.41] | (RefSeq) hypothetical protein	--	[RT]	General function prediction only;; Signal transduction mechanisms	Haemolysin-III related	Heptahelical transmembrane protein 3 OS=Arabidopsis thaliana OX=3702 GN=HHP3 PE=2 SV=2	T	Signal transduction mechanisms	heptahelical transmembrane protein 3 [Brassica rapa]	biological process: response to stimulus (GO:0050896);; cellular component: cellular anatomical entity (GO:0110165);; molecular function: molecular transducer activity (GO:0060089)
BraA03g026080.3.5C	1686	1362	1665	3253	3000	3003	19.2308	16.8066	18.3862	35.004	34.356	34.6139	9.4215e-45	1.03762	up	[V]	Defense mechanisms	Molecular Function: antiporter activity (GO:0015297);; Cellular Component: integral component of membrane (GO:0016021);; Molecular Function: xenobiotic transmembrane transporter activity (GO:0042910);;	K20456|3.3e-16|smo:SELMODRAFT_417928|K20456 oxysterol-binding protein 1 | (RefSeq) hypothetical protein	--	[R]	General function prediction only	MatE	Protein DETOXIFICATION 46, chloroplastic OS=Arabidopsis thaliana OX=3702 GN=DTX46 PE=2 SV=1	V	Defense mechanisms	protein DETOXIFICATION 46, chloroplastic [Brassica rapa]	biological process: cellular process (GO:0009987);; biological process: localization (GO:0051179);; molecular function: transporter activity (GO:0005215);; cellular component: cellular anatomical entity (GO:0110165)
BraA03g026980.3.5C	181	90	166	56	64	43	3.03599	1.62686	2.66666	0.881502	1.04439	0.722036	8.87751e-05	-1.34667	down	[E]	Amino acid transport and metabolism	Molecular Function: agmatinase activity (GO:0008783);; Biological Process: putrescine biosynthetic process from arginine, using agmatinase (GO:0033389);; Molecular Function: metal ion binding (GO:0046872);;	K01476|9.5e-192|brp:103858497|K01476 arginase [EC:3.5.3.1] | (RefSeq) arginase 1, mitochondrial	Arginine biosynthesis (ko00220);; Arginine and proline metabolism (ko00330);; Biosynthesis of amino acids (ko01230)	[E]	Amino acid transport and metabolism	Arginase family	Arginase 1, mitochondrial OS=Arabidopsis thaliana OX=3702 GN=ARGAH1 PE=1 SV=1	E	Amino acid transport and metabolism	arginase 1, mitochondrial [Brassica rapa]	molecular function: catalytic activity (GO:0003824);; biological process: metabolic process (GO:0008152);; biological process: cellular process (GO:0009987);; molecular function: binding (GO:0005488)
BraA03g026990.3.5C	13060	12170	13621	5291	5389	5532	254.633	255.592	254.321	96.6654	103.242	109.747	3.201e-88	-1.19758	down	--	--	Cellular Component: cellular_component (GO:0005575);; Cellular Component: cell wall (GO:0005618);; Cellular Component: intracellular (GO:0005622);; Cellular Component: obsolete cell (GO:0005623);; Cellular Component: cytoplasm (GO:0005737);; Cellular Component: Golgi apparatus (GO:0005794);; Biological Process: biological_process (GO:0008150);; Cellular Component: plant-type cell wall (GO:0009505…	K00020|1.3e-22|mtr:MTR_8g088900|K00020 3-hydroxyisobutyrate dehydrogenase [EC:1.1.1.31] | (RefSeq) 6-phosphogluconate dehydrogenase-like protein	Valine, leucine and isoleucine degradation (ko00280)	--	--	Phosphate-induced protein 1 conserved region	Protein EXORDIUM OS=Arabidopsis thaliana OX=3702 GN=EXO PE=2 SV=1	L	Replication, recombination and repair	protein EXORDIUM [Brassica rapa]	cellular component: cellular anatomical entity (GO:0110165);; cellular component: intracellular (GO:0005622);; biological process: response to stimulus (GO:0050896)
BraA03g027070.3.5C	147	180	247	101	94	37	2.6026	3.44274	4.20671	1.68536	1.63084	0.666306	0.000383505	-1.2524	down	--	--	Molecular Function: protein binding (GO:0005515);;	--	--	[R]	General function prediction only	F-box domain	F-box/kelch-repeat protein At4g38940 OS=Arabidopsis thaliana OX=3702 GN=At4g38940 PE=1 SV=1	J	Translation, ribosomal structure and biogenesis	F-box/kelch-repeat protein At4g38940 [Brassica rapa]	molecular function: binding (GO:0005488)
BraA03g027180.3.5C	282	203	284	116	126	75	7.39197	5.73516	7.12724	2.83627	3.25147	1.98596	1.14934e-06	-1.21281	down	--	--	Molecular Function: transcription regulatory region sequence-specific DNA binding (GO:0000976);; Molecular Function: DNA-binding transcription factor activity (GO:0003700);; Cellular Component: nucleus (GO:0005634);; Biological Process: cell differentiation (GO:0030154);; Molecular Function: sequence-specific DNA binding (GO:0043565);;	K09422|2.6e-129|brp:103858520|K09422 transcription factor MYB, plant | (RefSeq) transcription repressor MYB6	--	[K]	Transcription	Myb-like DNA-binding domain	Transcription repressor MYB6 OS=Arabidopsis thaliana OX=3702 GN=MYB6 PE=1 SV=1	--	--	transcription repressor MYB6 [Brassica rapa]	molecular function: binding (GO:0005488);; molecular function: transcription regulator activity (GO:0140110);; cellular component: intracellular (GO:0005622);; cellular component: cellular anatomical entity (GO:0110165);; biological process: cellular process (GO:0009987);; biological process: developmental process (GO:0032502)
BraA03g027600.3.5C	213	102	196	100	47	66	4.73503	2.42698	4.17683	2.07301	1.01595	1.48542	0.000634419	-1.19505	down	[Q]	Secondary metabolites biosynthesis, transport and catabolism	Molecular Function: metal ion binding (GO:0046872);; Molecular Function: dioxygenase activity (GO:0051213);;	K24028|8.5e-204|brp:103858569|K24028 salicylic acid 3-hydroxylase [EC:1.14.11.-] | (RefSeq) protein DMR6-LIKE OXYGENASE 1	--	[QR]	Secondary metabolites biosynthesis, transport and catabolism;; General function prediction only	2OG-Fe(II) oxygenase superfamily	Protein DMR6-LIKE OXYGENASE 1 OS=Arabidopsis thaliana OX=3702 GN=DLO1 PE=1 SV=1	Q	Secondary metabolites biosynthesis, transport and catabolism	protein DMR6-LIKE OXYGENASE 1 [Brassica rapa]	molecular function: binding (GO:0005488);; biological process: metabolic process (GO:0008152);; molecular function: catalytic activity (GO:0003824)
BraA03g027940.3.5C	247	176	283	57	66	74	5.46053	4.18637	6.00656	1.18289	1.42751	1.64808	1.37602e-11	-1.76501	down	--	--	Biological Process: intracellular protein transport (GO:0006886);; Biological Process: vesicle-mediated transport (GO:0016192);; Biological Process: protein ubiquitination (GO:0016567);; Molecular Function: ubiquitin protein ligase activity (GO:0061630);;	K12392|2.2e-90|boe:106318396|K12392 AP-1 complex subunit beta-1 | (RefSeq) beta-adaptin-like protein B	--	[U]	Intracellular trafficking, secretion, and vesicular transport	Ring finger domain	Beta-adaptin-like protein B OS=Arabidopsis thaliana OX=3702 GN=BETAB-AD PE=1 SV=1	U	Intracellular trafficking, secretion, and vesicular transport	PREDICTED: beta-adaptin-like protein B [Brassica oleracea var. oleracea]	biological process: cellular process (GO:0009987);; biological process: localization (GO:0051179);; biological process: metabolic process (GO:0008152);; molecular function: catalytic activity (GO:0003824)
BraA03g028260.3.5C	378	318	353	43	23	11	15.6382	14.1562	13.9911	1.63384	0.91967	0.428752	5.45767e-36	-3.71909	down	--	--	--	K11855|2.1e-15|bvg:104906049|K11855 ubiquitin carboxyl-terminal hydrolase 36/42 [EC:3.4.19.12] | (RefSeq) ubiquitin carboxyl-terminal hydrolase 36	--	--	--	Hydrophobic seed protein	pEARLI1-like lipid transfer protein 3 OS=Arabidopsis thaliana OX=3702 GN=At4g12500 PE=2 SV=1	S	Function unknown	lipid transfer protein EARLI 1 [Brassica rapa]	--
BraA03g028390.3.5C	1879	1846	2054	4110	4238	4207	31.4704	33.3171	32.9503	64.5284	69.7705	71.7217	8.43152e-59	1.18201	up	--	--	Biological Process: response to acid chemical (GO:0001101);; Cellular Component: cellular_component (GO:0005575);; Cellular Component: intracellular (GO:0005622);; Cellular Component: obsolete cell (GO:0005623);; Cellular Component: nucleus (GO:0005634);; Cellular Component: cytoplasm (GO:0005737);; Biological Process: response to stress (GO:0006950);; Biological Process: biological_process (GO:0…	--	--	--	--	PAP_fibrillin	Plastid lipid-associated protein 1, chloroplastic OS=Brassica campestris OX=3711 GN=PAP1 PE=1 SV=1	S	Function unknown	plastid lipid-associated protein 1, chloroplastic [Brassica rapa]	biological process: response to stimulus (GO:0050896);; cellular component: intracellular (GO:0005622);; cellular component: cellular anatomical entity (GO:0110165);; biological process: biological regulation (GO:0065007)
BraA03g028540.3.5C	2178	1668	2150	922	868	917	23.4114	18.9263	21.4442	9.37444	9.15438	10.1499	2.42684e-30	-1.08037	down	[T]	Signal transduction mechanisms	Molecular Function: protein serine/threonine kinase activity (GO:0004674);; Molecular Function: ATP binding (GO:0005524);; Cellular Component: plasma membrane (GO:0005886);; Biological Process: protein phosphorylation (GO:0006468);;	K24104|6.4e-73|thj:104799061|K24104 GPN-loop GTPase | (RefSeq) LOW QUALITY PROTEIN: uncharacterized protein LOC104799061	--	--	--	Protein kinase domain	Putative cysteine-rich receptor-like protein kinase 39 OS=Arabidopsis thaliana OX=3702 GN=CRK39 PE=3 SV=1	T	Signal transduction mechanisms	putative cysteine-rich receptor-like protein kinase 39 isoform X1 [Brassica rapa]	biological process: metabolic process (GO:0008152);; biological process: cellular process (GO:0009987);; molecular function: catalytic activity (GO:0003824);; molecular function: binding (GO:0005488);; cellular component: cellular anatomical entity (GO:0110165)
BraA03g028550.3.5C	2084	1598	1958	801	765	862	22.6857	18.7369	20.4164	8.16584	8.18077	9.53983	8.09036e-30	-1.149	down	[T]	Signal transduction mechanisms	Molecular Function: protein kinase activity (GO:0004672);; Molecular Function: ATP binding (GO:0005524);; Cellular Component: integral component of membrane (GO:0016021);;	K24104|6.4e-72|thj:104799061|K24104 GPN-loop GTPase | (RefSeq) LOW QUALITY PROTEIN: uncharacterized protein LOC104799061	--	--	--	Protein kinase domain	Cysteine-rich receptor-like protein kinase 40 OS=Arabidopsis thaliana OX=3702 GN=CRK40 PE=2 SV=1	T	Signal transduction mechanisms	cysteine-rich receptor-like protein kinase 40 isoform X1 [Brassica rapa]	biological process: metabolic process (GO:0008152);; biological process: cellular process (GO:0009987);; molecular function: catalytic activity (GO:0003824);; molecular function: binding (GO:0005488);; cellular component: cellular anatomical entity (GO:0110165)
BraA03g028710.3.5C	320	273	395	693	592	634	2.49099	2.29123	2.9475	5.06345	4.5381	5.03251	1.10356e-12	1.02397	up	--	--	Biological Process: rRNA processing (GO:0006364);; Cellular Component: small-subunit processome (GO:0032040);;	K14554|0.0e+00|brp:103858678|K14554 U3 small nucleolar RNA-associated protein 21 | (RefSeq) U3 small nucleolar RNA-associated protein 21 homolog	Ribosome biogenesis in eukaryotes (ko03008)	[R]	General function prediction only	Utp21 specific WD40 associated putative domain	--	S	Function unknown	U3 small nucleolar RNA-associated protein 21 homolog [Brassica rapa]	biological process: metabolic process (GO:0008152);; biological process: cellular process (GO:0009987);; cellular component: protein-containing complex (GO:0032991)
BraA03g028770.3.5C	75	135	135	31	27	38	1.73465	3.35788	2.98684	0.66759	0.608199	0.889847	5.81644e-06	-1.79042	down	--	--	Molecular Function: GTPase activator activity (GO:0005096);; Molecular Function: metal ion binding (GO:0046872);;	K12486|3.8e-193|brp:103858686|K12486 stromal membrane-associated protein | (RefSeq) probable ADP-ribosylation factor GTPase-activating protein AGD13	Endocytosis (ko04144)	[R]	General function prediction only	Putative GTPase activating protein for Arf	Probable ADP-ribosylation factor GTPase-activating protein AGD13 OS=Arabidopsis thaliana OX=3702 GN=AGD13 PE=2 SV=1	T	Signal transduction mechanisms	probable ADP-ribosylation factor GTPase-activating protein AGD13 [Brassica rapa]	biological process: biological regulation (GO:0065007);; molecular function: molecular function regulator (GO:0098772);; molecular function: binding (GO:0005488)
BraA03g028900.3.5C	387	365	427	2021	1776	1968	4.89384	4.83342	5.14004	25.1883	22.1023	26.7923	5.17648e-128	2.35176	up	--	--	--	K18643|1.0e-54|gra:105795008|K18643 katanin p80 WD40 repeat-containing subunit B1 | (RefSeq) uncharacterized LOC105795008	--	--	--	Protein of unknown function (DUF789)	--	S	Function unknown	uncharacterized protein LOC103858697 [Brassica rapa]	--
BraA03g029310.3.5C	62	54	62	7	14	18	0.564074	0.530052	0.541973	0.055632	0.130538	0.165987	9.16238e-05	-2.11573	down	--	--	Molecular Function: magnesium ion binding (GO:0000287);; Molecular Function: terpene synthase activity (GO:0010333);;	K04120|2.9e-291|bna:106443785|K04120 ent-copalyl diphosphate synthase [EC:5.5.1.13] | (RefSeq) ent-copalyl diphosphate synthase, chloroplastic-like	Diterpenoid biosynthesis (ko00904)	--	--	Terpene synthase, N-terminal domain	Ent-copalyl diphosphate synthase, chloroplastic OS=Arabidopsis thaliana OX=3702 GN=GA1 PE=1 SV=1	--	--	ent-copalyl diphosphate synthase, chloroplastic [Brassica rapa]	molecular function: binding (GO:0005488);; molecular function: catalytic activity (GO:0003824)
BraA03g029360.3.5C	4293	3505	4130	560	505	515	121.713	107.022	112.114	14.8568	14.0428	14.8527	6.44415e-273	-2.85338	down	--	--	--	--	--	--	--	Dormancy/auxin associated protein	Dormancy-associated protein homolog 3 OS=Arabidopsis thaliana OX=3702 GN=At1g56220 PE=1 SV=1	S	Function unknown	unnamed protein product [Brassica rapa]	--
BraA03g029440.3.5C	545	350	505	89	95	139	13.3549	9.6416	12.3471	2.11295	2.37785	3.63344	2.0723e-20	-2.03873	down	--	--	Molecular Function: glutathione transferase activity (GO:0004364);; Cellular Component: cytoplasm (GO:0005737);; Biological Process: glutathione metabolic process (GO:0006749);; Molecular Function: glutathione binding (GO:0043295);;	K00799|1.2e-77|brp:103858758|K00799 glutathione S-transferase [EC:2.5.1.18] | (RefSeq) glutathione S-transferase F3	Glutathione metabolism (ko00480)	[O]	Posttranslational modification, protein turnover, chaperones	Glutathione S-transferase, C-terminal domain	Glutathione S-transferase F3 OS=Arabidopsis thaliana OX=3702 GN=GSTF3 PE=2 SV=1	O	Posttranslational modification, protein turnover, chaperones	glutathione S-transferase F3 [Brassica rapa]	molecular function: catalytic activity (GO:0003824);; cellular component: cellular anatomical entity (GO:0110165);; biological process: metabolic process (GO:0008152);; biological process: cellular process (GO:0009987);; molecular function: binding (GO:0005488)
BraA03g029450.3.5C	404	211	461	88	94	118	10.0074	5.63855	10.9528	2.02582	2.28807	2.95621	1.66151e-11	-1.75641	down	[O]	Posttranslational modification, protein turnover, chaperones	Molecular Function: protein binding (GO:0005515);;	K00799|3.9e-119|bna:106438680|K00799 glutathione S-transferase [EC:2.5.1.18] | (RefSeq) glutathione S-transferase F2	Glutathione metabolism (ko00480)	[O]	Posttranslational modification, protein turnover, chaperones	Glutathione S-transferase, N-terminal domain	Glutathione S-transferase F2 OS=Arabidopsis thaliana OX=3702 GN=GSTF2 PE=1 SV=3	O	Posttranslational modification, protein turnover, chaperones	glutathione S-transferase F2 [Brassica rapa]	molecular function: binding (GO:0005488)
BraA03g029500.3.5C	1048	997	1039	500	437	453	11.0444	11.3202	10.4809	4.93784	4.52023	4.84891	1.01947e-22	-1.09151	down	[T]	Signal transduction mechanisms	Biological Process: defense response to oomycetes (GO:0002229);; Molecular Function: transmembrane receptor protein serine/threonine kinase activity (GO:0004675);; Molecular Function: ATP binding (GO:0005524);; Cellular Component: plasma membrane (GO:0005886);; Biological Process: defense response (GO:0006952);; Cellular Component: integral component of membrane (GO:0016021);; Molecular Function:…	K01176|3.6e-65|sbi:8065370|K01176 alpha-amylase [EC:3.2.1.1] | (RefSeq) alpha-amylase isozyme 2A	Starch and sucrose metabolism (ko00500)	--	--	Legume lectin domain	L-type lectin-domain containing receptor kinase IV.4 OS=Arabidopsis thaliana OX=3702 GN=LECRK44 PE=3 SV=1	T	Signal transduction mechanisms	L-type lectin-domain containing receptor kinase IV.4 [Brassica rapa]	biological process: interspecies interaction between organisms (GO:0044419);; biological process: response to stimulus (GO:0050896);; biological process: metabolic process (GO:0008152);; biological process: cellular process (GO:0009987);; molecular function: catalytic activity (GO:0003824);; molecular function: molecular transducer activity (GO:0060089);; molecular function: binding (GO:0005488);…
BraA03g029690.3.5C	441	362	496	249	104	255	5.2095	4.60459	5.6194	2.75827	1.20181	3.06524	9.69715e-05	-1.03218	down	--	--	--	K09527|1.6e-20|pda:103711698|K09527 DnaJ homolog subfamily C member 7 | (RefSeq) uncharacterized protein LOC103711698 isoform X1	--	--	--	--	--	O	Posttranslational modification, protein turnover, chaperones	uncharacterized protein LOC103858777 [Brassica rapa]	--
BraA03g029950.3.5C	5	10	6	99	112	108	0.06349	0.170399	0.091201	1.47129	1.74325	1.73107	1.42214e-16	3.98082	up	--	--	Molecular Function: DNA binding (GO:0003677);; Cellular Component: nucleus (GO:0005634);; Biological Process: regulation of transcription, DNA-templated (GO:0006355);;	--	--	--	--	No apical meristem (NAM) protein	--	--	--	NAC domain-containing protein 53-like [Brassica rapa]	molecular function: binding (GO:0005488);; cellular component: intracellular (GO:0005622);; cellular component: cellular anatomical entity (GO:0110165);; biological process: biological regulation (GO:0065007)
BraA03g030530.3.5C	23	35	32	67	123	78	0.326346	0.538214	0.432589	0.968809	1.75739	1.1474	0.000157754	1.63599	up	[I]	Lipid transport and metabolism	Biological Process: acyl-CoA metabolic process (GO:0006637);; Molecular Function: acyl-CoA hydrolase activity (GO:0047617);;	K01068|1.2e-255|brp:103858865|K01068 acyl-coenzyme A thioesterase 1/2/4 [EC:3.1.2.2] | (RefSeq) acyl-coenzyme A thioesterase 8 isoform X1	Fatty acid elongation (ko00062);; Biosynthesis of unsaturated fatty acids (ko01040)	[I]	Lipid transport and metabolism	Thioesterase-like superfamily	--	I	Lipid transport and metabolism	acyl-coenzyme A thioesterase 8 isoform X1 [Brassica rapa]	biological process: metabolic process (GO:0008152);; biological process: cellular process (GO:0009987);; molecular function: catalytic activity (GO:0003824)
BraA03g030540.3.5C	656	510	707	7166	6806	7270	7.15529	5.94578	7.37358	72.9109	71.5088	80.569	0	3.57118	up	--	--	Biological Process: lipid catabolic process (GO:0016042);;	K23408|1.4e-09|obr:102713458|K23408 cell division cycle-associated protein 7 | (RefSeq) cell division cycle-associated protein 7-like	--	[IOT]	Lipid transport and metabolism;; Posttranslational modification, protein turnover, chaperones;; Signal transduction mechanisms	Lipase (class 3)	--	--	--	uncharacterized protein LOC103858866 [Brassica rapa]	biological process: metabolic process (GO:0008152)
BraA03g030890.3.5C	320	182	238	530	511	457	4.75007	2.90609	3.37434	7.36255	7.45426	6.89097	4.53583e-09	1.08471	up	--	--	Cellular Component: Golgi apparatus (GO:0005794);; Molecular Function: antiporter activity (GO:0015297);; Cellular Component: integral component of membrane (GO:0016021);; Molecular Function: transmembrane transporter activity (GO:0022857);;	K15283|8.6e-176|brp:103858907|K15283 solute carrier family 35, member E1 | (RefSeq) phosphoenolpyruvate/phosphate translocator 2, chloroplastic isoform X1	--	[GE]	Carbohydrate transport and metabolism;; Amino acid transport and metabolism	Triose-phosphate Transporter family	Phosphoenolpyruvate/phosphate translocator 2, chloroplastic OS=Arabidopsis thaliana OX=3702 GN=PPT2 PE=2 SV=1	--	--	unnamed protein product [Brassica rapa]	cellular component: intracellular (GO:0005622);; cellular component: cellular anatomical entity (GO:0110165);; biological process: cellular process (GO:0009987);; biological process: localization (GO:0051179);; molecular function: transporter activity (GO:0005215)
BraA03g030940.3.5C	122	84	144	254	214	208	2.02996	1.5025	2.30031	3.97695	3.51394	3.53997	2.3592e-05	1.01866	up	--	--	Cellular Component: nucleus (GO:0005634);; Cellular Component: cytoplasm (GO:0005737);;	K05857|1.8e-52|bna:106388063|K05857 phosphatidylinositol phospholipase C, delta [EC:3.1.4.11] | (RefSeq) phosphoinositide phospholipase C 4	Inositol phosphate metabolism (ko00562);; Phosphatidylinositol signaling system (ko04070)	[S]	Function unknown	Armadillo/beta-catenin-like repeat	U-box domain-containing protein 12 OS=Oryza sativa subsp. japonica OX=39947 GN=PUB12 PE=2 SV=1	S	Function unknown	U-box domain-containing protein 4 [Brassica rapa]	cellular component: intracellular (GO:0005622);; cellular component: cellular anatomical entity (GO:0110165)
BraA03g030970.3.5C	5400	4306	5133	2314	2168	2302	103.518	87.9188	94.1741	41.7073	40.7546	44.7726	2.9235e-49	-1.06433	down	[O]	Posttranslational modification, protein turnover, chaperones	Biological Process: response to oomycetes (GO:0002239);; Cellular Component: cellular_component (GO:0005575);; Cellular Component: intracellular (GO:0005622);; Cellular Component: obsolete cell (GO:0005623);; Cellular Component: cytoplasm (GO:0005737);; Cellular Component: mitochondrion (GO:0005739);; Cellular Component: vacuole (GO:0005773);; Cellular Component: vacuolar membrane (GO:0005774);; …	--	--	[C]	Energy production and conversion	--	Hypersensitive-induced response protein 3 OS=Arabidopsis thaliana OX=3702 GN=HIR3 PE=1 SV=1	C	Energy production and conversion	hypothetical protein DY000_02003474, partial [Brassica cretica]	biological process: interspecies interaction between organisms (GO:0044419);; biological process: response to stimulus (GO:0050896);; cellular component: intracellular (GO:0005622);; cellular component: cellular anatomical entity (GO:0110165);; biological process: multi-organism process (GO:0051704)
BraA03g031200.3.5C	2617	2634	2846	1461	1061	1305	19.2174	21.1128	20.019	10.0983	7.83108	9.77283	1.69283e-25	-1.02469	down	--	--	Biological Process: regulation of monopolar cell growth (GO:0051513);;	--	--	--	--	--	Protein LONGIFOLIA 2 OS=Arabidopsis thaliana OX=3702 GN=LNG2 PE=1 SV=1	S	Function unknown	protein LONGIFOLIA 2 [Brassica rapa]	biological process: biological regulation (GO:0065007)
BraA03g031230.3.5C	526	411	533	1101	990	978	8.49771	7.15576	8.23925	16.6793	15.7179	16.0889	9.66614e-24	1.12631	up	--	--	Molecular Function: intramolecular transferase activity (GO:0016866);; Biological Process: plant-type cell wall organization or biogenesis (GO:0071669);;	K13379|4.7e-216|brp:103858948|K13379 reversibly glycosylated polypeptide / UDP-arabinopyranose mutase [EC:2.4.1.- 5.4.99.30] | (RefSeq) UDP-arabinopyranose mutase 1	Amino sugar and nucleotide sugar metabolism (ko00520)	--	--	Reversibly glycosylated polypeptide	UDP-arabinopyranose mutase 1 OS=Arabidopsis thaliana OX=3702 GN=RGP1 PE=1 SV=1	S	Function unknown	UDP-arabinopyranose mutase 1 [Brassica rapa]	molecular function: catalytic activity (GO:0003824);; biological process: cellular process (GO:0009987)
BraA03g031400.3.5C	300	238	292	646	586	645	5.83252	4.97731	5.42914	11.7789	11.2076	12.7628	7.61648e-19	1.24198	up	--	--	Biological Process: regulation of transcription, DNA-templated (GO:0006355);; Biological Process: biological_process (GO:0008150);; Biological Process: regulation of biosynthetic process (GO:0009889);; Biological Process: regulation of gene expression (GO:0010468);; Biological Process: regulation of macromolecule biosynthetic process (GO:0010556);; Biological Process: regulation of nucleobase-con…	--	--	--	--	Lateral organ boundaries (LOB) domain	LOB domain-containing protein 41 OS=Arabidopsis thaliana OX=3702 GN=LBD41 PE=2 SV=1	S	Function unknown	LOB domain-containing protein 41 [Brassica rapa]	biological process: biological regulation (GO:0065007)
BraA03g031480.3.5C	68	75	77	132	122	180	0.841145	0.99046	0.908784	1.53134	1.4779	2.26742	0.00070067	1.04348	up	--	--	Molecular Function: molecular_function (GO:0003674);; Molecular Function: nucleic acid binding (GO:0003676);; Molecular Function: RNA binding (GO:0003723);; Molecular Function: catalytic activity (GO:0003824);; Molecular Function: nuclease activity (GO:0004518);; Molecular Function: endonuclease activity (GO:0004519);; Molecular Function: binding (GO:0005488);; Cellular Component: cellular_compon…	--	--	[R]	General function prediction only	PPR repeat family	Pentatricopeptide repeat-containing protein At3g02650, mitochondrial OS=Arabidopsis thaliana OX=3702 GN=At3g02650 PE=1 SV=1	S	Function unknown	pentatricopeptide repeat-containing protein At3g02650, mitochondrial [Brassica rapa]	molecular function: binding (GO:0005488);; molecular function: catalytic activity (GO:0003824);; biological process: metabolic process (GO:0008152);; biological process: cellular process (GO:0009987);; cellular component: intracellular (GO:0005622);; cellular component: cellular anatomical entity (GO:0110165)
BraA03g031500.3.5C	407	394	414	785	785	790	4.24026	4.67165	4.1935	7.87061	8.38003	8.6781	8.54365e-17	1.01888	up	--	--	Molecular Function: protein serine/threonine phosphatase activity (GO:0004722);;	K17506|1.2e-22|mng:MNEG_3991|K17506 protein phosphatase 1L [EC:3.1.3.16] | (RefSeq) hypothetical protein	--	[T]	Signal transduction mechanisms	Protein phosphatase 2C	Probable protein phosphatase 2C 33 OS=Arabidopsis thaliana OX=3702 GN=PPC6-1 PE=1 SV=1	T	Signal transduction mechanisms	probable protein phosphatase 2C 33 [Brassica rapa]	biological process: metabolic process (GO:0008152);; biological process: cellular process (GO:0009987);; molecular function: catalytic activity (GO:0003824)
BraA03g031620.3.5C	182	120	146	87	51	48	2.55342	1.80466	1.972	1.14433	0.735213	0.681379	0.000200595	-1.21269	down	--	--	Molecular Function: RNA polymerase II cis-regulatory region sequence-specific DNA binding (GO:0000978);; Molecular Function: DNA-binding transcription factor activity (GO:0003700);; Cellular Component: nucleus (GO:0005634);; Biological Process: cellular response to heat (GO:0034605);; Cellular Component: host cell nucleus (GO:0042025);; Molecular Function: sequence-specific DNA binding (GO:004356…	K09419|7.0e-251|brp:103858992|K09419 heat shock transcription factor, other eukaryote | (RefSeq) heat stress transcription factor A-1e isoform X1	--	[K]	Transcription	HSF-type DNA-binding	Heat stress transcription factor A-1e OS=Arabidopsis thaliana OX=3702 GN=HSFA1E PE=2 SV=2	K	Transcription	heat stress transcription factor A-1e isoform X1 [Brassica rapa]	molecular function: binding (GO:0005488);; molecular function: transcription regulator activity (GO:0140110);; cellular component: intracellular (GO:0005622);; cellular component: cellular anatomical entity (GO:0110165);; biological process: cellular process (GO:0009987);; biological process: response to stimulus (GO:0050896);; biological process: biological regulation (GO:0065007)
BraA03g031810.3.5C	12086	8859	12030	4814	4276	3064	310.753	245.357	296.205	115.975	108.031	80.1485	3.24556e-13	-1.37785	down	--	--	--	--	--	--	--	--	--	--	--	uncharacterized protein LOC103859009 [Brassica rapa]	--
BraA03g032110.3.5C	90	117	102	33	30	52	1.20807	1.69373	1.31377	0.4142	0.385904	0.715978	0.000484726	-1.3681	down	--	--	Cellular Component: integral component of membrane (GO:0016021);;	K15503|1.0e-44|hbr:110673220|K15503 serine/threonine-protein phosphatase 6 regulatory ankyrin repeat subunit B | (RefSeq) uncharacterized protein LOC110673220	--	[R]	General function prediction only	Ankyrin repeats (3 copies)	Ankyrin repeat-containing protein ITN1 OS=Arabidopsis thaliana OX=3702 GN=ITN1 PE=1 SV=1	S	Function unknown	protein ACCELERATED CELL DEATH 6 [Brassica rapa]	cellular component: cellular anatomical entity (GO:0110165)
BraA03g032240.3.5C	122	104	155	52	29	36	6.67966	6.15262	8.16567	2.67805	1.55058	1.98986	2.19356e-06	-1.64182	down	--	--	Biological Process: defense response to bacterium (GO:0042742);; Biological Process: defense response to fungus (GO:0050832);;	--	--	[R]	General function prediction only	Barwin family	Pathogenesis-related protein PR-4B OS=Nicotiana tabacum OX=4097 PE=2 SV=1	S	Function unknown	pathogenesis-related protein PR-4 [Brassica rapa]	biological process: interspecies interaction between organisms (GO:0044419);; biological process: response to stimulus (GO:0050896)
BraA03g032250.3.5C	201	143	379	24	12	25	7.86178	6.00473	14.2245	0.866466	0.433092	0.961885	2.27662e-20	-3.48388	down	--	--	Biological Process: defense response to bacterium (GO:0042742);; Biological Process: defense response to fungus (GO:0050832);;	--	--	[R]	General function prediction only	Barwin family	Pathogenesis-related protein PR-4A OS=Nicotiana tabacum OX=4097 PE=2 SV=1	S	Function unknown	pathogenesis-related protein PR-4 [Brassica rapa]	biological process: interspecies interaction between organisms (GO:0044419);; biological process: response to stimulus (GO:0050896)
BraA03g032430.3.5C	108	93	98	303	317	303	1.67229	1.5486	1.45515	4.39265	4.83003	4.77452	7.78245e-17	1.68869	up	--	--	Cellular Component: integral component of membrane (GO:0016021);;	K10664|2.5e-50|bna:106439011|K10664 E3 ubiquitin-protein ligase ATL6/9/15/31/42/55 [EC:2.3.2.27] | (RefSeq) E3 ubiquitin-protein ligase ATL6-like	--	[O]	Posttranslational modification, protein turnover, chaperones	--	E3 ubiquitin-protein ligase ATL6 OS=Arabidopsis thaliana OX=3702 GN=ATL6 PE=1 SV=2	O	Posttranslational modification, protein turnover, chaperones	E3 ubiquitin-protein ligase ATL6-like [Brassica napus]	cellular component: cellular anatomical entity (GO:0110165)
BraA03g032530.3.5C	12	10	21	93	59	64	0.093663	0.082545	0.169944	0.738995	0.488883	0.548043	9.18595e-07	2.39309	up	--	--	Cellular Component: integral component of membrane (GO:0016021);;	K02184|1.2e-99|sind:105170502|K02184 formin 2 | (RefSeq) formin-like protein 1	--	[TZ]	Signal transduction mechanisms;; Cytoskeleton	Formin Homology 2 Domain	Formin-like protein 11 OS=Arabidopsis thaliana OX=3702 GN=FH11 PE=2 SV=1	--	--	formin-like protein 11 [Brassica rapa]	cellular component: cellular anatomical entity (GO:0110165)
BraA03g032600.3.5C	584	460	580	1267	1086	1162	9.38727	7.973	8.93806	19.1039	17.1743	19.0217	9.31773e-28	1.17775	up	[T]	Signal transduction mechanisms	Molecular Function: phosphoprotein phosphatase activity (GO:0004721);; Molecular Function: metal ion binding (GO:0046872);;	K06269|3.9e-187|brp:103859101|K06269 serine/threonine-protein phosphatase PP1 catalytic subunit [EC:3.1.3.16] | (RefSeq) serine/threonine-protein phosphatase PP1 isozyme 9	mRNA surveillance pathway (ko03015)	[TR]	Signal transduction mechanisms;; General function prediction only	Calcineurin-like phosphoesterase	Serine/threonine-protein phosphatase PP1 isozyme 9 OS=Arabidopsis thaliana OX=3702 GN=TOPP9 PE=1 SV=1	T	Signal transduction mechanisms	serine/threonine-protein phosphatase PP1 isozyme 9 [Brassica rapa]	biological process: metabolic process (GO:0008152);; biological process: cellular process (GO:0009987);; molecular function: catalytic activity (GO:0003824);; molecular function: binding (GO:0005488)
BraA03g032740.3.5C	24	14	45	176	175	137	0.72393	0.47057	1.34265	5.15355	5.38881	4.37041	2.47854e-13	2.63461	up	--	--	--	--	--	--	--	--	Transcription factor bHLH150 OS=Arabidopsis thaliana OX=3702 GN=BHLH150 PE=1 SV=1	K	Transcription	transcription factor bHLH150 [Brassica rapa]	--
BraA03g032940.3.5C	298	216	280	85	85	61	10.5618	8.23653	9.47489	2.81475	2.95777	2.16622	4.27101e-13	-1.71695	down	--	--	--	--	--	--	--	--	--	--	--	uncharacterized protein LOC103859138 [Brassica rapa]	--
BraA03g032950.3.5C	2484	2564	2615	1041	1003	1041	30.6825	34.1171	30.9373	12.0414	12.1679	13.0815	7.10617e-48	-1.25391	down	--	--	Cellular Component: Golgi apparatus (GO:0005794);; Cellular Component: integral component of membrane (GO:0016021);; Molecular Function: O-acetyltransferase activity (GO:0016413);;	K23877|1.4e-49|bna:106353787|K23877 xyloglucan O-acetyltransferase | (RefSeq) protein ALTERED XYLOGLUCAN 4-like	--	--	--	GDSL/SGNH-like Acyl-Esterase family found in Pmr5 and Cas1p	Protein trichome birefringence-like 10 OS=Arabidopsis thaliana OX=3702 GN=TBL10 PE=2 SV=1	S	Function unknown	protein trichome birefringence-like 10 [Brassica rapa]	cellular component: intracellular (GO:0005622);; cellular component: cellular anatomical entity (GO:0110165);; molecular function: catalytic activity (GO:0003824)
BraA03g033170.3.5C	107	114	102	189	190	285	2.1222	2.43939	1.94165	3.53066	3.72607	5.79922	4.13907e-05	1.1022	up	--	--	Cellular Component: nucleus (GO:0005634);; Biological Process: regulation of transcription, DNA-templated (GO:0006355);; Molecular Function: sequence-specific DNA binding (GO:0043565);;	K09422|6.3e-171|brp:103859162|K09422 transcription factor MYB, plant | (RefSeq) transcription factor MYB108 isoform X1	--	[K]	Transcription	Myb-like DNA-binding domain	Transcription factor MYB108 OS=Arabidopsis thaliana OX=3702 GN=MYB108 PE=1 SV=1	--	--	transcription factor MYB108 isoform X1 [Brassica rapa]	cellular component: intracellular (GO:0005622);; cellular component: cellular anatomical entity (GO:0110165);; biological process: biological regulation (GO:0065007);; molecular function: binding (GO:0005488)
BraA03g033340.3.5C	24	28	20	69	80	54	0.914467	1.15331	0.709942	2.46026	3.00436	2.09756	0.00073938	1.5463	up	--	--	--	--	--	--	--	--	--	--	--	uncharacterized protein LOC103860128 isoform X1 [Brassica rapa]	--
BraA03g033610.3.5C	64	103	120	224	235	212	0.876913	1.52848	1.57319	2.88612	3.18636	2.96825	1.63363e-06	1.28489	up	--	--	Molecular Function: hydrolase activity, hydrolyzing O-glycosyl compounds (GO:0004553);; Biological Process: carbohydrate metabolic process (GO:0005975);; Cellular Component: anchored component of plasma membrane (GO:0046658);;	K19891|9.9e-77|lang:109349744|K19891 glucan endo-1,3-beta-glucosidase 1/2/3 [EC:3.2.1.39] | (RefSeq) glucan endo-1,3-beta-glucosidase 3-like	Starch and sucrose metabolism (ko00500)	--	--	Glycosyl hydrolases family 17	Probable glucan endo-1,3-beta-glucosidase A6 OS=Arabidopsis thaliana OX=3702 GN=A6 PE=2 SV=1	J	Translation, ribosomal structure and biogenesis	unnamed protein product [Brassica rapa]	molecular function: catalytic activity (GO:0003824);; biological process: metabolic process (GO:0008152);; cellular component: cellular anatomical entity (GO:0110165)
BraA03g033820.3.5C	2813	2459	2562	1112	1055	1099	35.015	32.5791	30.5803	14.5953	12.9115	12.8823	1.5323e-46	-1.20157	down	--	--	Cellular Component: nucleus (GO:0005634);; Molecular Function: zinc ion binding (GO:0008270);;	K12135|7.9e-08|crb:17882893|K12135 zinc finger protein CONSTANS | (RefSeq) zinc finger protein CONSTANS isoform X2	Circadian rhythm - plant (ko04712)	--	--	CCT motif	Zinc finger protein CONSTANS-LIKE 9 OS=Arabidopsis thaliana OX=3702 GN=COL9 PE=1 SV=1	K	Transcription	zinc finger protein CONSTANS-LIKE 9 [Brassica rapa]	cellular component: intracellular (GO:0005622);; cellular component: cellular anatomical entity (GO:0110165);; molecular function: binding (GO:0005488)
BraA03g033980.3.5C	82	99	51	30	21	40	1.16114	1.52139	0.686077	0.399896	0.287539	0.573432	0.00683021	-1.30676	down	--	--	Molecular Function: GTPase activator activity (GO:0005096);; Molecular Function: metal ion binding (GO:0046872);;	K12486|2.3e-229|bna:106443976|K12486 stromal membrane-associated protein | (RefSeq) probable ADP-ribosylation factor GTPase-activating protein AGD11	Endocytosis (ko04144)	[T]	Signal transduction mechanisms	Putative GTPase activating protein for Arf	Probable ADP-ribosylation factor GTPase-activating protein AGD11 OS=Arabidopsis thaliana OX=3702 GN=AGD11 PE=2 SV=1	T	Signal transduction mechanisms	probable ADP-ribosylation factor GTPase-activating protein AGD11 [Brassica rapa]	biological process: biological regulation (GO:0065007);; molecular function: molecular function regulator (GO:0098772);; molecular function: binding (GO:0005488)
BraA03g034120.3.5C	435	433	525	2447	2113	2137	4.73265	5.07989	5.46929	24.9853	22.6238	23.6928	2.2247e-135	2.32594	up	[E]	Amino acid transport and metabolism	Molecular Function: L-threonine ammonia-lyase activity (GO:0004794);; Biological Process: threonine metabolic process (GO:0006566);; Biological Process: threonine catabolic process (GO:0006567);; Biological Process: isoleucine biosynthetic process (GO:0009097);;	K01754|0.0e+00|brp:103859270|K01754 threonine dehydratase [EC:4.3.1.19] | (RefSeq) threonine dehydratase biosynthetic, chloroplastic isoform X1	Glycine, serine and threonine metabolism (ko00260);; Valine, leucine and isoleucine biosynthesis (ko00290);; Carbon metabolism (ko01200);; Biosynthesis of amino acids (ko01230)	[E]	Amino acid transport and metabolism	Pyridoxal-phosphate dependent enzyme	Threonine dehydratase biosynthetic, chloroplastic OS=Arabidopsis thaliana OX=3702 GN=OMR1 PE=1 SV=1	E	Amino acid transport and metabolism	threonine dehydratase biosynthetic, chloroplastic isoform X1 [Brassica rapa]	molecular function: catalytic activity (GO:0003824);; biological process: metabolic process (GO:0008152);; biological process: cellular process (GO:0009987)
BraA03g034910.3.5C	448	384	489	209	200	170	6.06679	5.61191	6.34495	2.64902	2.66545	2.3393	1.51761e-11	-1.12668	down	--	--	Biological Process: regulation of DNA endoreduplication (GO:0032875);;	--	--	--	--	--	Cyclin-dependent protein kinase inhibitor SMR1 OS=Arabidopsis thaliana OX=3702 GN=SMR1 PE=1 SV=1	S	Function unknown	cyclin-dependent protein kinase inhibitor SMR1-like [Brassica rapa]	biological process: biological regulation (GO:0065007)
BraA03g035340.3.5C	36	20	26	77	96	85	0.544243	0.319141	0.374538	1.09968	1.4416	1.3158	2.47346e-05	1.7252	up	--	--	Molecular Function: S-adenosylmethionine-dependent methyltransferase activity (GO:0008757);; Biological Process: methylation (GO:0032259);;	K21484|2.9e-221|brp:103859391|K21484 benzoate/salicylate 1-O-methyltransferase [EC:2.1.1.273 2.1.1.274] | (RefSeq) salicylate/benzoate carboxyl methyltransferase	--	--	--	SAM dependent carboxyl methyltransferase	Salicylate/benzoate carboxyl methyltransferase OS=Arabidopsis thaliana OX=3702 GN=BSMT1 PE=1 SV=1	S	Function unknown	salicylate/benzoate carboxyl methyltransferase [Brassica rapa]	molecular function: catalytic activity (GO:0003824);; biological process: metabolic process (GO:0008152)
[truncated: 1,381 more rows]

## Sheet: R10C100_vs_R10C0
#ID	R10C100-1_count	R10C100-2_count	R10C100-3_count	R10C0-1_count	R10C0-2_count	R10C0-3_count	R10C100-1_FPKM	R10C100-2_FPKM	R10C100-3_FPKM	R10C0-1_FPKM	R10C0-2_FPKM	R10C0-3_FPKM	FDR	log2FC	regulated	COG_class	COG_class_annotation	GO_annotation	KEGG_annotation	KEGG_pathway_annotation	KOG_class	KOG_class_annotation	Pfam_annotation	Swiss_Prot_annotation	eggNOG_class	eggNOG_class_annotation	NR_annotation	GO_second_level_annotation
[truncated: 1,079 more rows]

## Sheet: R26C100_vs_R26C0
#ID	R26C100-1_count	R26C100-2_count	R26C100-3_count	R26C0-1_count	R26C0-2_count	R26C0-3_count	R26C100-1_FPKM	R26C100-2_FPKM	R26C100-3_FPKM	R26C0-1_FPKM	R26C0-2_FPKM	R26C0-3_FPKM	FDR	log2FC	regulated	COG_class	COG_class_annotation	GO_annotation	KEGG_annotation	KEGG_pathway_annotation	KOG_class	KOG_class_annotation	Pfam_annotation	Swiss_Prot_annotation	eggNOG_class	eggNOG_class_annotation	NR_annotation	GO_second_level_annotation
[truncated: 2,202 more rows]

[truncated: 10 more sheets: S1C100_vs_S1C0, S10C100_vs_S10C0, S26C100_vs_S26C0, S1C0_vs_R1C0, S10C0_vs_R10C0, S26C0_vs_R26C0, R1C0_vs_R10C0, R10C0_vs_R26C0, S1C0_vs_S10C0, S10C0_vs_S26C0]
