# Supplementary material for: Transcriptome Analysis Revealed Hub Genes Related to Tipburn Resistance in Chinese Cabbage (Brassica rapa L. ssp. pekinensis)
Source: Plants (Basel). 2025 Feb 9;14(4):527. doi: 10.3390/plants14040527 (PMC11859387; doi:10.3390/plants14040527)
Supplement: Supplementary file 1 [file plants-14-00527-s001.zip › Supplemental Table S4.xlsx]

## Sheet: Sheet1
Supplemental Table S4: Primers used for qRT-PCR in this study.
Gene ID	Primers name	Primers sequence (5’→3’)
GAPDH	GAPDH-F	GACTGGAGAGGTGGAAGAGCC
	GAPDH-R	ACTGAAACATCAACGGTGGGA
BraA01g000700.3.5C	BraA01g000700.3.5C-qrt-F	GTGGATAGGGATGAGTCTGAG
	BraA01g000700.3.5C-qrt-R	CAAGGAAATCAACCAAGACAG
BraA03g046790.3.5C	BraA03g046790.3.5C-qrt-F	GACACCACCGAGCCAAAGCACG
	BraA03g046790.3.5C-qrt-R	GAGAGCGGTGGAGAGGAAGTTG
BraA03g047660.3.5C	BraA03g047660.3.5C-qrt-F	GCTCTTACGCATAACTACGTC
	BraA03g047660.3.5C-qrt-R	GTAGTTGAGGGACATCTCTTGC
BraA03g058010.3.5C	BraA03g058010.3.5C-qrt-F	GAGCTACTGAAGAGAAGACTG
	BraA03g058010.3.5C-qrt-R	GCAAGGGAAAGCTAGAATCTC
BraA06g038740.3.5C	BraA06g038740.3.5C-qrt-F	GAGGGCTTGATTACCTCGGG
	BraA06g038740.3.5C-qrt-R	GAGCTCCTTCACCTTCAATTCC
BraA07g043670.3.5C	BraA07g043670.3.5C-qrt-F	GGTGTTCACGTCATCTATCGGTG
	BraA07g043670.3.5C-qrt-R	GTCCACACCTTTAGCCTTCG
BraA08g033390.3.5C	BraA08g033390.3.5C-qrt-F	CGACACTCCATACAGCATCATG
	BraA08g033390.3.5C-qrt-R	CAACATTGTCAATGAGAATGCTG
BraA09g047600.3.5C	BraA09g047600.3.5C-qrt-F	CGTCATCGTCTCCTCCTCAG
	BraA09g047600.3.5C-qrt-R	CTTCTCCAGCGTGTCTCTCAG
BraA10g023710.3.5C	BraA10g023710.3.5C-qrt-F	CTTCCTCTCGGCAGCTTCTCCAG
	BraA10g023710.3.5C-qrt-R	CCATCTCTCCACTATACTTGTG
